# Supplementary material for: The CFTR P67L variant reveals a key role for N-terminal lasso helices in channel folding, maturation, and pharmacologic rescue
Source: J Biol Chem. 2021 Mar 26;296:100598. doi: 10.1016/j.jbc.2021.100598 (PMC8102917; doi:10.1016/j.jbc.2021.100598)
Supplement: Supplemental Data 1 [file mmc2.zip › jbc_100598_JBC_JBC-2021-017397_17_mmc2.pdb]

REMARK   4      COMPLIES WITH FORMAT V. 3.0, 1-DEC-2006
REMARK 888
REMARK 888 WRITTEN BY MAESTRO (A PRODUCT OF SCHRODINGER, LLC)
TITLE     hCFTR.03
MODEL        1
ATOM      1  N   MET A   1     177.700 140.781 146.005  1.00102.73           N1+
ATOM      2  CA  MET A   1     178.315 142.004 146.576  1.00102.73           C  
ATOM      3  C   MET A   1     179.313 141.671 147.636  1.00102.73           C  
ATOM      4  O   MET A   1     179.202 140.650 148.314  1.00102.73           O  
ATOM      5  CB  MET A   1     177.231 142.938 147.136  1.00102.73           C  
ATOM      6  CG  MET A   1     176.358 143.535 146.027  1.00102.73           C  
ATOM      7  SD  MET A   1     174.973 144.563 146.597  1.00102.73           S  
ATOM      8  CE  MET A   1     173.864 143.163 146.921  1.00102.73           C  
ATOM      9  H1  MET A   1     178.424 140.178 145.641  1.00  0.00           H  
ATOM     10  H2  MET A   1     177.187 140.294 146.726  1.00  0.00           H  
ATOM     11  H3  MET A   1     177.070 141.038 145.259  1.00  0.00           H  
ATOM     12  HA  MET A   1     178.834 142.529 145.774  1.00  0.00           H  
ATOM     13  HB3 MET A   1     177.702 143.743 147.700  1.00  0.00           H  
ATOM     14  HB2 MET A   1     176.602 142.386 147.835  1.00  0.00           H  
ATOM     15  HG3 MET A   1     175.975 142.731 145.398  1.00  0.00           H  
ATOM     16  HG2 MET A   1     176.984 144.117 145.350  1.00  0.00           H  
ATOM     17  HE1 MET A   1     172.909 143.534 147.294  1.00  0.00           H  
ATOM     18  HE2 MET A   1     173.702 142.606 145.998  1.00  0.00           H  
ATOM     19  HE3 MET A   1     174.314 142.507 147.666  1.00  0.00           H  
ATOM     20  N   GLN A   2     180.331 142.539 147.794  1.00 65.12           N  
ATOM     21  CA  GLN A   2     181.379 142.293 148.739  1.00 65.12           C  
ATOM     22  C   GLN A   2     180.842 142.500 150.117  1.00 65.12           C  
ATOM     23  O   GLN A   2     179.838 143.182 150.313  1.00 65.12           O  
ATOM     24  CB  GLN A   2     182.609 143.203 148.566  1.00 65.12           C  
ATOM     25  CG  GLN A   2     182.324 144.686 148.809  1.00 65.12           C  
ATOM     26  CD  GLN A   2     181.582 145.234 147.599  1.00 65.12           C  
ATOM     27  OE1 GLN A   2     181.463 144.566 146.573  1.00 65.12           O  
ATOM     28  NE2 GLN A   2     181.075 146.490 147.716  1.00 65.12           N  
ATOM     29  H   GLN A   2     180.366 143.383 147.240  1.00  0.00           H  
ATOM     30  HA  GLN A   2     181.698 141.255 148.642  1.00  0.00           H  
ATOM     31  HB3 GLN A   2     183.017 143.073 147.564  1.00  0.00           H  
ATOM     32  HB2 GLN A   2     183.401 142.872 149.238  1.00  0.00           H  
ATOM     33  HG3 GLN A   2     183.266 145.221 148.930  1.00  0.00           H  
ATOM     34  HG2 GLN A   2     181.701 144.795 149.697  1.00  0.00           H  
ATOM     35 HE22 GLN A   2     180.573 146.906 146.945  1.00  0.00           H  
ATOM     36 HE21 GLN A   2     181.201 147.007 148.574  1.00  0.00           H  
ATOM     37  N   ARG A   3     181.514 141.884 151.109  1.00137.10           N  
ATOM     38  CA  ARG A   3     181.108 141.948 152.483  1.00137.10           C  
ATOM     39  C   ARG A   3     181.382 143.320 153.012  1.00137.10           C  
ATOM     40  O   ARG A   3     182.250 144.034 152.513  1.00137.10           O  
ATOM     41  CB  ARG A   3     181.842 140.945 153.390  1.00137.10           C  
ATOM     42  CG  ARG A   3     181.404 141.018 154.854  1.00137.10           C  
ATOM     43  CD  ARG A   3     179.958 140.579 155.090  1.00137.10           C  
ATOM     44  NE  ARG A   3     179.919 139.094 154.985  1.00137.10           N  
ATOM     45  CZ  ARG A   3     180.204 138.327 156.077  1.00137.10           C  
ATOM     46  NH1 ARG A   3     180.536 138.920 157.260  1.00137.10           N  
ATOM     47  NH2 ARG A   3     180.156 136.966 155.986  1.00137.10           N1+
ATOM     48  H   ARG A   3     182.344 141.347 150.900  1.00  0.00           H  
ATOM     49  HA  ARG A   3     180.037 141.756 152.542  1.00  0.00           H  
ATOM     50  HB3 ARG A   3     182.916 141.117 153.325  1.00  0.00           H  
ATOM     51  HB2 ARG A   3     181.683 139.934 153.015  1.00  0.00           H  
ATOM     52  HG3 ARG A   3     181.537 142.036 155.221  1.00  0.00           H  
ATOM     53  HG2 ARG A   3     182.071 140.407 155.462  1.00  0.00           H  
ATOM     54  HD3 ARG A   3     179.317 141.014 154.323  1.00  0.00           H  
ATOM     55  HD2 ARG A   3     179.646 140.880 156.090  1.00  0.00           H  
ATOM     56  HE  ARG A   3     179.682 138.654 154.107  1.00  0.00           H  
ATOM     57 HH12 ARG A   3     180.747 138.352 158.068  1.00  0.00           H  
ATOM     58 HH11 ARG A   3     180.571 139.927 157.328  1.00  0.00           H  
ATOM     59 HH22 ARG A   3     180.367 136.398 156.794  1.00  0.00           H  
ATOM     60 HH21 ARG A   3     179.910 136.527 155.111  1.00  0.00           H  
ATOM     61  N   SER A   4     180.612 143.721 154.046  1.00 45.23           N  
ATOM     62  CA  SER A   4     180.738 145.023 154.638  1.00 45.23           C  
ATOM     63  C   SER A   4     182.051 145.127 155.360  1.00 45.23           C  
ATOM     64  O   SER A   4     182.501 144.200 156.031  1.00 45.23           O  
ATOM     65  CB  SER A   4     179.619 145.341 155.644  1.00 45.23           C  
ATOM     66  OG  SER A   4     179.668 144.423 156.727  1.00 45.23           O  
ATOM     67  H   SER A   4     179.917 143.097 154.430  1.00  0.00           H  
ATOM     68  HA  SER A   4     180.716 145.770 153.845  1.00  0.00           H  
ATOM     69  HB3 SER A   4     178.652 145.265 155.147  1.00  0.00           H  
ATOM     70  HB2 SER A   4     179.748 146.355 156.022  1.00  0.00           H  
ATOM     71  HG  SER A   4     178.968 144.626 157.351  1.00  0.00           H  
ATOM     72  N   PRO A   5     182.676 146.267 155.196  1.00 78.73           N  
ATOM     73  CA  PRO A   5     183.947 146.577 155.806  1.00 78.73           C  
ATOM     74  C   PRO A   5     183.878 146.878 157.274  1.00 78.73           C  
ATOM     75  O   PRO A   5     184.930 146.975 157.906  1.00 78.73           O  
ATOM     76  CD  PRO A   5     182.411 147.099 154.033  1.00 78.73           C  
ATOM     77  CB  PRO A   5     184.535 147.732 154.990  1.00 78.73           C  
ATOM     78  CG  PRO A   5     183.341 148.308 154.209  1.00 78.73           C  
ATOM     79  HA  PRO A   5     184.598 145.713 155.675  1.00  0.00           H  
ATOM     80  HD2 PRO A   5     181.374 147.435 154.058  1.00  0.00           H  
ATOM     81  HD3 PRO A   5     182.691 146.557 153.130  1.00  0.00           H  
ATOM     82  HB3 PRO A   5     185.271 147.340 154.288  1.00  0.00           H  
ATOM     83  HB2 PRO A   5     184.924 148.492 155.668  1.00  0.00           H  
ATOM     84  HG2 PRO A   5     182.841 149.061 154.819  1.00  0.00           H  
ATOM     85  HG3 PRO A   5     183.681 148.647 153.230  1.00  0.00           H  
ATOM     86  N   LEU A   6     182.670 147.049 157.838  1.00 99.90           N  
ATOM     87  CA  LEU A   6     182.515 147.442 159.209  1.00 99.90           C  
ATOM     88  C   LEU A   6     183.121 146.396 160.098  1.00 99.90           C  
ATOM     89  O   LEU A   6     183.755 146.732 161.097  1.00 99.90           O  
ATOM     90  CB  LEU A   6     181.023 147.623 159.579  1.00 99.90           C  
ATOM     91  CG  LEU A   6     180.693 148.252 160.955  1.00 99.90           C  
ATOM     92  CD1 LEU A   6     179.172 148.351 161.138  1.00 99.90           C  
ATOM     93  CD2 LEU A   6     181.346 147.527 162.142  1.00 99.90           C  
ATOM     94  H   LEU A   6     181.833 146.900 157.293  1.00  0.00           H  
ATOM     95  HA  LEU A   6     183.036 148.386 159.368  1.00  0.00           H  
ATOM     96  HB3 LEU A   6     180.515 146.663 159.494  1.00  0.00           H  
ATOM     97  HB2 LEU A   6     180.528 148.197 158.796  1.00  0.00           H  
ATOM     98  HG  LEU A   6     181.083 149.270 160.945  1.00  0.00           H  
ATOM     99 HD11 LEU A   6     178.950 148.795 162.109  1.00  0.00           H  
ATOM    100 HD12 LEU A   6     178.750 148.974 160.349  1.00  0.00           H  
ATOM    101 HD13 LEU A   6     178.734 147.354 161.086  1.00  0.00           H  
ATOM    102 HD21 LEU A   6     181.068 148.026 163.070  1.00  0.00           H  
ATOM    103 HD22 LEU A   6     181.004 146.493 162.169  1.00  0.00           H  
ATOM    104 HD23 LEU A   6     182.430 147.548 162.029  1.00  0.00           H  
ATOM    105  N   GLU A   7     182.933 145.099 159.787  1.00 79.04           N  
ATOM    106  CA  GLU A   7     183.443 144.085 160.672  1.00 79.04           C  
ATOM    107  C   GLU A   7     184.939 144.111 160.712  1.00 79.04           C  
ATOM    108  O   GLU A   7     185.527 144.134 161.793  1.00 79.04           O  
ATOM    109  CB  GLU A   7     182.969 142.665 160.305  1.00 79.04           C  
ATOM    110  CG  GLU A   7     183.352 142.193 158.901  1.00 79.04           C  
ATOM    111  CD  GLU A   7     182.800 140.784 158.730  1.00 79.04           C  
ATOM    112  OE1 GLU A   7     182.104 140.305 159.665  1.00 79.04           O  
ATOM    113  OE2 GLU A   7     183.064 140.169 157.663  1.00 79.04           O1-
ATOM    114  H   GLU A   7     182.440 144.849 158.942  1.00  0.00           H  
ATOM    115  HA  GLU A   7     183.080 144.307 161.676  1.00  0.00           H  
ATOM    116  HB3 GLU A   7     181.887 142.604 160.423  1.00  0.00           H  
ATOM    117  HB2 GLU A   7     183.351 141.956 161.040  1.00  0.00           H  
ATOM    118  HG3 GLU A   7     184.438 142.171 158.810  1.00  0.00           H  
ATOM    119  HG2 GLU A   7     182.899 142.852 158.161  1.00  0.00           H  
ATOM    120  N   LYS A   8     185.614 144.141 159.545  1.00188.99           N  
ATOM    121  CA  LYS A   8     187.044 144.159 159.617  1.00188.99           C  
ATOM    122  C   LYS A   8     187.463 145.591 159.607  1.00188.99           C  
ATOM    123  O   LYS A   8     187.712 146.180 158.556  1.00188.99           O  
ATOM    124  CB  LYS A   8     187.735 143.427 158.449  1.00188.99           C  
ATOM    125  CG  LYS A   8     187.325 143.915 157.059  1.00188.99           C  
ATOM    126  CD  LYS A   8     185.838 143.723 156.757  1.00188.99           C  
ATOM    127  CE  LYS A   8     185.404 142.256 156.735  1.00188.99           C  
ATOM    128  NZ  LYS A   8     186.064 141.547 155.616  1.00188.99           N1+
ATOM    129  H   LYS A   8     185.110 144.150 158.670  1.00  0.00           H  
ATOM    130  HA  LYS A   8     187.358 143.704 160.556  1.00  0.00           H  
ATOM    131  HB3 LYS A   8     187.541 142.357 158.528  1.00  0.00           H  
ATOM    132  HB2 LYS A   8     188.816 143.514 158.558  1.00  0.00           H  
ATOM    133  HG3 LYS A   8     187.917 143.397 156.305  1.00  0.00           H  
ATOM    134  HG2 LYS A   8     187.582 144.969 156.955  1.00  0.00           H  
ATOM    135  HD3 LYS A   8     185.601 144.185 155.799  1.00  0.00           H  
ATOM    136  HD2 LYS A   8     185.246 144.264 157.495  1.00  0.00           H  
ATOM    137  HE3 LYS A   8     184.322 142.199 156.613  1.00  0.00           H  
ATOM    138  HE2 LYS A   8     185.678 141.782 157.677  1.00  0.00           H  
ATOM    139  HZ1 LYS A   8     185.771 140.580 155.610  1.00  0.00           H  
ATOM    140  HZ2 LYS A   8     185.805 141.982 154.742  1.00  0.00           H  
ATOM    141  HZ3 LYS A   8     187.066 141.594 155.731  1.00  0.00           H  
ATOM    142  N   ALA A   9     187.551 146.190 160.809  1.00 30.45           N  
ATOM    143  CA  ALA A   9     187.923 147.569 160.913  1.00 30.45           C  
ATOM    144  C   ALA A   9     188.266 147.837 162.343  1.00 30.45           C  
ATOM    145  O   ALA A   9     187.920 147.058 163.230  1.00 30.45           O  
ATOM    146  CB  ALA A   9     186.793 148.537 160.525  1.00 30.45           C  
ATOM    147  H   ALA A   9     187.354 145.666 161.650  1.00  0.00           H  
ATOM    148  HA  ALA A   9     188.795 147.759 160.288  1.00  0.00           H  
ATOM    149  HB1 ALA A   9     187.143 149.564 160.627  1.00  0.00           H  
ATOM    150  HB2 ALA A   9     186.497 148.355 159.492  1.00  0.00           H  
ATOM    151  HB3 ALA A   9     185.937 148.379 161.181  1.00  0.00           H  
ATOM    152  N   SER A  10     188.973 148.956 162.598  1.00 21.71           N  
ATOM    153  CA  SER A  10     189.369 149.309 163.931  1.00 21.71           C  
ATOM    154  C   SER A  10     188.221 149.979 164.615  1.00 21.71           C  
ATOM    155  O   SER A  10     187.260 150.404 163.976  1.00 21.71           O  
ATOM    156  CB  SER A  10     190.564 150.277 163.982  1.00 21.71           C  
ATOM    157  OG  SER A  10     191.718 149.658 163.433  1.00 21.71           O  
ATOM    158  H   SER A  10     189.237 149.570 161.841  1.00  0.00           H  
ATOM    159  HA  SER A  10     189.625 148.401 164.477  1.00  0.00           H  
ATOM    160  HB3 SER A  10     190.760 150.558 165.017  1.00  0.00           H  
ATOM    161  HB2 SER A  10     190.328 151.175 163.412  1.00  0.00           H  
ATOM    162  HG  SER A  10     192.457 150.269 163.469  1.00  0.00           H  
ATOM    163  N   VAL A  11     188.289 150.052 165.961  1.00 82.84           N  
ATOM    164  CA  VAL A  11     187.269 150.690 166.742  1.00 82.84           C  
ATOM    165  C   VAL A  11     187.266 152.153 166.428  1.00 82.84           C  
ATOM    166  O   VAL A  11     186.213 152.750 166.204  1.00 82.84           O  
ATOM    167  CB  VAL A  11     187.467 150.514 168.222  1.00 82.84           C  
ATOM    168  CG1 VAL A  11     188.812 151.136 168.633  1.00 82.84           C  
ATOM    169  CG2 VAL A  11     186.255 151.123 168.946  1.00 82.84           C  
ATOM    170  H   VAL A  11     189.076 149.650 166.449  1.00  0.00           H  
ATOM    171  HA  VAL A  11     186.302 150.270 166.465  1.00  0.00           H  
ATOM    172  HB  VAL A  11     187.499 149.447 168.441  1.00  0.00           H  
ATOM    173 HG11 VAL A  11     188.958 151.010 169.706  1.00  0.00           H  
ATOM    174 HG12 VAL A  11     189.621 150.641 168.096  1.00  0.00           H  
ATOM    175 HG13 VAL A  11     188.811 152.198 168.389  1.00  0.00           H  
ATOM    176 HG21 VAL A  11     186.378 151.006 170.023  1.00  0.00           H  
ATOM    177 HG22 VAL A  11     186.180 152.183 168.702  1.00  0.00           H  
ATOM    178 HG23 VAL A  11     185.346 150.612 168.627  1.00  0.00           H  
ATOM    179  N   VAL A  12     188.465 152.761 166.350  1.00 82.25           N  
ATOM    180  CA  VAL A  12     188.580 154.168 166.106  1.00 82.25           C  
ATOM    181  C   VAL A  12     187.923 154.453 164.794  1.00 82.25           C  
ATOM    182  O   VAL A  12     187.264 155.478 164.628  1.00 82.25           O  
ATOM    183  CB  VAL A  12     190.009 154.626 166.028  1.00 82.25           C  
ATOM    184  CG1 VAL A  12     190.701 153.902 164.861  1.00 82.25           C  
ATOM    185  CG2 VAL A  12     190.022 156.158 165.901  1.00 82.25           C  
ATOM    186  H   VAL A  12     189.312 152.223 166.465  1.00  0.00           H  
ATOM    187  HA  VAL A  12     188.066 154.716 166.896  1.00  0.00           H  
ATOM    188  HB  VAL A  12     190.513 154.350 166.955  1.00  0.00           H  
ATOM    189 HG11 VAL A  12     191.739 154.227 164.795  1.00  0.00           H  
ATOM    190 HG12 VAL A  12     190.668 152.826 165.030  1.00  0.00           H  
ATOM    191 HG13 VAL A  12     190.187 154.139 163.930  1.00  0.00           H  
ATOM    192 HG21 VAL A  12     191.052 156.510 165.843  1.00  0.00           H  
ATOM    193 HG22 VAL A  12     189.487 156.453 164.998  1.00  0.00           H  
ATOM    194 HG23 VAL A  12     189.536 156.599 166.771  1.00  0.00           H  
ATOM    195  N   SER A  13     188.098 153.538 163.825  1.00 31.13           N  
ATOM    196  CA  SER A  13     187.533 153.678 162.513  1.00 31.13           C  
ATOM    197  C   SER A  13     186.035 153.691 162.606  1.00 31.13           C  
ATOM    198  O   SER A  13     185.373 154.505 161.963  1.00 31.13           O  
ATOM    199  CB  SER A  13     187.920 152.503 161.598  1.00 31.13           C  
ATOM    200  OG  SER A  13     187.317 152.644 160.322  1.00 31.13           O  
ATOM    201  H   SER A  13     188.647 152.709 164.006  1.00  0.00           H  
ATOM    202  HA  SER A  13     187.877 154.612 162.068  1.00  0.00           H  
ATOM    203  HB3 SER A  13     187.594 151.567 162.052  1.00  0.00           H  
ATOM    204  HB2 SER A  13     189.004 152.472 161.486  1.00  0.00           H  
ATOM    205  HG  SER A  13     187.569 151.904 159.765  1.00  0.00           H  
ATOM    206  N   LYS A  14     185.464 152.774 163.407  1.00 72.24           N  
ATOM    207  CA  LYS A  14     184.038 152.641 163.539  1.00 72.24           C  
ATOM    208  C   LYS A  14     183.462 153.869 164.182  1.00 72.24           C  
ATOM    209  O   LYS A  14     182.381 154.323 163.812  1.00 72.24           O  
ATOM    210  CB  LYS A  14     183.652 151.457 164.438  1.00 72.24           C  
ATOM    211  CG  LYS A  14     184.136 150.107 163.909  1.00 72.24           C  
ATOM    212  CD  LYS A  14     184.083 148.986 164.949  1.00 72.24           C  
ATOM    213  CE  LYS A  14     184.573 147.636 164.418  1.00 72.24           C  
ATOM    214  NZ  LYS A  14     184.488 146.611 165.483  1.00 72.24           N1+
ATOM    215  H   LYS A  14     186.041 152.144 163.946  1.00  0.00           H  
ATOM    216  HA  LYS A  14     183.594 152.507 162.553  1.00  0.00           H  
ATOM    217  HB3 LYS A  14     182.569 151.431 164.557  1.00  0.00           H  
ATOM    218  HB2 LYS A  14     184.052 151.618 165.439  1.00  0.00           H  
ATOM    219  HG3 LYS A  14     185.156 150.208 163.538  1.00  0.00           H  
ATOM    220  HG2 LYS A  14     183.540 149.824 163.041  1.00  0.00           H  
ATOM    221  HD3 LYS A  14     183.062 148.881 165.316  1.00  0.00           H  
ATOM    222  HD2 LYS A  14     184.677 149.270 165.818  1.00  0.00           H  
ATOM    223  HE3 LYS A  14     185.607 147.730 164.086  1.00  0.00           H  
ATOM    224  HE2 LYS A  14     183.956 147.333 163.572  1.00  0.00           H  
ATOM    225  HZ1 LYS A  14     184.813 145.724 165.124  1.00  0.00           H  
ATOM    226  HZ2 LYS A  14     185.064 146.889 166.265  1.00  0.00           H  
ATOM    227  HZ3 LYS A  14     183.529 146.520 165.787  1.00  0.00           H  
ATOM    228  N   LEU A  15     184.156 154.411 165.201  1.00 66.41           N  
ATOM    229  CA  LEU A  15     183.648 155.540 165.935  1.00 66.41           C  
ATOM    230  C   LEU A  15     183.588 156.762 165.052  1.00 66.41           C  
ATOM    231  O   LEU A  15     182.563 157.440 164.993  1.00 66.41           O  
ATOM    232  CB  LEU A  15     184.532 155.851 167.166  1.00 66.41           C  
ATOM    233  CG  LEU A  15     183.979 156.860 168.205  1.00 66.41           C  
ATOM    234  CD1 LEU A  15     184.986 157.044 169.352  1.00 66.41           C  
ATOM    235  CD2 LEU A  15     183.570 158.213 167.600  1.00 66.41           C  
ATOM    236  H   LEU A  15     185.052 154.025 165.464  1.00  0.00           H  
ATOM    237  HA  LEU A  15     182.640 155.308 166.279  1.00  0.00           H  
ATOM    238  HB3 LEU A  15     185.512 156.187 166.827  1.00  0.00           H  
ATOM    239  HB2 LEU A  15     184.783 154.918 167.671  1.00  0.00           H  
ATOM    240  HG  LEU A  15     183.081 156.417 168.635  1.00  0.00           H  
ATOM    241 HD11 LEU A  15     184.587 157.755 170.076  1.00  0.00           H  
ATOM    242 HD12 LEU A  15     185.159 156.086 169.842  1.00  0.00           H  
ATOM    243 HD13 LEU A  15     185.927 157.422 168.953  1.00  0.00           H  
ATOM    244 HD21 LEU A  15     183.193 158.865 168.388  1.00  0.00           H  
ATOM    245 HD22 LEU A  15     184.436 158.677 167.128  1.00  0.00           H  
ATOM    246 HD23 LEU A  15     182.790 158.057 166.854  1.00  0.00           H  
ATOM    247  N   PHE A  16     184.704 157.062 164.359  1.00 81.57           N  
ATOM    248  CA  PHE A  16     184.921 158.186 163.480  1.00 81.57           C  
ATOM    249  C   PHE A  16     184.218 157.998 162.167  1.00 81.57           C  
ATOM    250  O   PHE A  16     183.986 158.972 161.455  1.00 81.57           O  
ATOM    251  CB  PHE A  16     186.405 158.449 163.173  1.00 81.57           C  
ATOM    252  CG  PHE A  16     187.040 158.960 164.420  1.00 81.57           C  
ATOM    253  CD1 PHE A  16     186.956 160.295 164.748  1.00 81.57           C  
ATOM    254  CD2 PHE A  16     187.721 158.110 165.261  1.00 81.57           C  
ATOM    255  CE1 PHE A  16     187.541 160.771 165.899  1.00 81.57           C  
ATOM    256  CE2 PHE A  16     188.306 158.581 166.412  1.00 81.57           C  
ATOM    257  CZ  PHE A  16     188.217 159.914 166.733  1.00 81.57           C  
ATOM    258  H   PHE A  16     185.515 156.464 164.425  1.00  0.00           H  
ATOM    259  HA  PHE A  16     184.511 159.075 163.959  1.00  0.00           H  
ATOM    260  HB3 PHE A  16     186.485 159.203 162.390  1.00  0.00           H  
ATOM    261  HB2 PHE A  16     186.885 157.516 162.877  1.00  0.00           H  
ATOM    262  HD1 PHE A  16     186.428 160.978 164.100  1.00  0.00           H  
ATOM    263  HD2 PHE A  16     187.800 157.060 165.020  1.00  0.00           H  
ATOM    264  HE1 PHE A  16     187.469 161.820 166.148  1.00  0.00           H  
ATOM    265  HE2 PHE A  16     188.836 157.903 167.065  1.00  0.00           H  
ATOM    266  HZ  PHE A  16     188.675 160.289 167.636  1.00  0.00           H  
ATOM    267  N   PHE A  17     183.881 156.744 161.803  1.00 89.61           N  
ATOM    268  CA  PHE A  17     183.292 156.418 160.528  1.00 89.61           C  
ATOM    269  C   PHE A  17     184.236 156.669 159.381  1.00 89.61           C  
ATOM    270  O   PHE A  17     183.835 157.197 158.345  1.00 89.61           O  
ATOM    271  CB  PHE A  17     181.990 157.190 160.227  1.00 89.61           C  
ATOM    272  CG  PHE A  17     180.912 156.736 161.157  1.00 89.61           C  
ATOM    273  CD1 PHE A  17     180.163 155.615 160.878  1.00 89.61           C  
ATOM    274  CD2 PHE A  17     180.641 157.443 162.306  1.00 89.61           C  
ATOM    275  CE1 PHE A  17     179.167 155.202 161.734  1.00 89.61           C  
ATOM    276  CE2 PHE A  17     179.647 157.035 163.165  1.00 89.61           C  
ATOM    277  CZ  PHE A  17     178.907 155.913 162.882  1.00 89.61           C  
ATOM    278  H   PHE A  17     184.039 155.974 162.438  1.00  0.00           H  
ATOM    279  HA  PHE A  17     183.053 155.354 160.535  1.00  0.00           H  
ATOM    280  HB3 PHE A  17     181.685 157.000 159.198  1.00  0.00           H  
ATOM    281  HB2 PHE A  17     182.161 158.258 160.363  1.00  0.00           H  
ATOM    282  HD1 PHE A  17     180.354 155.048 159.979  1.00  0.00           H  
ATOM    283  HD2 PHE A  17     181.211 158.329 162.542  1.00  0.00           H  
ATOM    284  HE1 PHE A  17     178.589 154.319 161.504  1.00  0.00           H  
ATOM    285  HE2 PHE A  17     179.447 157.597 164.065  1.00  0.00           H  
ATOM    286  HZ  PHE A  17     178.126 155.588 163.553  1.00  0.00           H  
ATOM    287  N   SER A  18     185.529 156.309 159.542  1.00 42.73           N  
ATOM    288  CA  SER A  18     186.501 156.451 158.486  1.00 42.73           C  
ATOM    289  C   SER A  18     186.247 155.454 157.380  1.00 42.73           C  
ATOM    290  O   SER A  18     186.606 155.694 156.228  1.00 42.73           O  
ATOM    291  CB  SER A  18     187.953 156.263 158.962  1.00 42.73           C  
ATOM    292  OG  SER A  18     188.176 154.919 159.354  1.00 42.73           O  
ATOM    293  H   SER A  18     185.841 155.927 160.423  1.00  0.00           H  
ATOM    294  HA  SER A  18     186.407 157.454 158.069  1.00  0.00           H  
ATOM    295  HB3 SER A  18     188.147 156.924 159.807  1.00  0.00           H  
ATOM    296  HB2 SER A  18     188.637 156.524 158.154  1.00  0.00           H  
ATOM    297  HG  SER A  18     189.084 154.817 159.648  1.00  0.00           H  
ATOM    298  N   TRP A  19     185.598 154.313 157.693  1.00 76.78           N  
ATOM    299  CA  TRP A  19     185.361 153.248 156.750  1.00 76.78           C  
ATOM    300  C   TRP A  19     184.484 153.729 155.628  1.00 76.78           C  
ATOM    301  O   TRP A  19     184.547 153.206 154.517  1.00 76.78           O  
ATOM    302  CB  TRP A  19     184.692 152.018 157.391  1.00 76.78           C  
ATOM    303  CG  TRP A  19     183.310 152.268 157.944  1.00 76.78           C  
ATOM    304  CD2 TRP A  19     182.097 151.991 157.227  1.00 76.78           C  
ATOM    305  CD1 TRP A  19     182.937 152.744 159.166  1.00 76.78           C  
ATOM    306  NE1 TRP A  19     181.566 152.790 159.254  1.00 76.78           N  
ATOM    307  CE2 TRP A  19     181.036 152.328 158.067  1.00 76.78           C  
ATOM    308  CE3 TRP A  19     181.885 151.495 155.972  1.00 76.78           C  
ATOM    309  CZ2 TRP A  19     179.741 152.172 157.664  1.00 76.78           C  
ATOM    310  CZ3 TRP A  19     180.578 151.343 155.567  1.00 76.78           C  
ATOM    311  CH2 TRP A  19     179.527 151.676 156.397  1.00 76.78           C  
ATOM    312  H   TRP A  19     185.249 154.171 158.630  1.00  0.00           H  
ATOM    313  HA  TRP A  19     186.319 152.940 156.331  1.00  0.00           H  
ATOM    314  HB3 TRP A  19     185.333 151.630 158.183  1.00  0.00           H  
ATOM    315  HB2 TRP A  19     184.648 151.210 156.661  1.00  0.00           H  
ATOM    316  HD1 TRP A  19     183.689 153.018 159.891  1.00  0.00           H  
ATOM    317  HE1 TRP A  19     181.125 153.126 160.098  1.00  0.00           H  
ATOM    318  HE3 TRP A  19     182.725 151.240 155.343  1.00  0.00           H  
ATOM    319  HZ2 TRP A  19     178.933 152.434 158.331  1.00  0.00           H  
ATOM    320  HZ3 TRP A  19     180.359 150.956 154.583  1.00  0.00           H  
ATOM    321  HH2 TRP A  19     178.519 151.540 156.033  1.00  0.00           H  
ATOM    322  N   THR A  20     183.616 154.719 155.908  1.00150.19           N  
ATOM    323  CA  THR A  20     182.668 155.272 154.973  1.00150.19           C  
ATOM    324  C   THR A  20     183.328 156.028 153.850  1.00150.19           C  
ATOM    325  O   THR A  20     182.704 156.245 152.814  1.00150.19           O  
ATOM    326  CB  THR A  20     181.639 156.181 155.593  1.00150.19           C  
ATOM    327  OG1 THR A  20     182.260 157.241 156.302  1.00150.19           O  
ATOM    328  CG2 THR A  20     180.725 155.367 156.521  1.00150.19           C  
ATOM    329  H   THR A  20     183.599 155.129 156.831  1.00  0.00           H  
ATOM    330  HA  THR A  20     182.131 154.435 154.526  1.00  0.00           H  
ATOM    331  HB  THR A  20     181.030 156.608 154.796  1.00  0.00           H  
ATOM    332  HG1 THR A  20     181.587 157.806 156.688  1.00  0.00           H  
ATOM    333 HG21 THR A  20     179.981 156.026 156.969  1.00  0.00           H  
ATOM    334 HG22 THR A  20     180.222 154.590 155.946  1.00  0.00           H  
ATOM    335 HG23 THR A  20     181.322 154.907 157.308  1.00  0.00           H  
ATOM    336  N   ARG A  21     184.596 156.448 154.004  1.00118.83           N  
ATOM    337  CA  ARG A  21     185.215 157.354 153.070  1.00118.83           C  
ATOM    338  C   ARG A  21     185.122 156.900 151.636  1.00118.83           C  
ATOM    339  O   ARG A  21     184.799 157.729 150.786  1.00118.83           O  
ATOM    340  CB  ARG A  21     186.707 157.576 153.373  1.00118.83           C  
ATOM    341  CG  ARG A  21     186.963 158.262 154.717  1.00118.83           C  
ATOM    342  CD  ARG A  21     188.446 158.486 155.024  1.00118.83           C  
ATOM    343  NE  ARG A  21     188.936 159.560 154.114  1.00118.83           N  
ATOM    344  CZ  ARG A  21     190.072 160.252 154.422  1.00118.83           C  
ATOM    345  NH1 ARG A  21     190.757 159.966 155.567  1.00118.83           N  
ATOM    346  NH2 ARG A  21     190.521 161.233 153.586  1.00118.83           N1+
ATOM    347  H   ARG A  21     185.142 156.128 154.791  1.00  0.00           H  
ATOM    348  HA  ARG A  21     184.709 158.316 153.151  1.00  0.00           H  
ATOM    349  HB3 ARG A  21     187.154 158.167 152.574  1.00  0.00           H  
ATOM    350  HB2 ARG A  21     187.227 156.618 153.351  1.00  0.00           H  
ATOM    351  HG3 ARG A  21     186.514 157.672 155.516  1.00  0.00           H  
ATOM    352  HG2 ARG A  21     186.441 159.218 154.740  1.00  0.00           H  
ATOM    353  HD3 ARG A  21     188.999 157.567 154.831  1.00  0.00           H  
ATOM    354  HD2 ARG A  21     188.557 158.809 156.059  1.00  0.00           H  
ATOM    355  HE  ARG A  21     188.427 159.776 153.269  1.00  0.00           H  
ATOM    356 HH12 ARG A  21     191.597 160.478 155.794  1.00  0.00           H  
ATOM    357 HH11 ARG A  21     190.424 159.242 156.187  1.00  0.00           H  
ATOM    358 HH22 ARG A  21     191.361 161.745 153.814  1.00  0.00           H  
ATOM    359 HH21 ARG A  21     190.013 161.447 152.740  1.00  0.00           H  
ATOM    360  N   PRO A  22     185.390 155.677 151.274  1.00163.64           N  
ATOM    361  CA  PRO A  22     185.349 155.322 149.875  1.00163.64           C  
ATOM    362  C   PRO A  22     184.008 155.416 149.201  1.00163.64           C  
ATOM    363  O   PRO A  22     183.948 155.867 148.056  1.00163.64           O  
ATOM    364  CD  PRO A  22     186.303 154.840 152.030  1.00163.64           C  
ATOM    365  CB  PRO A  22     185.974 153.932 149.790  1.00163.64           C  
ATOM    366  CG  PRO A  22     186.932 153.892 150.996  1.00163.64           C  
ATOM    367  HA  PRO A  22     186.018 156.006 149.352  1.00  0.00           H  
ATOM    368  HD2 PRO A  22     185.740 154.257 152.759  1.00  0.00           H  
ATOM    369  HD3 PRO A  22     187.082 155.462 152.472  1.00  0.00           H  
ATOM    370  HB3 PRO A  22     186.551 153.852 148.869  1.00  0.00           H  
ATOM    371  HB2 PRO A  22     185.197 153.179 149.922  1.00  0.00           H  
ATOM    372  HG2 PRO A  22     186.959 152.881 151.402  1.00  0.00           H  
ATOM    373  HG3 PRO A  22     187.906 154.279 150.697  1.00  0.00           H  
ATOM    374  N   ILE A  23     182.926 155.008 149.888  1.00129.17           N  
ATOM    375  CA  ILE A  23     181.613 154.951 149.310  1.00129.17           C  
ATOM    376  C   ILE A  23     181.154 156.349 149.003  1.00129.17           C  
ATOM    377  O   ILE A  23     180.439 156.581 148.030  1.00129.17           O  
ATOM    378  CB  ILE A  23     180.614 154.267 150.214  1.00129.17           C  
ATOM    379  CG1 ILE A  23     179.496 153.584 149.398  1.00129.17           C  
ATOM    380  CG2 ILE A  23     180.120 155.278 151.262  1.00129.17           C  
ATOM    381  CD1 ILE A  23     178.733 154.471 148.418  1.00129.17           C  
ATOM    382  H   ILE A  23     183.018 154.725 150.853  1.00  0.00           H  
ATOM    383  HA  ILE A  23     181.671 154.393 148.375  1.00  0.00           H  
ATOM    384  HB  ILE A  23     181.148 153.482 150.750  1.00  0.00           H  
ATOM    385 HG13 ILE A  23     178.789 153.113 150.081  1.00  0.00           H  
ATOM    386 HG12 ILE A  23     179.913 152.732 148.861  1.00  0.00           H  
ATOM    387 HG21 ILE A  23     179.398 154.796 151.921  1.00  0.00           H  
ATOM    388 HG22 ILE A  23     180.966 155.635 151.850  1.00  0.00           H  
ATOM    389 HG23 ILE A  23     179.646 156.121 150.759  1.00  0.00           H  
ATOM    390 HD11 ILE A  23     177.975 153.879 147.905  1.00  0.00           H  
ATOM    391 HD12 ILE A  23     178.252 155.284 148.962  1.00  0.00           H  
ATOM    392 HD13 ILE A  23     179.427 154.885 147.686  1.00  0.00           H  
ATOM    393  N   LEU A  24     181.498 157.319 149.875  1.00 82.74           N  
ATOM    394  CA  LEU A  24     181.154 158.690 149.625  1.00 82.74           C  
ATOM    395  C   LEU A  24     181.904 159.180 148.422  1.00 82.74           C  
ATOM    396  O   LEU A  24     181.337 159.847 147.558  1.00 82.74           O  
ATOM    397  CB  LEU A  24     181.494 159.623 150.802  1.00 82.74           C  
ATOM    398  CG  LEU A  24     180.576 159.447 152.027  1.00 82.74           C  
ATOM    399  CD1 LEU A  24     179.144 159.911 151.718  1.00 82.74           C  
ATOM    400  CD2 LEU A  24     180.624 158.012 152.571  1.00 82.74           C  
ATOM    401  H   LEU A  24     182.004 157.085 150.717  1.00  0.00           H  
ATOM    402  HA  LEU A  24     180.085 158.753 149.423  1.00  0.00           H  
ATOM    403  HB3 LEU A  24     181.453 160.659 150.465  1.00  0.00           H  
ATOM    404  HB2 LEU A  24     182.530 159.465 151.101  1.00  0.00           H  
ATOM    405  HG  LEU A  24     180.961 160.099 152.811  1.00  0.00           H  
ATOM    406 HD11 LEU A  24     178.519 159.775 152.601  1.00  0.00           H  
ATOM    407 HD12 LEU A  24     179.155 160.965 151.440  1.00  0.00           H  
ATOM    408 HD13 LEU A  24     178.741 159.323 150.894  1.00  0.00           H  
ATOM    409 HD21 LEU A  24     179.964 157.928 153.434  1.00  0.00           H  
ATOM    410 HD22 LEU A  24     180.298 157.318 151.796  1.00  0.00           H  
ATOM    411 HD23 LEU A  24     181.644 157.770 152.869  1.00  0.00           H  
ATOM    412  N   ARG A  25     183.203 158.832 148.322  1.00 79.33           N  
ATOM    413  CA  ARG A  25     184.049 159.307 147.260  1.00 79.33           C  
ATOM    414  C   ARG A  25     183.516 158.832 145.942  1.00 79.33           C  
ATOM    415  O   ARG A  25     183.498 159.581 144.966  1.00 79.33           O  
ATOM    416  CB  ARG A  25     185.494 158.792 147.380  1.00 79.33           C  
ATOM    417  CG  ARG A  25     186.419 159.282 146.264  1.00 79.33           C  
ATOM    418  CD  ARG A  25     187.853 158.760 146.385  1.00 79.33           C  
ATOM    419  NE  ARG A  25     187.850 157.340 145.937  1.00 79.33           N  
ATOM    420  CZ  ARG A  25     188.982 156.585 146.046  1.00 79.33           C  
ATOM    421  NH1 ARG A  25     190.112 157.128 146.586  1.00 79.33           N  
ATOM    422  NH2 ARG A  25     188.983 155.290 145.617  1.00 79.33           N1+
ATOM    423  H   ARG A  25     183.615 158.216 149.008  1.00  0.00           H  
ATOM    424  HA  ARG A  25     184.057 160.397 147.270  1.00  0.00           H  
ATOM    425  HB3 ARG A  25     185.489 157.702 147.393  1.00  0.00           H  
ATOM    426  HB2 ARG A  25     185.904 159.088 148.346  1.00  0.00           H  
ATOM    427  HG3 ARG A  25     186.430 160.372 146.256  1.00  0.00           H  
ATOM    428  HG2 ARG A  25     186.008 158.989 145.298  1.00  0.00           H  
ATOM    429  HD3 ARG A  25     188.171 158.811 147.426  1.00  0.00           H  
ATOM    430  HD2 ARG A  25     188.507 159.343 145.737  1.00  0.00           H  
ATOM    431  HE  ARG A  25     187.008 156.936 145.552  1.00  0.00           H  
ATOM    432 HH12 ARG A  25     190.951 156.571 146.668  1.00  0.00           H  
ATOM    433 HH11 ARG A  25     190.109 158.087 146.904  1.00  0.00           H  
ATOM    434 HH22 ARG A  25     189.821 154.732 145.698  1.00  0.00           H  
ATOM    435 HH21 ARG A  25     188.146 154.889 145.218  1.00  0.00           H  
ATOM    436  N   LYS A  26     183.080 157.562 145.885  1.00 87.26           N  
ATOM    437  CA  LYS A  26     182.544 156.963 144.693  1.00 87.26           C  
ATOM    438  C   LYS A  26     181.303 157.708 144.303  1.00 87.26           C  
ATOM    439  O   LYS A  26     181.093 158.023 143.133  1.00 87.26           O  
ATOM    440  CB  LYS A  26     182.105 155.510 144.966  1.00 87.26           C  
ATOM    441  CG  LYS A  26     181.351 154.798 143.835  1.00 87.26           C  
ATOM    442  CD  LYS A  26     182.219 154.236 142.710  1.00 87.26           C  
ATOM    443  CE  LYS A  26     181.431 153.333 141.760  1.00 87.26           C  
ATOM    444  NZ  LYS A  26     182.351 152.588 140.875  1.00 87.26           N1+
ATOM    445  H   LYS A  26     183.120 156.977 146.707  1.00  0.00           H  
ATOM    446  HA  LYS A  26     183.277 156.995 143.887  1.00  0.00           H  
ATOM    447  HB3 LYS A  26     181.501 155.482 145.873  1.00  0.00           H  
ATOM    448  HB2 LYS A  26     182.977 154.918 145.245  1.00  0.00           H  
ATOM    449  HG3 LYS A  26     180.610 155.477 143.413  1.00  0.00           H  
ATOM    450  HG2 LYS A  26     180.744 153.996 144.256  1.00  0.00           H  
ATOM    451  HD3 LYS A  26     183.049 153.674 143.139  1.00  0.00           H  
ATOM    452  HD2 LYS A  26     182.659 155.059 142.146  1.00  0.00           H  
ATOM    453  HE3 LYS A  26     180.759 153.941 141.155  1.00  0.00           H  
ATOM    454  HE2 LYS A  26     180.835 152.628 142.340  1.00  0.00           H  
ATOM    455  HZ1 LYS A  26     181.817 151.997 140.254  1.00  0.00           H  
ATOM    456  HZ2 LYS A  26     182.897 153.240 140.331  1.00  0.00           H  
ATOM    457  HZ3 LYS A  26     182.968 152.017 141.434  1.00  0.00           H  
ATOM    458  N   GLY A  27     180.449 158.002 145.300  1.00 31.13           N  
ATOM    459  CA  GLY A  27     179.180 158.644 145.098  1.00 31.13           C  
ATOM    460  C   GLY A  27     179.353 160.040 144.594  1.00 31.13           C  
ATOM    461  O   GLY A  27     178.520 160.540 143.840  1.00 31.13           O  
ATOM    462  H   GLY A  27     180.687 157.770 146.254  1.00  0.00           H  
ATOM    463  HA3 GLY A  27     178.629 158.663 146.039  1.00  0.00           H  
ATOM    464  HA2 GLY A  27     178.593 158.070 144.381  1.00  0.00           H  
ATOM    465  N   TYR A  28     180.403 160.736 145.062  1.00 48.44           N  
ATOM    466  CA  TYR A  28     180.621 162.096 144.664  1.00 48.44           C  
ATOM    467  C   TYR A  28     180.931 162.144 143.196  1.00 48.44           C  
ATOM    468  O   TYR A  28     180.388 162.973 142.466  1.00 48.44           O  
ATOM    469  CB  TYR A  28     181.803 162.727 145.426  1.00 48.44           C  
ATOM    470  CG  TYR A  28     181.932 164.155 145.025  1.00 48.44           C  
ATOM    471  CD1 TYR A  28     181.128 165.113 145.599  1.00 48.44           C  
ATOM    472  CD2 TYR A  28     182.862 164.538 144.088  1.00 48.44           C  
ATOM    473  CE1 TYR A  28     181.245 166.434 145.237  1.00 48.44           C  
ATOM    474  CE2 TYR A  28     182.982 165.858 143.720  1.00 48.44           C  
ATOM    475  CZ  TYR A  28     182.173 166.807 144.295  1.00 48.44           C  
ATOM    476  OH  TYR A  28     182.296 168.161 143.919  1.00 48.44           O  
ATOM    477  H   TYR A  28     181.051 160.302 145.703  1.00  0.00           H  
ATOM    478  HA  TYR A  28     179.719 162.676 144.859  1.00  0.00           H  
ATOM    479  HB3 TYR A  28     182.721 162.195 145.176  1.00  0.00           H  
ATOM    480  HB2 TYR A  28     181.617 162.666 146.498  1.00  0.00           H  
ATOM    481  HD1 TYR A  28     180.396 164.830 146.341  1.00  0.00           H  
ATOM    482  HD2 TYR A  28     183.506 163.800 143.634  1.00  0.00           H  
ATOM    483  HE1 TYR A  28     180.608 167.177 145.693  1.00  0.00           H  
ATOM    484  HE2 TYR A  28     183.712 166.148 142.979  1.00  0.00           H  
ATOM    485  HH  TYR A  28     182.985 168.248 143.256  1.00  0.00           H  
ATOM    486  N   ARG A  29     181.835 161.258 142.732  1.00 82.31           N  
ATOM    487  CA  ARG A  29     182.266 161.254 141.361  1.00 82.31           C  
ATOM    488  C   ARG A  29     181.180 160.833 140.412  1.00 82.31           C  
ATOM    489  O   ARG A  29     180.921 161.522 139.426  1.00 82.31           O  
ATOM    490  CB  ARG A  29     183.459 160.311 141.131  1.00 82.31           C  
ATOM    491  CG  ARG A  29     183.965 160.305 139.688  1.00 82.31           C  
ATOM    492  CD  ARG A  29     185.149 159.366 139.468  1.00 82.31           C  
ATOM    493  NE  ARG A  29     186.281 159.868 140.299  1.00 82.31           N  
ATOM    494  CZ  ARG A  29     187.162 160.771 139.778  1.00 82.31           C  
ATOM    495  NH1 ARG A  29     187.013 161.212 138.495  1.00 82.31           N  
ATOM    496  NH2 ARG A  29     188.197 161.230 140.541  1.00 82.31           N1+
ATOM    497  H   ARG A  29     182.232 160.569 143.354  1.00  0.00           H  
ATOM    498  HA  ARG A  29     182.575 162.266 141.098  1.00  0.00           H  
ATOM    499  HB3 ARG A  29     183.180 159.298 141.421  1.00  0.00           H  
ATOM    500  HB2 ARG A  29     184.274 160.589 141.799  1.00  0.00           H  
ATOM    501  HG3 ARG A  29     184.248 161.317 139.399  1.00  0.00           H  
ATOM    502  HG2 ARG A  29     183.151 160.023 139.020  1.00  0.00           H  
ATOM    503  HD3 ARG A  29     185.435 159.383 138.416  1.00  0.00           H  
ATOM    504  HD2 ARG A  29     184.880 158.361 139.791  1.00  0.00           H  
ATOM    505  HE  ARG A  29     186.396 159.540 141.247  1.00  0.00           H  
ATOM    506 HH12 ARG A  29     187.666 161.880 138.112  1.00  0.00           H  
ATOM    507 HH11 ARG A  29     186.250 160.870 137.929  1.00  0.00           H  
ATOM    508 HH22 ARG A  29     188.850 161.898 140.157  1.00  0.00           H  
ATOM    509 HH21 ARG A  29     188.310 160.901 141.489  1.00  0.00           H  
ATOM    510  N   GLN A  30     180.488 159.704 140.688  1.00 96.26           N  
ATOM    511  CA  GLN A  30     179.540 159.214 139.727  1.00 96.26           C  
ATOM    512  C   GLN A  30     178.301 158.718 140.416  1.00 96.26           C  
ATOM    513  O   GLN A  30     178.209 158.718 141.643  1.00 96.26           O  
ATOM    514  CB  GLN A  30     180.086 158.063 138.863  1.00 96.26           C  
ATOM    515  CG  GLN A  30     180.452 156.812 139.663  1.00 96.26           C  
ATOM    516  CD  GLN A  30     180.974 155.772 138.682  1.00 96.26           C  
ATOM    517  OE1 GLN A  30     180.689 155.832 137.487  1.00 96.26           O  
ATOM    518  NE2 GLN A  30     181.760 154.790 139.198  1.00 96.26           N  
ATOM    519  H   GLN A  30     180.642 159.218 141.560  1.00  0.00           H  
ATOM    520  HA  GLN A  30     179.261 160.037 139.068  1.00  0.00           H  
ATOM    521  HB3 GLN A  30     180.961 158.408 138.312  1.00  0.00           H  
ATOM    522  HB2 GLN A  30     179.351 157.803 138.101  1.00  0.00           H  
ATOM    523  HG3 GLN A  30     179.562 156.427 140.161  1.00  0.00           H  
ATOM    524  HG2 GLN A  30     181.234 157.057 140.382  1.00  0.00           H  
ATOM    525 HE22 GLN A  30     182.135 154.073 138.593  1.00  0.00           H  
ATOM    526 HE21 GLN A  30     181.969 154.778 140.186  1.00  0.00           H  
ATOM    527  N   ARG A  31     177.306 158.297 139.603  1.00175.47           N  
ATOM    528  CA  ARG A  31     176.022 157.843 140.063  1.00175.47           C  
ATOM    529  C   ARG A  31     176.142 156.457 140.625  1.00175.47           C  
ATOM    530  O   ARG A  31     176.901 155.625 140.132  1.00175.47           O  
ATOM    531  CB  ARG A  31     174.967 157.832 138.942  1.00175.47           C  
ATOM    532  CG  ARG A  31     173.554 157.476 139.404  1.00175.47           C  
ATOM    533  CD  ARG A  31     172.521 157.490 138.275  1.00175.47           C  
ATOM    534  NE  ARG A  31     172.395 158.898 137.807  1.00175.47           N  
ATOM    535  CZ  ARG A  31     171.742 159.176 136.640  1.00175.47           C  
ATOM    536  NH1 ARG A  31     171.206 158.162 135.900  1.00175.47           N  
ATOM    537  NH2 ARG A  31     171.625 160.468 136.216  1.00175.47           N1+
ATOM    538  H   ARG A  31     177.441 158.288 138.602  1.00  0.00           H  
ATOM    539  HA  ARG A  31     175.681 158.510 140.854  1.00  0.00           H  
ATOM    540  HB3 ARG A  31     175.277 157.138 138.161  1.00  0.00           H  
ATOM    541  HB2 ARG A  31     174.952 158.805 138.451  1.00  0.00           H  
ATOM    542  HG3 ARG A  31     173.244 158.169 140.187  1.00  0.00           H  
ATOM    543  HG2 ARG A  31     173.564 156.492 139.873  1.00  0.00           H  
ATOM    544  HD3 ARG A  31     171.560 157.148 138.659  1.00  0.00           H  
ATOM    545  HD2 ARG A  31     172.872 156.865 137.454  1.00  0.00           H  
ATOM    546  HE  ARG A  31     172.793 159.648 138.354  1.00  0.00           H  
ATOM    547 HH12 ARG A  31     170.723 158.367 135.037  1.00  0.00           H  
ATOM    548 HH11 ARG A  31     171.292 157.206 136.215  1.00  0.00           H  
ATOM    549 HH22 ARG A  31     171.142 160.675 135.353  1.00  0.00           H  
ATOM    550 HH21 ARG A  31     172.021 161.218 136.765  1.00  0.00           H  
ATOM    551  N   LEU A  32     175.366 156.200 141.697  1.00164.34           N  
ATOM    552  CA  LEU A  32     175.383 154.980 142.453  1.00164.34           C  
ATOM    553  C   LEU A  32     174.376 154.013 141.889  1.00164.34           C  
ATOM    554  O   LEU A  32     173.370 154.411 141.303  1.00164.34           O  
ATOM    555  CB  LEU A  32     175.071 155.309 143.927  1.00164.34           C  
ATOM    556  CG  LEU A  32     175.320 154.198 144.949  1.00164.34           C  
ATOM    557  CD1 LEU A  32     174.283 153.078 144.825  1.00164.34           C  
ATOM    558  CD2 LEU A  32     176.774 153.709 144.877  1.00164.34           C  
ATOM    559  H   LEU A  32     174.710 156.895 142.024  1.00  0.00           H  
ATOM    560  HA  LEU A  32     176.377 154.536 142.390  1.00  0.00           H  
ATOM    561  HB3 LEU A  32     174.038 155.646 144.008  1.00  0.00           H  
ATOM    562  HB2 LEU A  32     175.628 156.199 144.222  1.00  0.00           H  
ATOM    563  HG  LEU A  32     175.186 154.642 145.935  1.00  0.00           H  
ATOM    564 HD11 LEU A  32     174.491 152.306 145.566  1.00  0.00           H  
ATOM    565 HD12 LEU A  32     173.286 153.485 144.994  1.00  0.00           H  
ATOM    566 HD13 LEU A  32     174.333 152.645 143.826  1.00  0.00           H  
ATOM    567 HD21 LEU A  32     176.929 152.919 145.612  1.00  0.00           H  
ATOM    568 HD22 LEU A  32     176.978 153.321 143.879  1.00  0.00           H  
ATOM    569 HD23 LEU A  32     177.448 154.539 145.089  1.00  0.00           H  
ATOM    570  N   GLU A  33     174.641 152.695 142.047  1.00 76.88           N  
ATOM    571  CA  GLU A  33     173.773 151.665 141.545  1.00 76.88           C  
ATOM    572  C   GLU A  33     173.587 150.652 142.638  1.00 76.88           C  
ATOM    573  O   GLU A  33     174.351 150.614 143.601  1.00 76.88           O  
ATOM    574  CB  GLU A  33     174.367 150.941 140.325  1.00 76.88           C  
ATOM    575  CG  GLU A  33     173.404 149.982 139.626  1.00 76.88           C  
ATOM    576  CD  GLU A  33     174.156 149.368 138.455  1.00 76.88           C  
ATOM    577  OE1 GLU A  33     175.357 149.709 138.283  1.00 76.88           O  
ATOM    578  OE2 GLU A  33     173.544 148.551 137.717  1.00 76.88           O1-
ATOM    579  H   GLU A  33     175.476 152.403 142.534  1.00  0.00           H  
ATOM    580  HA  GLU A  33     172.808 152.097 141.279  1.00  0.00           H  
ATOM    581  HB3 GLU A  33     175.262 150.397 140.628  1.00  0.00           H  
ATOM    582  HB2 GLU A  33     174.726 151.678 139.607  1.00  0.00           H  
ATOM    583  HG3 GLU A  33     172.545 150.539 139.253  1.00  0.00           H  
ATOM    584  HG2 GLU A  33     173.109 149.195 140.320  1.00  0.00           H  
ATOM    585  N   LEU A  34     172.561 149.787 142.502  1.00 97.62           N  
ATOM    586  CA  LEU A  34     172.242 148.792 143.488  1.00 97.62           C  
ATOM    587  C   LEU A  34     173.415 147.874 143.630  1.00 97.62           C  
ATOM    588  O   LEU A  34     173.677 147.355 144.714  1.00 97.62           O  
ATOM    589  CB  LEU A  34     171.021 147.928 143.119  1.00 97.62           C  
ATOM    590  CG  LEU A  34     171.232 147.012 141.897  1.00 97.62           C  
ATOM    591  CD1 LEU A  34     169.970 146.188 141.597  1.00 97.62           C  
ATOM    592  CD2 LEU A  34     171.719 147.802 140.673  1.00 97.62           C  
ATOM    593  H   LEU A  34     171.977 149.822 141.679  1.00  0.00           H  
ATOM    594  HA  LEU A  34     172.056 149.283 144.443  1.00  0.00           H  
ATOM    595  HB3 LEU A  34     170.162 148.575 142.941  1.00  0.00           H  
ATOM    596  HB2 LEU A  34     170.734 147.323 143.979  1.00  0.00           H  
ATOM    597  HG  LEU A  34     172.021 146.307 142.158  1.00  0.00           H  
ATOM    598 HD11 LEU A  34     170.149 145.552 140.730  1.00  0.00           H  
ATOM    599 HD12 LEU A  34     169.727 145.567 142.459  1.00  0.00           H  
ATOM    600 HD13 LEU A  34     169.138 146.860 141.388  1.00  0.00           H  
ATOM    601 HD21 LEU A  34     171.856 147.122 139.832  1.00  0.00           H  
ATOM    602 HD22 LEU A  34     170.980 148.559 140.411  1.00  0.00           H  
ATOM    603 HD23 LEU A  34     172.667 148.286 140.906  1.00  0.00           H  
ATOM    604  N   SER A  35     174.137 147.625 142.522  1.00 77.58           N  
ATOM    605  CA  SER A  35     175.267 146.739 142.542  1.00 77.58           C  
ATOM    606  C   SER A  35     176.350 147.299 143.423  1.00 77.58           C  
ATOM    607  O   SER A  35     177.050 146.545 144.098  1.00 77.58           O  
ATOM    608  CB  SER A  35     175.880 146.528 141.149  1.00 77.58           C  
ATOM    609  OG  SER A  35     174.946 145.879 140.300  1.00 77.58           O  
ATOM    610  H   SER A  35     173.889 148.066 141.648  1.00  0.00           H  
ATOM    611  HA  SER A  35     174.952 145.774 142.939  1.00  0.00           H  
ATOM    612  HB3 SER A  35     176.778 145.916 141.236  1.00  0.00           H  
ATOM    613  HB2 SER A  35     176.150 147.493 140.721  1.00  0.00           H  
ATOM    614  HG  SER A  35     175.337 145.751 139.432  1.00  0.00           H  
ATOM    615  N   ASP A  36     176.517 148.638 143.439  1.00 96.33           N  
ATOM    616  CA  ASP A  36     177.571 149.291 144.178  1.00 96.33           C  
ATOM    617  C   ASP A  36     177.445 149.115 145.663  1.00 96.33           C  
ATOM    618  O   ASP A  36     178.454 148.953 146.346  1.00 96.33           O  
ATOM    619  CB  ASP A  36     177.634 150.819 143.976  1.00 96.33           C  
ATOM    620  CG  ASP A  36     178.448 151.168 142.742  1.00 96.33           C  
ATOM    621  OD1 ASP A  36     179.218 150.294 142.267  1.00 96.33           O  
ATOM    622  OD2 ASP A  36     178.328 152.333 142.274  1.00 96.33           O1-
ATOM    623  H   ASP A  36     175.888 149.232 142.917  1.00  0.00           H  
ATOM    624  HA  ASP A  36     178.524 148.865 143.863  1.00  0.00           H  
ATOM    625  HB3 ASP A  36     178.087 151.283 144.852  1.00  0.00           H  
ATOM    626  HB2 ASP A  36     176.623 151.213 143.867  1.00  0.00           H  
ATOM    627  N   ILE A  37     176.212 149.164 146.201  1.00197.79           N  
ATOM    628  CA  ILE A  37     175.964 149.133 147.622  1.00197.79           C  
ATOM    629  C   ILE A  37     176.462 147.855 148.244  1.00197.79           C  
ATOM    630  O   ILE A  37     176.452 146.792 147.629  1.00197.79           O  
ATOM    631  CB  ILE A  37     174.508 149.280 147.970  1.00197.79           C  
ATOM    632  CG1 ILE A  37     173.965 150.617 147.441  1.00197.79           C  
ATOM    633  CG2 ILE A  37     174.361 149.128 149.494  1.00197.79           C  
ATOM    634  CD1 ILE A  37     174.664 151.840 148.036  1.00197.79           C  
ATOM    635  H   ILE A  37     175.402 149.226 145.601  1.00  0.00           H  
ATOM    636  HA  ILE A  37     176.505 149.963 148.077  1.00  0.00           H  
ATOM    637  HB  ILE A  37     173.957 148.472 147.490  1.00  0.00           H  
ATOM    638 HG13 ILE A  37     172.896 150.678 147.642  1.00  0.00           H  
ATOM    639 HG12 ILE A  37     174.057 150.640 146.355  1.00  0.00           H  
ATOM    640 HG21 ILE A  37     173.312 149.231 149.770  1.00  0.00           H  
ATOM    641 HG22 ILE A  37     174.721 148.145 149.798  1.00  0.00           H  
ATOM    642 HG23 ILE A  37     174.946 149.900 149.995  1.00  0.00           H  
ATOM    643 HD11 ILE A  37     174.229 152.747 147.617  1.00  0.00           H  
ATOM    644 HD12 ILE A  37     174.535 151.842 149.118  1.00  0.00           H  
ATOM    645 HD13 ILE A  37     175.727 151.804 147.797  1.00  0.00           H  
ATOM    646  N   TYR A  38     176.935 147.965 149.507  1.00 83.59           N  
ATOM    647  CA  TYR A  38     177.510 146.912 150.304  1.00 83.59           C  
ATOM    648  C   TYR A  38     176.460 145.967 150.805  1.00 83.59           C  
ATOM    649  O   TYR A  38     175.268 146.265 150.793  1.00 83.59           O  
ATOM    650  CB  TYR A  38     178.262 147.415 151.550  1.00 83.59           C  
ATOM    651  CG  TYR A  38     179.462 148.191 151.124  1.00 83.59           C  
ATOM    652  CD1 TYR A  38     180.626 147.545 150.773  1.00 83.59           C  
ATOM    653  CD2 TYR A  38     179.429 149.567 151.087  1.00 83.59           C  
ATOM    654  CE1 TYR A  38     181.736 148.259 150.386  1.00 83.59           C  
ATOM    655  CE2 TYR A  38     180.535 150.287 150.700  1.00 83.59           C  
ATOM    656  CZ  TYR A  38     181.691 149.632 150.348  1.00 83.59           C  
ATOM    657  OH  TYR A  38     182.829 150.365 149.950  1.00 83.59           O  
ATOM    658  H   TYR A  38     176.904 148.856 149.982  1.00  0.00           H  
ATOM    659  HA  TYR A  38     178.209 146.352 149.683  1.00  0.00           H  
ATOM    660  HB3 TYR A  38     178.576 146.563 152.153  1.00  0.00           H  
ATOM    661  HB2 TYR A  38     177.604 148.056 152.137  1.00  0.00           H  
ATOM    662  HD1 TYR A  38     180.674 146.466 150.800  1.00  0.00           H  
ATOM    663  HD2 TYR A  38     178.527 150.093 151.364  1.00  0.00           H  
ATOM    664  HE1 TYR A  38     182.643 147.741 150.112  1.00  0.00           H  
ATOM    665  HE2 TYR A  38     180.495 151.366 150.673  1.00  0.00           H  
ATOM    666  HH  TYR A  38     182.631 151.304 149.978  1.00  0.00           H  
ATOM    667  N   GLN A  39     176.907 144.748 151.185  1.00 44.74           N  
ATOM    668  CA  GLN A  39     176.062 143.747 151.776  1.00 44.74           C  
ATOM    669  C   GLN A  39     175.819 144.157 153.203  1.00 44.74           C  
ATOM    670  O   GLN A  39     176.553 144.974 153.757  1.00 44.74           O  
ATOM    671  CB  GLN A  39     176.695 142.343 151.782  1.00 44.74           C  
ATOM    672  CG  GLN A  39     175.794 141.257 152.375  1.00 44.74           C  
ATOM    673  CD  GLN A  39     176.546 139.932 152.315  1.00 44.74           C  
ATOM    674  OE1 GLN A  39     177.726 139.888 151.971  1.00 44.74           O  
ATOM    675  NE2 GLN A  39     175.843 138.820 152.658  1.00 44.74           N  
ATOM    676  H   GLN A  39     177.879 144.504 151.058  1.00  0.00           H  
ATOM    677  HA  GLN A  39     175.112 143.714 151.242  1.00  0.00           H  
ATOM    678  HB3 GLN A  39     177.635 142.373 152.332  1.00  0.00           H  
ATOM    679  HB2 GLN A  39     176.972 142.067 150.765  1.00  0.00           H  
ATOM    680  HG3 GLN A  39     174.880 141.182 151.786  1.00  0.00           H  
ATOM    681  HG2 GLN A  39     175.569 141.500 153.413  1.00  0.00           H  
ATOM    682 HE22 GLN A  39     176.289 137.914 152.637  1.00  0.00           H  
ATOM    683 HE21 GLN A  39     174.875 138.900 152.934  1.00  0.00           H  
ATOM    684  N   ILE A  40     174.758 143.604 153.826  1.00109.68           N  
ATOM    685  CA  ILE A  40     174.366 143.923 155.175  1.00109.68           C  
ATOM    686  C   ILE A  40     175.332 143.309 156.149  1.00109.68           C  
ATOM    687  O   ILE A  40     175.932 142.270 155.876  1.00109.68           O  
ATOM    688  CB  ILE A  40     172.990 143.434 155.529  1.00109.68           C  
ATOM    689  CG1 ILE A  40     172.531 144.039 156.865  1.00109.68           C  
ATOM    690  CG2 ILE A  40     173.011 141.897 155.508  1.00109.68           C  
ATOM    691  CD1 ILE A  40     171.043 143.832 157.147  1.00109.68           C  
ATOM    692  H   ILE A  40     174.187 142.924 153.344  1.00  0.00           H  
ATOM    693  HA  ILE A  40     174.391 145.006 155.297  1.00  0.00           H  
ATOM    694  HB  ILE A  40     172.303 143.772 154.753  1.00  0.00           H  
ATOM    695 HG13 ILE A  40     172.756 145.105 156.876  1.00  0.00           H  
ATOM    696 HG12 ILE A  40     173.117 143.608 157.677  1.00  0.00           H  
ATOM    697 HG21 ILE A  40     172.022 141.516 155.762  1.00  0.00           H  
ATOM    698 HG22 ILE A  40     173.288 141.550 154.512  1.00  0.00           H  
ATOM    699 HG23 ILE A  40     173.738 141.533 156.234  1.00  0.00           H  
ATOM    700 HD11 ILE A  40     170.788 144.284 158.106  1.00  0.00           H  
ATOM    701 HD12 ILE A  40     170.455 144.299 156.357  1.00  0.00           H  
ATOM    702 HD13 ILE A  40     170.824 142.765 157.179  1.00  0.00           H  
ATOM    703  N   PRO A  41     175.523 143.956 157.275  1.00 74.48           N  
ATOM    704  CA  PRO A  41     176.429 143.447 158.274  1.00 74.48           C  
ATOM    705  C   PRO A  41     175.914 142.173 158.874  1.00 74.48           C  
ATOM    706  O   PRO A  41     174.704 141.965 158.927  1.00 74.48           O  
ATOM    707  CD  PRO A  41     175.415 145.407 157.330  1.00 74.48           C  
ATOM    708  CB  PRO A  41     176.613 144.581 159.281  1.00 74.48           C  
ATOM    709  CG  PRO A  41     176.383 145.852 158.441  1.00 74.48           C  
ATOM    710  HA  PRO A  41     177.390 143.244 157.800  1.00  0.00           H  
ATOM    711  HD2 PRO A  41     174.397 145.684 157.605  1.00  0.00           H  
ATOM    712  HD3 PRO A  41     175.737 145.830 156.379  1.00  0.00           H  
ATOM    713  HB3 PRO A  41     177.639 144.573 159.649  1.00  0.00           H  
ATOM    714  HB2 PRO A  41     175.841 144.511 160.047  1.00  0.00           H  
ATOM    715  HG2 PRO A  41     175.900 146.610 159.058  1.00  0.00           H  
ATOM    716  HG3 PRO A  41     177.327 146.165 157.994  1.00  0.00           H  
ATOM    717  N   SER A  42     176.837 141.310 159.332  1.00 76.00           N  
ATOM    718  CA  SER A  42     176.536 140.010 159.860  1.00 76.00           C  
ATOM    719  C   SER A  42     175.760 140.103 161.138  1.00 76.00           C  
ATOM    720  O   SER A  42     174.899 139.266 161.402  1.00 76.00           O  
ATOM    721  CB  SER A  42     177.820 139.215 160.150  1.00 76.00           C  
ATOM    722  OG  SER A  42     177.502 137.933 160.669  1.00 76.00           O  
ATOM    723  H   SER A  42     177.815 141.562 159.318  1.00  0.00           H  
ATOM    724  HA  SER A  42     175.942 139.463 159.128  1.00  0.00           H  
ATOM    725  HB3 SER A  42     178.428 139.759 160.873  1.00  0.00           H  
ATOM    726  HB2 SER A  42     178.393 139.102 159.230  1.00  0.00           H  
ATOM    727  HG  SER A  42     178.312 137.449 160.845  1.00  0.00           H  
ATOM    728  N   VAL A  43     176.041 141.116 161.977  1.00 49.20           N  
ATOM    729  CA  VAL A  43     175.402 141.183 163.262  1.00 49.20           C  
ATOM    730  C   VAL A  43     173.911 141.348 163.132  1.00 49.20           C  
ATOM    731  O   VAL A  43     173.145 140.646 163.790  1.00 49.20           O  
ATOM    732  CB  VAL A  43     175.901 142.329 164.090  1.00 49.20           C  
ATOM    733  CG1 VAL A  43     175.104 142.365 165.405  1.00 49.20           C  
ATOM    734  CG2 VAL A  43     177.418 142.173 164.280  1.00 49.20           C  
ATOM    735  H   VAL A  43     176.701 141.830 161.704  1.00  0.00           H  
ATOM    736  HA  VAL A  43     175.603 140.255 163.798  1.00  0.00           H  
ATOM    737  HB  VAL A  43     175.714 143.255 163.547  1.00  0.00           H  
ATOM    738 HG11 VAL A  43     175.454 143.194 166.020  1.00  0.00           H  
ATOM    739 HG12 VAL A  43     174.045 142.499 165.185  1.00  0.00           H  
ATOM    740 HG13 VAL A  43     175.247 141.428 165.943  1.00  0.00           H  
ATOM    741 HG21 VAL A  43     177.796 143.000 164.881  1.00  0.00           H  
ATOM    742 HG22 VAL A  43     177.626 141.231 164.787  1.00  0.00           H  
ATOM    743 HG23 VAL A  43     177.909 142.177 163.307  1.00  0.00           H  
ATOM    744  N   ASP A  44     173.479 142.314 162.301  1.00128.36           N  
ATOM    745  CA  ASP A  44     172.122 142.736 162.043  1.00128.36           C  
ATOM    746  C   ASP A  44     171.372 141.934 161.001  1.00128.36           C  
ATOM    747  O   ASP A  44     170.429 142.470 160.417  1.00128.36           O  
ATOM    748  CB  ASP A  44     171.968 144.243 161.739  1.00128.36           C  
ATOM    749  CG  ASP A  44     172.724 144.627 160.476  1.00128.36           C  
ATOM    750  OD1 ASP A  44     173.747 143.965 160.162  1.00128.36           O  
ATOM    751  OD2 ASP A  44     172.285 145.603 159.811  1.00128.36           O1-
ATOM    752  H   ASP A  44     174.143 142.849 161.760  1.00  0.00           H  
ATOM    753  HA  ASP A  44     171.585 142.572 162.977  1.00  0.00           H  
ATOM    754  HB3 ASP A  44     172.348 144.823 162.580  1.00  0.00           H  
ATOM    755  HB2 ASP A  44     170.912 144.482 161.617  1.00  0.00           H  
ATOM    756  N   SER A  45     171.846 140.735 160.599  1.00 51.31           N  
ATOM    757  CA  SER A  45     171.178 139.936 159.590  1.00 51.31           C  
ATOM    758  C   SER A  45     169.821 139.465 160.060  1.00 51.31           C  
ATOM    759  O   SER A  45     169.492 139.531 161.243  1.00 51.31           O  
ATOM    760  CB  SER A  45     171.980 138.693 159.168  1.00 51.31           C  
ATOM    761  OG  SER A  45     172.103 137.797 160.264  1.00 51.31           O  
ATOM    762  H   SER A  45     172.694 140.366 161.004  1.00  0.00           H  
ATOM    763  HA  SER A  45     171.032 140.559 158.708  1.00  0.00           H  
ATOM    764  HB3 SER A  45     172.972 138.997 158.835  1.00  0.00           H  
ATOM    765  HB2 SER A  45     171.468 138.193 158.346  1.00  0.00           H  
ATOM    766  HG  SER A  45     172.604 137.025 159.992  1.00  0.00           H  
ATOM    767  N   ALA A  46     168.968 139.029 159.101  1.00 57.98           N  
ATOM    768  CA  ALA A  46     167.605 138.624 159.353  1.00 57.98           C  
ATOM    769  C   ALA A  46     167.446 137.352 160.142  1.00 57.98           C  
ATOM    770  O   ALA A  46     166.719 137.318 161.133  1.00 57.98           O  
ATOM    771  CB  ALA A  46     166.806 138.443 158.051  1.00 57.98           C  
ATOM    772  H   ALA A  46     169.275 138.972 158.140  1.00  0.00           H  
ATOM    773  HA  ALA A  46     167.127 139.422 159.921  1.00  0.00           H  
ATOM    774  HB1 ALA A  46     165.787 138.138 158.289  1.00  0.00           H  
ATOM    775  HB2 ALA A  46     166.784 139.385 157.503  1.00  0.00           H  
ATOM    776  HB3 ALA A  46     167.280 137.677 157.437  1.00  0.00           H  
ATOM    777  N   ASP A  47     168.136 136.268 159.743  1.00132.64           N  
ATOM    778  CA  ASP A  47     167.904 134.990 160.360  1.00132.64           C  
ATOM    779  C   ASP A  47     168.356 134.912 161.791  1.00132.64           C  
ATOM    780  O   ASP A  47     167.749 134.192 162.583  1.00132.64           O  
ATOM    781  CB  ASP A  47     168.381 133.800 159.505  1.00132.64           C  
ATOM    782  CG  ASP A  47     169.785 134.053 158.997  1.00132.64           C  
ATOM    783  OD1 ASP A  47     170.678 134.401 159.813  1.00132.64           O  
ATOM    784  OD2 ASP A  47     169.977 133.891 157.762  1.00132.64           O1-
ATOM    785  H   ASP A  47     168.822 136.349 159.006  1.00  0.00           H  
ATOM    786  HA  ASP A  47     166.819 134.890 160.401  1.00  0.00           H  
ATOM    787  HB3 ASP A  47     167.707 133.668 158.659  1.00  0.00           H  
ATOM    788  HB2 ASP A  47     168.371 132.892 160.109  1.00  0.00           H  
ATOM    789  N   ASN A  48     169.438 135.616 162.167  1.00 82.44           N  
ATOM    790  CA  ASN A  48     169.917 135.568 163.524  1.00 82.44           C  
ATOM    791  C   ASN A  48     168.946 136.232 164.463  1.00 82.44           C  
ATOM    792  O   ASN A  48     168.646 135.700 165.530  1.00 82.44           O  
ATOM    793  CB  ASN A  48     171.273 136.273 163.701  1.00 82.44           C  
ATOM    794  CG  ASN A  48     171.736 136.051 165.134  1.00 82.44           C  
ATOM    795  OD1 ASN A  48     171.992 134.922 165.550  1.00 82.44           O  
ATOM    796  ND2 ASN A  48     171.849 137.159 165.915  1.00 82.44           N  
ATOM    797  H   ASN A  48     169.927 136.189 161.494  1.00  0.00           H  
ATOM    798  HA  ASN A  48     170.027 134.524 163.818  1.00  0.00           H  
ATOM    799  HB3 ASN A  48     171.153 137.341 163.520  1.00  0.00           H  
ATOM    800  HB2 ASN A  48     172.000 135.840 163.014  1.00  0.00           H  
ATOM    801 HD22 ASN A  48     172.152 137.072 166.875  1.00  0.00           H  
ATOM    802 HD21 ASN A  48     171.630 138.069 165.535  1.00  0.00           H  
ATOM    803  N   LEU A  49     168.433 137.419 164.084  1.00 96.23           N  
ATOM    804  CA  LEU A  49     167.548 138.197 164.910  1.00 96.23           C  
ATOM    805  C   LEU A  49     166.246 137.488 165.130  1.00 96.23           C  
ATOM    806  O   LEU A  49     165.660 137.591 166.206  1.00 96.23           O  
ATOM    807  CB  LEU A  49     167.246 139.592 164.335  1.00 96.23           C  
ATOM    808  CG  LEU A  49     168.399 140.599 164.522  1.00 96.23           C  
ATOM    809  CD1 LEU A  49     169.713 140.092 163.915  1.00 96.23           C  
ATOM    810  CD2 LEU A  49     168.003 141.990 163.996  1.00 96.23           C  
ATOM    811  H   LEU A  49     168.666 137.804 163.180  1.00  0.00           H  
ATOM    812  HA  LEU A  49     168.026 138.330 165.881  1.00  0.00           H  
ATOM    813  HB3 LEU A  49     166.342 139.987 164.799  1.00  0.00           H  
ATOM    814  HB2 LEU A  49     167.012 139.503 163.274  1.00  0.00           H  
ATOM    815  HG  LEU A  49     168.562 140.700 165.595  1.00  0.00           H  
ATOM    816 HD11 LEU A  49     170.496 140.834 164.071  1.00  0.00           H  
ATOM    817 HD12 LEU A  49     169.999 139.156 164.396  1.00  0.00           H  
ATOM    818 HD13 LEU A  49     169.579 139.925 162.846  1.00  0.00           H  
ATOM    819 HD21 LEU A  49     168.832 142.683 164.139  1.00  0.00           H  
ATOM    820 HD22 LEU A  49     167.765 141.923 162.934  1.00  0.00           H  
ATOM    821 HD23 LEU A  49     167.131 142.351 164.542  1.00  0.00           H  
ATOM    822  N   SER A  50     165.731 136.793 164.101  1.00 33.01           N  
ATOM    823  CA  SER A  50     164.484 136.087 164.221  1.00 33.01           C  
ATOM    824  C   SER A  50     164.646 134.942 165.172  1.00 33.01           C  
ATOM    825  O   SER A  50     163.789 134.696 166.020  1.00 33.01           O  
ATOM    826  CB  SER A  50     163.998 135.509 162.880  1.00 33.01           C  
ATOM    827  OG  SER A  50     164.906 134.521 162.416  1.00 33.01           O  
ATOM    828  H   SER A  50     166.222 136.759 163.219  1.00  0.00           H  
ATOM    829  HA  SER A  50     163.727 136.767 164.610  1.00  0.00           H  
ATOM    830  HB3 SER A  50     163.926 136.310 162.144  1.00  0.00           H  
ATOM    831  HB2 SER A  50     163.013 135.063 163.013  1.00  0.00           H  
ATOM    832  HG  SER A  50     164.594 134.167 161.580  1.00  0.00           H  
ATOM    833  N   GLU A  51     165.769 134.213 165.052  1.00 35.42           N  
ATOM    834  CA  GLU A  51     166.023 133.060 165.864  1.00 35.42           C  
ATOM    835  C   GLU A  51     166.141 133.486 167.291  1.00 35.42           C  
ATOM    836  O   GLU A  51     165.707 132.767 168.189  1.00 35.42           O  
ATOM    837  CB  GLU A  51     167.327 132.337 165.484  1.00 35.42           C  
ATOM    838  CG  GLU A  51     167.601 131.088 166.325  1.00 35.42           C  
ATOM    839  CD  GLU A  51     168.912 130.476 165.847  1.00 35.42           C  
ATOM    840  OE1 GLU A  51     169.508 131.031 164.885  1.00 35.42           O  
ATOM    841  OE2 GLU A  51     169.333 129.445 166.436  1.00 35.42           O1-
ATOM    842  H   GLU A  51     166.469 134.472 164.371  1.00  0.00           H  
ATOM    843  HA  GLU A  51     165.189 132.365 165.767  1.00  0.00           H  
ATOM    844  HB3 GLU A  51     168.165 133.028 165.579  1.00  0.00           H  
ATOM    845  HB2 GLU A  51     167.295 132.063 164.429  1.00  0.00           H  
ATOM    846  HG3 GLU A  51     166.793 130.371 166.183  1.00  0.00           H  
ATOM    847  HG2 GLU A  51     167.693 131.370 167.374  1.00  0.00           H  
ATOM    848  N   LYS A  52     166.759 134.656 167.545  1.00 79.91           N  
ATOM    849  CA  LYS A  52     166.958 135.072 168.901  1.00 79.91           C  
ATOM    850  C   LYS A  52     165.659 135.353 169.602  1.00 79.91           C  
ATOM    851  O   LYS A  52     165.397 134.795 170.665  1.00 79.91           O  
ATOM    852  CB  LYS A  52     167.813 136.340 169.024  1.00 79.91           C  
ATOM    853  CG  LYS A  52     168.074 136.724 170.481  1.00 79.91           C  
ATOM    854  CD  LYS A  52     169.185 137.755 170.649  1.00 79.91           C  
ATOM    855  CE  LYS A  52     170.562 137.237 170.229  1.00 79.91           C  
ATOM    856  NZ  LYS A  52     171.580 138.294 170.422  1.00 79.91           N1+
ATOM    857  H   LYS A  52     167.079 135.234 166.781  1.00  0.00           H  
ATOM    858  HA  LYS A  52     167.465 134.267 169.433  1.00  0.00           H  
ATOM    859  HB3 LYS A  52     167.313 137.165 168.516  1.00  0.00           H  
ATOM    860  HB2 LYS A  52     168.764 136.187 168.514  1.00  0.00           H  
ATOM    861  HG3 LYS A  52     168.321 135.829 171.052  1.00  0.00           H  
ATOM    862  HG2 LYS A  52     167.155 137.107 170.924  1.00  0.00           H  
ATOM    863  HD3 LYS A  52     169.222 138.080 171.689  1.00  0.00           H  
ATOM    864  HD2 LYS A  52     168.942 138.646 170.071  1.00  0.00           H  
ATOM    865  HE3 LYS A  52     170.536 136.946 169.179  1.00  0.00           H  
ATOM    866  HE2 LYS A  52     170.822 136.368 170.833  1.00  0.00           H  
ATOM    867  HZ1 LYS A  52     172.486 137.945 170.143  1.00  0.00           H  
ATOM    868  HZ2 LYS A  52     171.342 139.098 169.859  1.00  0.00           H  
ATOM    869  HZ3 LYS A  52     171.608 138.561 171.396  1.00  0.00           H  
ATOM    870  N   LEU A  53     164.795 136.198 169.004  1.00 60.38           N  
ATOM    871  CA  LEU A  53     163.578 136.654 169.626  1.00 60.38           C  
ATOM    872  C   LEU A  53     162.589 135.544 169.836  1.00 60.38           C  
ATOM    873  O   LEU A  53     161.892 135.510 170.850  1.00 60.38           O  
ATOM    874  CB  LEU A  53     162.851 137.722 168.795  1.00 60.38           C  
ATOM    875  CG  LEU A  53     161.551 138.207 169.461  1.00 60.38           C  
ATOM    876  CD1 LEU A  53     161.853 139.005 170.736  1.00 60.38           C  
ATOM    877  CD2 LEU A  53     160.651 138.960 168.470  1.00 60.38           C  
ATOM    878  H   LEU A  53     164.987 136.543 168.074  1.00  0.00           H  
ATOM    879  HA  LEU A  53     163.827 137.083 170.597  1.00  0.00           H  
ATOM    880  HB3 LEU A  53     162.624 137.320 167.807  1.00  0.00           H  
ATOM    881  HB2 LEU A  53     163.515 138.571 168.636  1.00  0.00           H  
ATOM    882  HG  LEU A  53     161.004 137.316 169.769  1.00  0.00           H  
ATOM    883 HD11 LEU A  53     160.918 139.336 171.188  1.00  0.00           H  
ATOM    884 HD12 LEU A  53     162.393 138.373 171.441  1.00  0.00           H  
ATOM    885 HD13 LEU A  53     162.463 139.873 170.486  1.00  0.00           H  
ATOM    886 HD21 LEU A  53     159.743 139.286 168.978  1.00  0.00           H  
ATOM    887 HD22 LEU A  53     161.183 139.829 168.084  1.00  0.00           H  
ATOM    888 HD23 LEU A  53     160.387 138.300 167.644  1.00  0.00           H  
ATOM    889  N   GLU A  54     162.492 134.611 168.873  1.00 61.03           N  
ATOM    890  CA  GLU A  54     161.490 133.579 168.918  1.00 61.03           C  
ATOM    891  C   GLU A  54     161.664 132.695 170.118  1.00 61.03           C  
ATOM    892  O   GLU A  54     160.676 132.263 170.711  1.00 61.03           O  
ATOM    893  CB  GLU A  54     161.510 132.682 167.669  1.00 61.03           C  
ATOM    894  CG  GLU A  54     160.399 131.630 167.649  1.00 61.03           C  
ATOM    895  CD  GLU A  54     160.388 130.999 166.264  1.00 61.03           C  
ATOM    896  OE1 GLU A  54     161.169 131.468 165.393  1.00 61.03           O  
ATOM    897  OE2 GLU A  54     159.594 130.044 166.055  1.00 61.03           O1-
ATOM    898  H   GLU A  54     163.132 134.623 168.092  1.00  0.00           H  
ATOM    899  HA  GLU A  54     160.511 134.055 168.982  1.00  0.00           H  
ATOM    900  HB3 GLU A  54     162.478 132.187 167.595  1.00  0.00           H  
ATOM    901  HB2 GLU A  54     161.436 133.303 166.776  1.00  0.00           H  
ATOM    902  HG3 GLU A  54     159.439 132.112 167.836  1.00  0.00           H  
ATOM    903  HG2 GLU A  54     160.611 130.864 168.395  1.00  0.00           H  
ATOM    904  N   ARG A  55     162.915 132.382 170.503  1.00 86.92           N  
ATOM    905  CA  ARG A  55     163.139 131.476 171.597  1.00 86.92           C  
ATOM    906  C   ARG A  55     162.582 132.037 172.871  1.00 86.92           C  
ATOM    907  O   ARG A  55     161.893 131.337 173.613  1.00 86.92           O  
ATOM    908  CB  ARG A  55     164.633 131.199 171.840  1.00 86.92           C  
ATOM    909  CG  ARG A  55     165.311 130.463 170.683  1.00 86.92           C  
ATOM    910  CD  ARG A  55     165.038 128.958 170.671  1.00 86.92           C  
ATOM    911  NE  ARG A  55     165.758 128.384 169.499  1.00 86.92           N  
ATOM    912  CZ  ARG A  55     165.915 127.032 169.391  1.00 86.92           C  
ATOM    913  NH1 ARG A  55     165.418 126.207 170.357  1.00 86.92           N  
ATOM    914  NH2 ARG A  55     166.569 126.507 168.314  1.00 86.92           N1+
ATOM    915  H   ARG A  55     163.707 132.784 170.022  1.00  0.00           H  
ATOM    916  HA  ARG A  55     162.638 130.533 171.380  1.00  0.00           H  
ATOM    917  HB3 ARG A  55     164.749 130.619 172.755  1.00  0.00           H  
ATOM    918  HB2 ARG A  55     165.151 132.141 172.023  1.00  0.00           H  
ATOM    919  HG3 ARG A  55     166.386 130.635 170.726  1.00  0.00           H  
ATOM    920  HG2 ARG A  55     164.985 130.897 169.738  1.00  0.00           H  
ATOM    921  HD3 ARG A  55     163.968 128.784 170.560  1.00  0.00           H  
ATOM    922  HD2 ARG A  55     165.424 128.512 171.588  1.00  0.00           H  
ATOM    923  HE  ARG A  55     166.130 128.994 168.785  1.00  0.00           H  
ATOM    924 HH12 ARG A  55     165.535 125.207 170.276  1.00  0.00           H  
ATOM    925 HH11 ARG A  55     164.933 126.596 171.153  1.00  0.00           H  
ATOM    926 HH22 ARG A  55     166.686 125.507 168.232  1.00  0.00           H  
ATOM    927 HH21 ARG A  55     166.936 127.118 167.599  1.00  0.00           H  
ATOM    928  N   GLU A  56     162.854 133.322 173.162  1.00 95.89           N  
ATOM    929  CA  GLU A  56     162.382 133.897 174.391  1.00 95.89           C  
ATOM    930  C   GLU A  56     160.887 133.931 174.398  1.00 95.89           C  
ATOM    931  O   GLU A  56     160.267 133.706 175.435  1.00 95.89           O  
ATOM    932  CB  GLU A  56     162.905 135.323 174.648  1.00 95.89           C  
ATOM    933  CG  GLU A  56     164.312 135.362 175.254  1.00 95.89           C  
ATOM    934  CD  GLU A  56     165.317 134.861 174.228  1.00 95.89           C  
ATOM    935  OE1 GLU A  56     165.374 135.449 173.117  1.00 95.89           O  
ATOM    936  OE2 GLU A  56     166.042 133.879 174.541  1.00 95.89           O1-
ATOM    937  H   GLU A  56     163.390 133.883 172.516  1.00  0.00           H  
ATOM    938  HA  GLU A  56     162.711 133.261 175.213  1.00  0.00           H  
ATOM    939  HB3 GLU A  56     162.213 135.849 175.306  1.00  0.00           H  
ATOM    940  HB2 GLU A  56     162.898 135.885 173.714  1.00  0.00           H  
ATOM    941  HG3 GLU A  56     164.345 134.723 176.137  1.00  0.00           H  
ATOM    942  HG2 GLU A  56     164.559 136.386 175.534  1.00  0.00           H  
ATOM    943  N   TRP A  57     160.263 134.240 173.247  1.00 76.32           N  
ATOM    944  CA  TRP A  57     158.831 134.290 173.175  1.00 76.32           C  
ATOM    945  C   TRP A  57     158.242 132.923 173.370  1.00 76.32           C  
ATOM    946  O   TRP A  57     157.256 132.770 174.087  1.00 76.32           O  
ATOM    947  CB  TRP A  57     158.314 134.860 171.842  1.00 76.32           C  
ATOM    948  CG  TRP A  57     156.807 134.901 171.732  1.00 76.32           C  
ATOM    949  CD2 TRP A  57     155.971 135.890 172.357  1.00 76.32           C  
ATOM    950  CD1 TRP A  57     155.969 134.048 171.074  1.00 76.32           C  
ATOM    951  NE1 TRP A  57     154.666 134.449 171.239  1.00 76.32           N  
ATOM    952  CE2 TRP A  57     154.651 135.579 172.028  1.00 76.32           C  
ATOM    953  CE3 TRP A  57     156.277 136.965 173.141  1.00 76.32           C  
ATOM    954  CZ2 TRP A  57     153.613 136.344 172.479  1.00 76.32           C  
ATOM    955  CZ3 TRP A  57     155.227 137.736 173.593  1.00 76.32           C  
ATOM    956  CH2 TRP A  57     153.922 137.430 173.267  1.00 76.32           C  
ATOM    957  H   TRP A  57     160.803 134.441 172.418  1.00  0.00           H  
ATOM    958  HA  TRP A  57     158.473 134.932 173.980  1.00  0.00           H  
ATOM    959  HB3 TRP A  57     158.721 134.275 171.017  1.00  0.00           H  
ATOM    960  HB2 TRP A  57     158.714 135.864 171.699  1.00  0.00           H  
ATOM    961  HD1 TRP A  57     156.373 133.207 170.530  1.00  0.00           H  
ATOM    962  HE1 TRP A  57     153.918 133.926 170.807  1.00  0.00           H  
ATOM    963  HE3 TRP A  57     157.307 137.181 173.383  1.00  0.00           H  
ATOM    964  HZ2 TRP A  57     152.598 136.087 172.214  1.00  0.00           H  
ATOM    965  HZ3 TRP A  57     155.419 138.598 174.215  1.00  0.00           H  
ATOM    966  HH2 TRP A  57     153.134 138.065 173.645  1.00  0.00           H  
ATOM    967  N   ASP A  58     158.820 131.881 172.739  1.00119.12           N  
ATOM    968  CA  ASP A  58     158.224 130.579 172.853  1.00119.12           C  
ATOM    969  C   ASP A  58     158.270 130.074 174.268  1.00119.12           C  
ATOM    970  O   ASP A  58     157.305 129.476 174.741  1.00119.12           O  
ATOM    971  CB  ASP A  58     158.764 129.548 171.831  1.00119.12           C  
ATOM    972  CG  ASP A  58     160.266 129.350 171.950  1.00119.12           C  
ATOM    973  OD1 ASP A  58     160.753 129.138 173.088  1.00119.12           O  
ATOM    974  OD2 ASP A  58     160.950 129.416 170.893  1.00119.12           O1-
ATOM    975  H   ASP A  58     159.660 132.022 172.196  1.00  0.00           H  
ATOM    976  HA  ASP A  58     157.168 130.711 172.616  1.00  0.00           H  
ATOM    977  HB3 ASP A  58     158.521 129.877 170.821  1.00  0.00           H  
ATOM    978  HB2 ASP A  58     158.260 128.593 171.979  1.00  0.00           H  
ATOM    979  N   ARG A  59     159.380 130.308 174.994  1.00193.01           N  
ATOM    980  CA  ARG A  59     159.485 129.886 176.365  1.00193.01           C  
ATOM    981  C   ARG A  59     158.487 130.654 177.181  1.00193.01           C  
ATOM    982  O   ARG A  59     157.866 130.110 178.093  1.00193.01           O  
ATOM    983  CB  ARG A  59     160.902 130.099 176.932  1.00193.01           C  
ATOM    984  CG  ARG A  59     161.417 131.540 176.845  1.00193.01           C  
ATOM    985  CD  ARG A  59     160.871 132.475 177.925  1.00193.01           C  
ATOM    986  NE  ARG A  59     161.600 132.160 179.184  1.00193.01           N  
ATOM    987  CZ  ARG A  59     162.824 132.717 179.419  1.00193.01           C  
ATOM    988  NH1 ARG A  59     163.379 133.562 178.500  1.00193.01           N  
ATOM    989  NH2 ARG A  59     163.494 132.423 180.569  1.00193.01           N1+
ATOM    990  H   ARG A  59     160.164 130.790 174.577  1.00  0.00           H  
ATOM    991  HA  ARG A  59     159.241 128.825 176.423  1.00  0.00           H  
ATOM    992  HB3 ARG A  59     161.599 129.435 176.420  1.00  0.00           H  
ATOM    993  HB2 ARG A  59     160.929 129.768 177.970  1.00  0.00           H  
ATOM    994  HG3 ARG A  59     161.183 131.948 175.862  1.00  0.00           H  
ATOM    995  HG2 ARG A  59     162.506 131.537 176.887  1.00  0.00           H  
ATOM    996  HD3 ARG A  59     159.807 132.285 178.065  1.00  0.00           H  
ATOM    997  HD2 ARG A  59     161.067 133.509 177.642  1.00  0.00           H  
ATOM    998  HE  ARG A  59     161.191 131.535 179.864  1.00  0.00           H  
ATOM    999 HH12 ARG A  59     164.285 133.974 178.675  1.00  0.00           H  
ATOM   1000 HH11 ARG A  59     162.884 133.775 177.646  1.00  0.00           H  
ATOM   1001 HH22 ARG A  59     164.400 132.834 180.745  1.00  0.00           H  
ATOM   1002 HH21 ARG A  59     163.085 131.794 181.245  1.00  0.00           H  
ATOM   1003  N   GLU A  60     158.313 131.947 176.854  1.00106.29           N  
ATOM   1004  CA  GLU A  60     157.405 132.852 177.504  1.00106.29           C  
ATOM   1005  C   GLU A  60     156.005 132.350 177.348  1.00106.29           C  
ATOM   1006  O   GLU A  60     155.217 132.382 178.291  1.00106.29           O  
ATOM   1007  CB  GLU A  60     157.471 134.242 176.843  1.00106.29           C  
ATOM   1008  CG  GLU A  60     156.173 135.054 176.888  1.00106.29           C  
ATOM   1009  CD  GLU A  60     155.928 135.615 178.272  1.00106.29           C  
ATOM   1010  OE1 GLU A  60     156.577 135.147 179.246  1.00106.29           O  
ATOM   1011  OE2 GLU A  60     155.070 136.531 178.366  1.00106.29           O1-
ATOM   1012  H   GLU A  60     158.844 132.352 176.097  1.00  0.00           H  
ATOM   1013  HA  GLU A  60     157.655 132.932 178.562  1.00  0.00           H  
ATOM   1014  HB3 GLU A  60     157.792 134.133 175.807  1.00  0.00           H  
ATOM   1015  HB2 GLU A  60     158.274 134.820 177.300  1.00  0.00           H  
ATOM   1016  HG3 GLU A  60     155.336 134.417 176.601  1.00  0.00           H  
ATOM   1017  HG2 GLU A  60     156.232 135.872 176.170  1.00  0.00           H  
ATOM   1018  N   LEU A  61     155.668 131.863 176.142  1.00103.83           N  
ATOM   1019  CA  LEU A  61     154.353 131.376 175.841  1.00103.83           C  
ATOM   1020  C   LEU A  61     154.112 130.185 176.708  1.00103.83           C  
ATOM   1021  O   LEU A  61     153.007 129.957 177.194  1.00103.83           O  
ATOM   1022  CB  LEU A  61     154.237 130.968 174.353  1.00103.83           C  
ATOM   1023  CG  LEU A  61     152.827 130.614 173.823  1.00103.83           C  
ATOM   1024  CD1 LEU A  61     152.896 130.244 172.332  1.00103.83           C  
ATOM   1025  CD2 LEU A  61     152.129 129.513 174.638  1.00103.83           C  
ATOM   1026  H   LEU A  61     156.354 131.829 175.401  1.00  0.00           H  
ATOM   1027  HA  LEU A  61     153.617 132.148 176.067  1.00  0.00           H  
ATOM   1028  HB3 LEU A  61     154.913 130.136 174.156  1.00  0.00           H  
ATOM   1029  HB2 LEU A  61     154.666 131.754 173.732  1.00  0.00           H  
ATOM   1030  HG  LEU A  61     152.216 131.513 173.905  1.00  0.00           H  
ATOM   1031 HD11 LEU A  61     151.897 129.997 171.972  1.00  0.00           H  
ATOM   1032 HD12 LEU A  61     153.288 131.089 171.765  1.00  0.00           H  
ATOM   1033 HD13 LEU A  61     153.552 129.384 172.201  1.00  0.00           H  
ATOM   1034 HD21 LEU A  61     151.145 129.314 174.213  1.00  0.00           H  
ATOM   1035 HD22 LEU A  61     152.728 128.603 174.608  1.00  0.00           H  
ATOM   1036 HD23 LEU A  61     152.018 129.841 175.672  1.00  0.00           H  
ATOM   1037  N   ALA A  62     155.176 129.412 176.959  1.00 51.60           N  
ATOM   1038  CA  ALA A  62     155.062 128.199 177.710  1.00 51.60           C  
ATOM   1039  C   ALA A  62     154.497 128.508 179.066  1.00 51.60           C  
ATOM   1040  O   ALA A  62     153.754 127.703 179.624  1.00 51.60           O  
ATOM   1041  CB  ALA A  62     156.417 127.502 177.925  1.00 51.60           C  
ATOM   1042  H   ALA A  62     156.087 129.680 176.616  1.00  0.00           H  
ATOM   1043  HA  ALA A  62     154.389 127.518 177.189  1.00  0.00           H  
ATOM   1044  HB1 ALA A  62     156.269 126.588 178.500  1.00  0.00           H  
ATOM   1045  HB2 ALA A  62     156.857 127.255 176.959  1.00  0.00           H  
ATOM   1046  HB3 ALA A  62     157.087 128.168 178.469  1.00  0.00           H  
ATOM   1047  N   SER A  63     154.820 129.690 179.624  1.00144.36           N  
ATOM   1048  CA  SER A  63     154.456 130.010 180.979  1.00144.36           C  
ATOM   1049  C   SER A  63     153.056 130.579 181.077  1.00144.36           C  
ATOM   1050  O   SER A  63     152.104 130.040 180.514  1.00144.36           O  
ATOM   1051  CB  SER A  63     155.435 131.008 181.628  1.00144.36           C  
ATOM   1052  OG  SER A  63     155.221 131.086 183.030  1.00144.36           O  
ATOM   1053  H   SER A  63     155.330 130.378 179.089  1.00  0.00           H  
ATOM   1054  HA  SER A  63     154.484 129.088 181.560  1.00  0.00           H  
ATOM   1055  HB3 SER A  63     155.296 131.994 181.184  1.00  0.00           H  
ATOM   1056  HB2 SER A  63     156.459 130.690 181.434  1.00  0.00           H  
ATOM   1057  HG  SER A  63     155.840 131.712 183.414  1.00  0.00           H  
ATOM   1058  N   LYS A  64     152.932 131.695 181.836  1.00109.25           N  
ATOM   1059  CA  LYS A  64     151.762 132.416 182.280  1.00109.25           C  
ATOM   1060  C   LYS A  64     150.644 132.407 181.289  1.00109.25           C  
ATOM   1061  O   LYS A  64     150.836 132.234 180.086  1.00109.25           O  
ATOM   1062  CB  LYS A  64     152.070 133.890 182.593  1.00109.25           C  
ATOM   1063  CG  LYS A  64     153.093 134.076 183.715  1.00109.25           C  
ATOM   1064  CD  LYS A  64     153.717 135.473 183.742  1.00109.25           C  
ATOM   1065  CE  LYS A  64     154.749 135.696 182.634  1.00109.25           C  
ATOM   1066  NZ  LYS A  64     155.307 137.064 182.723  1.00109.25           N1+
ATOM   1067  H   LYS A  64     153.756 132.160 182.189  1.00  0.00           H  
ATOM   1068  HA  LYS A  64     151.404 131.945 183.196  1.00  0.00           H  
ATOM   1069  HB3 LYS A  64     151.146 134.404 182.857  1.00  0.00           H  
ATOM   1070  HB2 LYS A  64     152.429 134.384 181.690  1.00  0.00           H  
ATOM   1071  HG3 LYS A  64     153.881 133.330 183.614  1.00  0.00           H  
ATOM   1072  HG2 LYS A  64     152.618 133.873 184.675  1.00  0.00           H  
ATOM   1073  HD3 LYS A  64     154.185 135.642 184.712  1.00  0.00           H  
ATOM   1074  HD2 LYS A  64     152.930 136.223 183.660  1.00  0.00           H  
ATOM   1075  HE3 LYS A  64     154.274 135.560 181.663  1.00  0.00           H  
ATOM   1076  HE2 LYS A  64     155.554 134.968 182.736  1.00  0.00           H  
ATOM   1077  HZ1 LYS A  64     155.986 137.200 181.988  1.00  0.00           H  
ATOM   1078  HZ2 LYS A  64     154.563 137.739 182.622  1.00  0.00           H  
ATOM   1079  HZ3 LYS A  64     155.754 137.188 183.620  1.00  0.00           H  
ATOM   1080  N   LYS A  65     149.416 132.573 181.830  1.00 81.02           N  
ATOM   1081  CA  LYS A  65     148.197 132.566 181.075  1.00 81.02           C  
ATOM   1082  C   LYS A  65     148.176 133.717 180.115  1.00 81.02           C  
ATOM   1083  O   LYS A  65     147.777 133.544 178.965  1.00 81.02           O  
ATOM   1084  CB  LYS A  65     146.934 132.676 181.946  1.00 81.02           C  
ATOM   1085  CG  LYS A  65     145.647 132.646 181.120  1.00 81.02           C  
ATOM   1086  CD  LYS A  65     144.380 132.398 181.941  1.00 81.02           C  
ATOM   1087  CE  LYS A  65     143.104 132.375 181.097  1.00 81.02           C  
ATOM   1088  NZ  LYS A  65     141.928 132.129 181.959  1.00 81.02           N1+
ATOM   1089  H   LYS A  65     149.317 132.713 182.825  1.00  0.00           H  
ATOM   1090  HA  LYS A  65     148.146 131.638 180.506  1.00  0.00           H  
ATOM   1091  HB3 LYS A  65     146.972 133.599 182.524  1.00  0.00           H  
ATOM   1092  HB2 LYS A  65     146.920 131.860 182.668  1.00  0.00           H  
ATOM   1093  HG3 LYS A  65     145.732 131.882 180.347  1.00  0.00           H  
ATOM   1094  HG2 LYS A  65     145.546 133.584 180.574  1.00  0.00           H  
ATOM   1095  HD3 LYS A  65     144.291 133.165 182.710  1.00  0.00           H  
ATOM   1096  HD2 LYS A  65     144.476 131.454 182.478  1.00  0.00           H  
ATOM   1097  HE3 LYS A  65     143.178 131.585 180.349  1.00  0.00           H  
ATOM   1098  HE2 LYS A  65     142.988 133.332 180.589  1.00  0.00           H  
ATOM   1099  HZ1 LYS A  65     141.092 132.116 181.393  1.00  0.00           H  
ATOM   1100  HZ2 LYS A  65     142.032 131.239 182.426  1.00  0.00           H  
ATOM   1101  HZ3 LYS A  65     141.856 132.864 182.648  1.00  0.00           H  
ATOM   1102  N   ASN A  66     148.590 134.927 180.552  1.00 47.98           N  
ATOM   1103  CA  ASN A  66     148.574 136.045 179.645  1.00 47.98           C  
ATOM   1104  C   ASN A  66     149.992 136.369 179.292  1.00 47.98           C  
ATOM   1105  O   ASN A  66     150.726 136.969 180.076  1.00 47.98           O  
ATOM   1106  CB  ASN A  66     147.955 137.318 180.249  1.00 47.98           C  
ATOM   1107  CG  ASN A  66     146.465 137.074 180.446  1.00 47.98           C  
ATOM   1108  OD1 ASN A  66     145.778 136.594 179.545  1.00 47.98           O  
ATOM   1109  ND2 ASN A  66     145.950 137.408 181.660  1.00 47.98           N  
ATOM   1110  H   ASN A  66     148.906 135.039 181.505  1.00  0.00           H  
ATOM   1111  HA  ASN A  66     148.029 135.771 178.742  1.00  0.00           H  
ATOM   1112  HB3 ASN A  66     148.098 138.152 179.562  1.00  0.00           H  
ATOM   1113  HB2 ASN A  66     148.419 137.525 181.213  1.00  0.00           H  
ATOM   1114 HD22 ASN A  66     144.967 137.268 181.848  1.00  0.00           H  
ATOM   1115 HD21 ASN A  66     146.550 137.796 182.374  1.00  0.00           H  
ATOM   1116  N   PRO A  67     150.399 135.982 178.115  1.00 78.87           N  
ATOM   1117  CA  PRO A  67     151.761 136.253 177.745  1.00 78.87           C  
ATOM   1118  C   PRO A  67     151.994 137.672 177.338  1.00 78.87           C  
ATOM   1119  O   PRO A  67     151.122 138.265 176.703  1.00 78.87           O  
ATOM   1120  CD  PRO A  67     149.957 134.698 177.594  1.00 78.87           C  
ATOM   1121  CB  PRO A  67     152.119 135.249 176.652  1.00 78.87           C  
ATOM   1122  CG  PRO A  67     151.193 134.059 176.940  1.00 78.87           C  
ATOM   1123  HA  PRO A  67     152.391 136.045 178.610  1.00  0.00           H  
ATOM   1124  HD2 PRO A  67     149.189 134.859 176.837  1.00  0.00           H  
ATOM   1125  HD3 PRO A  67     149.618 134.070 178.418  1.00  0.00           H  
ATOM   1126  HB3 PRO A  67     153.156 134.937 176.776  1.00  0.00           H  
ATOM   1127  HB2 PRO A  67     151.870 135.672 175.679  1.00  0.00           H  
ATOM   1128  HG2 PRO A  67     150.902 133.592 175.999  1.00  0.00           H  
ATOM   1129  HG3 PRO A  67     151.675 133.392 177.655  1.00  0.00           H  
ATOM   1130  N   LYS A  68     153.188 138.213 177.658  1.00137.23           N  
ATOM   1131  CA  LYS A  68     153.517 139.566 177.321  1.00137.23           C  
ATOM   1132  C   LYS A  68     154.710 139.543 176.415  1.00137.23           C  
ATOM   1133  O   LYS A  68     155.632 138.749 176.581  1.00137.23           O  
ATOM   1134  CB  LYS A  68     153.879 140.427 178.542  1.00137.23           C  
ATOM   1135  CG  LYS A  68     152.708 140.630 179.507  1.00137.23           C  
ATOM   1136  CD  LYS A  68     151.496 141.309 178.866  1.00137.23           C  
ATOM   1137  CE  LYS A  68     151.667 142.815 178.661  1.00137.23           C  
ATOM   1138  NZ  LYS A  68     151.660 143.508 179.969  1.00137.23           N1+
ATOM   1139  H   LYS A  68     153.877 137.661 178.148  1.00  0.00           H  
ATOM   1140  HA  LYS A  68     152.676 140.021 176.797  1.00  0.00           H  
ATOM   1141  HB3 LYS A  68     154.243 141.398 178.205  1.00  0.00           H  
ATOM   1142  HB2 LYS A  68     154.712 139.968 179.075  1.00  0.00           H  
ATOM   1143  HG3 LYS A  68     153.042 141.218 180.362  1.00  0.00           H  
ATOM   1144  HG2 LYS A  68     152.407 139.666 179.918  1.00  0.00           H  
ATOM   1145  HD3 LYS A  68     150.613 141.125 179.478  1.00  0.00           H  
ATOM   1146  HD2 LYS A  68     151.281 140.836 177.908  1.00  0.00           H  
ATOM   1147  HE3 LYS A  68     150.850 143.193 178.046  1.00  0.00           H  
ATOM   1148  HE2 LYS A  68     152.612 143.007 178.153  1.00  0.00           H  
ATOM   1149  HZ1 LYS A  68     151.773 144.501 179.825  1.00  0.00           H  
ATOM   1150  HZ2 LYS A  68     150.782 143.334 180.438  1.00  0.00           H  
ATOM   1151  HZ3 LYS A  68     152.419 143.162 180.538  1.00  0.00           H  
ATOM   1152  N   LEU A  69     154.679 140.403 175.385  1.00129.07           N  
ATOM   1153  CA  LEU A  69     155.697 140.549 174.383  1.00129.07           C  
ATOM   1154  C   LEU A  69     156.901 141.202 175.005  1.00129.07           C  
ATOM   1155  O   LEU A  69     158.044 140.888 174.671  1.00129.07           O  
ATOM   1156  CB  LEU A  69     155.194 141.490 173.270  1.00129.07           C  
ATOM   1157  CG  LEU A  69     155.893 141.357 171.905  1.00129.07           C  
ATOM   1158  CD1 LEU A  69     157.413 141.348 172.031  1.00129.07           C  
ATOM   1159  CD2 LEU A  69     155.335 140.172 171.109  1.00129.07           C  
ATOM   1160  H   LEU A  69     153.889 141.021 175.266  1.00  0.00           H  
ATOM   1161  HA  LEU A  69     155.964 139.577 173.968  1.00  0.00           H  
ATOM   1162  HB3 LEU A  69     155.267 142.522 173.612  1.00  0.00           H  
ATOM   1163  HB2 LEU A  69     154.121 141.351 173.139  1.00  0.00           H  
ATOM   1164  HG  LEU A  69     155.637 142.254 171.341  1.00  0.00           H  
ATOM   1165 HD11 LEU A  69     157.860 141.252 171.041  1.00  0.00           H  
ATOM   1166 HD12 LEU A  69     157.746 142.279 172.491  1.00  0.00           H  
ATOM   1167 HD13 LEU A  69     157.722 140.506 172.651  1.00  0.00           H  
ATOM   1168 HD21 LEU A  69     155.848 140.104 170.150  1.00  0.00           H  
ATOM   1169 HD22 LEU A  69     155.491 139.251 171.670  1.00  0.00           H  
ATOM   1170 HD23 LEU A  69     154.268 140.317 170.940  1.00  0.00           H  
ATOM   1171  N   ILE A  70     156.654 142.154 175.928  1.00122.54           N  
ATOM   1172  CA  ILE A  70     157.683 142.961 176.528  1.00122.54           C  
ATOM   1173  C   ILE A  70     158.644 142.134 177.327  1.00122.54           C  
ATOM   1174  O   ILE A  70     159.851 142.360 177.250  1.00122.54           O  
ATOM   1175  CB  ILE A  70     157.131 144.030 177.428  1.00122.54           C  
ATOM   1176  CG1 ILE A  70     158.239 145.022 177.817  1.00122.54           C  
ATOM   1177  CG2 ILE A  70     156.447 143.352 178.627  1.00122.54           C  
ATOM   1178  CD1 ILE A  70     158.761 145.842 176.638  1.00122.54           C  
ATOM   1179  H   ILE A  70     155.707 142.330 176.231  1.00  0.00           H  
ATOM   1180  HA  ILE A  70     158.240 143.448 175.728  1.00  0.00           H  
ATOM   1181  HB  ILE A  70     156.370 144.577 176.872  1.00  0.00           H  
ATOM   1182 HG13 ILE A  70     159.066 144.479 178.275  1.00  0.00           H  
ATOM   1183 HG12 ILE A  70     157.867 145.695 178.589  1.00  0.00           H  
ATOM   1184 HG21 ILE A  70     156.040 144.114 179.292  1.00  0.00           H  
ATOM   1185 HG22 ILE A  70     155.640 142.712 178.271  1.00  0.00           H  
ATOM   1186 HG23 ILE A  70     157.176 142.749 179.169  1.00  0.00           H  
ATOM   1187 HD11 ILE A  70     159.540 146.521 176.984  1.00  0.00           H  
ATOM   1188 HD12 ILE A  70     159.172 145.172 175.883  1.00  0.00           H  
ATOM   1189 HD13 ILE A  70     157.943 146.418 176.205  1.00  0.00           H  
ATOM   1190  N   ASN A  71     158.156 141.159 178.122  1.00 93.99           N  
ATOM   1191  CA  ASN A  71     159.087 140.449 178.952  1.00 93.99           C  
ATOM   1192  C   ASN A  71     160.017 139.662 178.082  1.00 93.99           C  
ATOM   1193  O   ASN A  71     161.194 139.518 178.404  1.00 93.99           O  
ATOM   1194  CB  ASN A  71     158.469 139.496 180.000  1.00 93.99           C  
ATOM   1195  CG  ASN A  71     157.984 138.205 179.364  1.00 93.99           C  
ATOM   1196  OD1 ASN A  71     157.414 138.198 178.279  1.00 93.99           O  
ATOM   1197  ND2 ASN A  71     158.232 137.068 180.066  1.00 93.99           N  
ATOM   1198  H   ASN A  71     157.167 140.952 178.118  1.00  0.00           H  
ATOM   1199  HA  ASN A  71     159.682 141.188 179.488  1.00  0.00           H  
ATOM   1200  HB3 ASN A  71     157.634 139.993 180.494  1.00  0.00           H  
ATOM   1201  HB2 ASN A  71     159.211 139.267 180.765  1.00  0.00           H  
ATOM   1202 HD22 ASN A  71     157.936 136.174 179.700  1.00  0.00           H  
ATOM   1203 HD21 ASN A  71     158.712 137.117 180.953  1.00  0.00           H  
ATOM   1204  N   ALA A  72     159.502 139.089 176.975  1.00 36.13           N  
ATOM   1205  CA  ALA A  72     160.309 138.330 176.063  1.00 36.13           C  
ATOM   1206  C   ALA A  72     161.303 139.221 175.374  1.00 36.13           C  
ATOM   1207  O   ALA A  72     162.461 138.842 175.204  1.00 36.13           O  
ATOM   1208  CB  ALA A  72     159.478 137.642 174.966  1.00 36.13           C  
ATOM   1209  H   ALA A  72     158.519 139.187 176.766  1.00  0.00           H  
ATOM   1210  HA  ALA A  72     160.850 137.568 176.624  1.00  0.00           H  
ATOM   1211  HB1 ALA A  72     160.140 137.082 174.305  1.00  0.00           H  
ATOM   1212  HB2 ALA A  72     158.763 136.960 175.425  1.00  0.00           H  
ATOM   1213  HB3 ALA A  72     158.942 138.396 174.389  1.00  0.00           H  
ATOM   1214  N   LEU A  73     160.865 140.424 174.944  1.00144.59           N  
ATOM   1215  CA  LEU A  73     161.701 141.349 174.225  1.00144.59           C  
ATOM   1216  C   LEU A  73     162.818 141.874 175.071  1.00144.59           C  
ATOM   1217  O   LEU A  73     163.945 142.012 174.597  1.00144.59           O  
ATOM   1218  CB  LEU A  73     160.978 142.606 173.713  1.00144.59           C  
ATOM   1219  CG  LEU A  73     160.125 142.385 172.458  1.00144.59           C  
ATOM   1220  CD1 LEU A  73     159.438 143.689 172.017  1.00144.59           C  
ATOM   1221  CD2 LEU A  73     160.948 141.748 171.330  1.00144.59           C  
ATOM   1222  H   LEU A  73     159.913 140.708 175.123  1.00  0.00           H  
ATOM   1223  HA  LEU A  73     162.133 140.829 173.370  1.00  0.00           H  
ATOM   1224  HB3 LEU A  73     161.710 143.389 173.518  1.00  0.00           H  
ATOM   1225  HB2 LEU A  73     160.352 143.011 174.508  1.00  0.00           H  
ATOM   1226  HG  LEU A  73     159.338 141.679 172.722  1.00  0.00           H  
ATOM   1227 HD11 LEU A  73     158.840 143.502 171.125  1.00  0.00           H  
ATOM   1228 HD12 LEU A  73     158.792 144.049 172.818  1.00  0.00           H  
ATOM   1229 HD13 LEU A  73     160.194 144.442 171.795  1.00  0.00           H  
ATOM   1230 HD21 LEU A  73     160.315 141.604 170.454  1.00  0.00           H  
ATOM   1231 HD22 LEU A  73     161.780 142.403 171.072  1.00  0.00           H  
ATOM   1232 HD23 LEU A  73     161.334 140.784 171.661  1.00  0.00           H  
ATOM   1233  N   ARG A  74     162.532 142.182 176.347  1.00178.08           N  
ATOM   1234  CA  ARG A  74     163.456 142.837 177.230  1.00178.08           C  
ATOM   1235  C   ARG A  74     164.684 142.008 177.443  1.00178.08           C  
ATOM   1236  O   ARG A  74     165.787 142.541 177.544  1.00178.08           O  
ATOM   1237  CB  ARG A  74     162.850 143.113 178.616  1.00178.08           C  
ATOM   1238  CG  ARG A  74     163.815 143.810 179.578  1.00178.08           C  
ATOM   1239  CD  ARG A  74     164.133 145.255 179.189  1.00178.08           C  
ATOM   1240  NE  ARG A  74     162.896 146.058 179.411  1.00178.08           N  
ATOM   1241  CZ  ARG A  74     162.622 146.559 180.651  1.00178.08           C  
ATOM   1242  NH1 ARG A  74     163.475 146.319 181.688  1.00178.08           N  
ATOM   1243  NH2 ARG A  74     161.492 147.298 180.853  1.00178.08           N1+
ATOM   1244  H   ARG A  74     161.627 141.952 176.731  1.00  0.00           H  
ATOM   1245  HA  ARG A  74     163.750 143.787 176.783  1.00  0.00           H  
ATOM   1246  HB3 ARG A  74     162.514 142.175 179.057  1.00  0.00           H  
ATOM   1247  HB2 ARG A  74     161.951 143.719 178.504  1.00  0.00           H  
ATOM   1248  HG3 ARG A  74     164.742 143.239 179.637  1.00  0.00           H  
ATOM   1249  HG2 ARG A  74     163.399 143.790 180.585  1.00  0.00           H  
ATOM   1250  HD3 ARG A  74     164.407 145.295 178.135  1.00  0.00           H  
ATOM   1251  HD2 ARG A  74     164.931 145.635 179.827  1.00  0.00           H  
ATOM   1252  HE  ARG A  74     162.261 146.231 178.645  1.00  0.00           H  
ATOM   1253 HH12 ARG A  74     163.272 146.690 182.605  1.00  0.00           H  
ATOM   1254 HH11 ARG A  74     164.310 145.770 181.539  1.00  0.00           H  
ATOM   1255 HH22 ARG A  74     161.288 147.669 181.770  1.00  0.00           H  
ATOM   1256 HH21 ARG A  74     160.860 147.474 180.085  1.00  0.00           H  
ATOM   1257  N   ARG A  75     164.532 140.676 177.510  1.00100.45           N  
ATOM   1258  CA  ARG A  75     165.632 139.815 177.842  1.00100.45           C  
ATOM   1259  C   ARG A  75     166.753 139.976 176.854  1.00100.45           C  
ATOM   1260  O   ARG A  75     167.920 139.935 177.234  1.00100.45           O  
ATOM   1261  CB  ARG A  75     165.240 138.330 177.810  1.00100.45           C  
ATOM   1262  CG  ARG A  75     164.190 137.940 178.851  1.00100.45           C  
ATOM   1263  CD  ARG A  75     164.783 137.301 180.107  1.00100.45           C  
ATOM   1264  NE  ARG A  75     163.648 136.981 181.016  1.00100.45           N  
ATOM   1265  CZ  ARG A  75     163.823 136.095 182.040  1.00100.45           C  
ATOM   1266  NH1 ARG A  75     165.035 135.493 182.219  1.00100.45           N  
ATOM   1267  NH2 ARG A  75     162.787 135.809 182.880  1.00100.45           N1+
ATOM   1268  H   ARG A  75     163.630 140.261 177.325  1.00  0.00           H  
ATOM   1269  HA  ARG A  75     165.995 140.067 178.838  1.00  0.00           H  
ATOM   1270  HB3 ARG A  75     166.131 137.718 177.949  1.00  0.00           H  
ATOM   1271  HB2 ARG A  75     164.875 138.074 176.815  1.00  0.00           H  
ATOM   1272  HG3 ARG A  75     163.472 137.255 178.401  1.00  0.00           H  
ATOM   1273  HG2 ARG A  75     163.614 138.822 179.131  1.00  0.00           H  
ATOM   1274  HD3 ARG A  75     165.449 138.012 180.595  1.00  0.00           H  
ATOM   1275  HD2 ARG A  75     165.301 136.381 179.836  1.00  0.00           H  
ATOM   1276  HE  ARG A  75     162.749 137.419 180.875  1.00  0.00           H  
ATOM   1277 HH12 ARG A  75     165.166 134.837 182.976  1.00  0.00           H  
ATOM   1278 HH11 ARG A  75     165.800 135.703 181.595  1.00  0.00           H  
ATOM   1279 HH22 ARG A  75     162.917 135.154 183.637  1.00  0.00           H  
ATOM   1280 HH21 ARG A  75     161.890 136.253 182.745  1.00  0.00           H  
ATOM   1281  N   CYS A  76     166.426 140.059 175.553  1.00135.50           N  
ATOM   1282  CA  CYS A  76     167.361 140.160 174.460  1.00135.50           C  
ATOM   1283  C   CYS A  76     167.971 141.521 174.246  1.00135.50           C  
ATOM   1284  O   CYS A  76     169.069 141.610 173.702  1.00135.50           O  
ATOM   1285  CB  CYS A  76     166.690 139.840 173.117  1.00135.50           C  
ATOM   1286  SG  CYS A  76     165.771 138.283 173.150  1.00135.50           S  
ATOM   1287  H   CYS A  76     165.455 140.053 175.275  1.00  0.00           H  
ATOM   1288  HA  CYS A  76     168.165 139.443 174.625  1.00  0.00           H  
ATOM   1289  HB3 CYS A  76     167.448 139.797 172.335  1.00  0.00           H  
ATOM   1290  HB2 CYS A  76     166.016 140.653 172.846  1.00  0.00           H  
ATOM   1291  HG  CYS A  76     165.215 138.068 171.954  1.00  0.00           H  
ATOM   1292  N   PHE A  77     167.178 142.590 174.467  1.00118.70           N  
ATOM   1293  CA  PHE A  77     167.482 143.982 174.223  1.00118.70           C  
ATOM   1294  C   PHE A  77     168.156 144.781 175.303  1.00118.70           C  
ATOM   1295  O   PHE A  77     168.788 145.784 174.993  1.00118.70           O  
ATOM   1296  CB  PHE A  77     166.246 144.752 173.741  1.00118.70           C  
ATOM   1297  CG  PHE A  77     165.927 144.116 172.432  1.00118.70           C  
ATOM   1298  CD1 PHE A  77     166.679 144.412 171.319  1.00118.70           C  
ATOM   1299  CD2 PHE A  77     164.888 143.222 172.318  1.00118.70           C  
ATOM   1300  CE1 PHE A  77     166.397 143.826 170.108  1.00118.70           C  
ATOM   1301  CE2 PHE A  77     164.600 142.634 171.110  1.00118.70           C  
ATOM   1302  CZ  PHE A  77     165.356 142.935 170.002  1.00118.70           C  
ATOM   1303  H   PHE A  77     166.251 142.461 174.847  1.00  0.00           H  
ATOM   1304  HA  PHE A  77     168.175 143.986 173.382  1.00  0.00           H  
ATOM   1305  HB3 PHE A  77     166.513 145.796 173.578  1.00  0.00           H  
ATOM   1306  HB2 PHE A  77     165.422 144.582 174.434  1.00  0.00           H  
ATOM   1307  HD1 PHE A  77     167.500 145.110 171.392  1.00  0.00           H  
ATOM   1308  HD2 PHE A  77     164.290 142.976 173.183  1.00  0.00           H  
ATOM   1309  HE1 PHE A  77     166.993 144.066 169.240  1.00  0.00           H  
ATOM   1310  HE2 PHE A  77     163.780 141.936 171.031  1.00  0.00           H  
ATOM   1311  HZ  PHE A  77     165.134 142.474 169.051  1.00  0.00           H  
ATOM   1312  N   PHE A  78     168.031 144.400 176.587  1.00115.30           N  
ATOM   1313  CA  PHE A  78     168.366 145.238 177.712  1.00115.30           C  
ATOM   1314  C   PHE A  78     169.778 145.763 177.729  1.00115.30           C  
ATOM   1315  O   PHE A  78     169.981 146.933 178.046  1.00115.30           O  
ATOM   1316  CB  PHE A  78     168.142 144.522 179.055  1.00115.30           C  
ATOM   1317  CG  PHE A  78     168.520 145.466 180.143  1.00115.30           C  
ATOM   1318  CD1 PHE A  78     167.623 146.413 180.590  1.00115.30           C  
ATOM   1319  CD2 PHE A  78     169.764 145.406 180.719  1.00115.30           C  
ATOM   1320  CE1 PHE A  78     167.970 147.285 181.593  1.00115.30           C  
ATOM   1321  CE2 PHE A  78     170.117 146.277 181.724  1.00115.30           C  
ATOM   1322  CZ  PHE A  78     169.218 147.218 182.163  1.00115.30           C  
ATOM   1323  H   PHE A  78     167.684 143.478 176.809  1.00  0.00           H  
ATOM   1324  HA  PHE A  78     167.698 146.099 177.687  1.00  0.00           H  
ATOM   1325  HB3 PHE A  78     168.777 143.638 179.105  1.00  0.00           H  
ATOM   1326  HB2 PHE A  78     167.089 144.257 179.154  1.00  0.00           H  
ATOM   1327  HD1 PHE A  78     166.638 146.474 180.151  1.00  0.00           H  
ATOM   1328  HD2 PHE A  78     170.479 144.669 180.384  1.00  0.00           H  
ATOM   1329  HE1 PHE A  78     167.261 148.025 181.935  1.00  0.00           H  
ATOM   1330  HE2 PHE A  78     171.100 146.220 182.167  1.00  0.00           H  
ATOM   1331  HZ  PHE A  78     169.489 147.903 182.953  1.00  0.00           H  
ATOM   1332  N   TRP A  79     170.786 144.948 177.391  1.00 93.23           N  
ATOM   1333  CA  TRP A  79     172.147 145.369 177.592  1.00 93.23           C  
ATOM   1334  C   TRP A  79     172.468 146.656 176.882  1.00 93.23           C  
ATOM   1335  O   TRP A  79     172.951 147.597 177.509  1.00 93.23           O  
ATOM   1336  CB  TRP A  79     173.158 144.314 177.111  1.00 93.23           C  
ATOM   1337  CG  TRP A  79     173.135 143.040 177.920  1.00 93.23           C  
ATOM   1338  CD2 TRP A  79     172.233 141.949 177.676  1.00 93.23           C  
ATOM   1339  CD1 TRP A  79     173.903 142.674 178.988  1.00 93.23           C  
ATOM   1340  NE1 TRP A  79     173.536 141.423 179.424  1.00 93.23           N  
ATOM   1341  CE2 TRP A  79     172.508 140.965 178.625  1.00 93.23           C  
ATOM   1342  CE3 TRP A  79     171.254 141.783 176.738  1.00 93.23           C  
ATOM   1343  CZ2 TRP A  79     171.806 139.795 178.651  1.00 93.23           C  
ATOM   1344  CZ3 TRP A  79     170.549 140.600 176.766  1.00 93.23           C  
ATOM   1345  CH2 TRP A  79     170.819 139.626 177.704  1.00 93.23           C  
ATOM   1346  H   TRP A  79     170.590 144.039 176.996  1.00  0.00           H  
ATOM   1347  HA  TRP A  79     172.300 145.523 178.660  1.00  0.00           H  
ATOM   1348  HB3 TRP A  79     174.162 144.738 177.133  1.00  0.00           H  
ATOM   1349  HB2 TRP A  79     172.967 144.081 176.064  1.00  0.00           H  
ATOM   1350  HD1 TRP A  79     174.664 143.344 179.361  1.00  0.00           H  
ATOM   1351  HE1 TRP A  79     174.010 141.003 180.211  1.00  0.00           H  
ATOM   1352  HE3 TRP A  79     171.061 142.562 176.016  1.00  0.00           H  
ATOM   1353  HZ2 TRP A  79     172.033 139.045 179.394  1.00  0.00           H  
ATOM   1354  HZ3 TRP A  79     169.767 140.420 176.044  1.00  0.00           H  
ATOM   1355  HH2 TRP A  79     170.238 138.716 177.686  1.00  0.00           H  
ATOM   1356  N   ARG A  80     172.210 146.744 175.565  1.00 94.66           N  
ATOM   1357  CA  ARG A  80     172.559 147.900 174.782  1.00 94.66           C  
ATOM   1358  C   ARG A  80     171.771 149.112 175.195  1.00 94.66           C  
ATOM   1359  O   ARG A  80     172.303 150.221 175.230  1.00 94.66           O  
ATOM   1360  CB  ARG A  80     172.306 147.687 173.280  1.00 94.66           C  
ATOM   1361  CG  ARG A  80     173.195 146.608 172.658  1.00 94.66           C  
ATOM   1362  CD  ARG A  80     172.892 145.197 173.167  1.00 94.66           C  
ATOM   1363  NE  ARG A  80     173.827 144.261 172.480  1.00 94.66           N  
ATOM   1364  CZ  ARG A  80     173.964 142.980 172.931  1.00 94.66           C  
ATOM   1365  NH1 ARG A  80     173.249 142.557 174.013  1.00 94.66           N  
ATOM   1366  NH2 ARG A  80     174.816 142.121 172.298  1.00 94.66           N1+
ATOM   1367  H   ARG A  80     171.754 145.980 175.088  1.00  0.00           H  
ATOM   1368  HA  ARG A  80     173.619 148.110 174.928  1.00  0.00           H  
ATOM   1369  HB3 ARG A  80     172.456 148.628 172.751  1.00  0.00           H  
ATOM   1370  HB2 ARG A  80     171.259 147.428 173.123  1.00  0.00           H  
ATOM   1371  HG3 ARG A  80     174.241 146.845 172.851  1.00  0.00           H  
ATOM   1372  HG2 ARG A  80     173.088 146.632 171.574  1.00  0.00           H  
ATOM   1373  HD3 ARG A  80     171.865 144.933 172.915  1.00  0.00           H  
ATOM   1374  HD2 ARG A  80     173.062 145.155 174.243  1.00  0.00           H  
ATOM   1375  HE  ARG A  80     174.359 144.575 171.681  1.00  0.00           H  
ATOM   1376 HH12 ARG A  80     173.351 141.609 174.346  1.00  0.00           H  
ATOM   1377 HH11 ARG A  80     172.618 143.192 174.481  1.00  0.00           H  
ATOM   1378 HH22 ARG A  80     174.917 141.173 172.632  1.00  0.00           H  
ATOM   1379 HH21 ARG A  80     175.345 142.434 171.496  1.00  0.00           H  
ATOM   1380  N   PHE A  81     170.479 148.933 175.521  1.00 50.40           N  
ATOM   1381  CA  PHE A  81     169.594 150.027 175.809  1.00 50.40           C  
ATOM   1382  C   PHE A  81     170.115 150.824 176.967  1.00 50.40           C  
ATOM   1383  O   PHE A  81     170.197 152.050 176.889  1.00 50.40           O  
ATOM   1384  CB  PHE A  81     168.181 149.527 176.169  1.00 50.40           C  
ATOM   1385  CG  PHE A  81     167.272 150.692 176.368  1.00 50.40           C  
ATOM   1386  CD1 PHE A  81     166.693 151.317 175.287  1.00 50.40           C  
ATOM   1387  CD2 PHE A  81     166.984 151.150 177.633  1.00 50.40           C  
ATOM   1388  CE1 PHE A  81     165.848 152.386 175.465  1.00 50.40           C  
ATOM   1389  CE2 PHE A  81     166.138 152.218 177.817  1.00 50.40           C  
ATOM   1390  CZ  PHE A  81     165.569 152.838 176.732  1.00 50.40           C  
ATOM   1391  H   PHE A  81     170.095 148.000 175.571  1.00  0.00           H  
ATOM   1392  HA  PHE A  81     169.530 150.673 174.933  1.00  0.00           H  
ATOM   1393  HB3 PHE A  81     168.226 148.941 177.087  1.00  0.00           H  
ATOM   1394  HB2 PHE A  81     167.800 148.903 175.361  1.00  0.00           H  
ATOM   1395  HD1 PHE A  81     166.901 150.968 174.286  1.00  0.00           H  
ATOM   1396  HD2 PHE A  81     167.424 150.670 178.494  1.00  0.00           H  
ATOM   1397  HE1 PHE A  81     165.403 152.871 174.609  1.00  0.00           H  
ATOM   1398  HE2 PHE A  81     165.921 152.569 178.815  1.00  0.00           H  
ATOM   1399  HZ  PHE A  81     164.904 153.678 176.872  1.00  0.00           H  
ATOM   1400  N   MET A  82     170.462 150.148 178.077  1.00105.30           N  
ATOM   1401  CA  MET A  82     170.966 150.798 179.255  1.00105.30           C  
ATOM   1402  C   MET A  82     172.322 151.377 178.988  1.00105.30           C  
ATOM   1403  O   MET A  82     172.638 152.468 179.461  1.00105.30           O  
ATOM   1404  CB  MET A  82     171.109 149.833 180.445  1.00105.30           C  
ATOM   1405  CG  MET A  82     171.634 150.502 181.717  1.00105.30           C  
ATOM   1406  SD  MET A  82     170.456 151.634 182.512  1.00105.30           S  
ATOM   1407  CE  MET A  82     169.312 150.326 183.039  1.00105.30           C  
ATOM   1408  H   MET A  82     170.372 149.142 178.105  1.00  0.00           H  
ATOM   1409  HA  MET A  82     170.286 151.603 179.533  1.00  0.00           H  
ATOM   1410  HB3 MET A  82     171.771 149.013 180.168  1.00  0.00           H  
ATOM   1411  HB2 MET A  82     170.145 149.369 180.652  1.00  0.00           H  
ATOM   1412  HG3 MET A  82     172.554 151.040 181.489  1.00  0.00           H  
ATOM   1413  HG2 MET A  82     171.935 149.735 182.430  1.00  0.00           H  
ATOM   1414  HE1 MET A  82     168.470 150.771 183.570  1.00  0.00           H  
ATOM   1415  HE2 MET A  82     168.946 149.789 182.164  1.00  0.00           H  
ATOM   1416  HE3 MET A  82     169.832 149.632 183.700  1.00  0.00           H  
ATOM   1417  N   PHE A  83     173.161 150.645 178.231  1.00 38.67           N  
ATOM   1418  CA  PHE A  83     174.511 151.057 177.958  1.00 38.67           C  
ATOM   1419  C   PHE A  83     174.497 152.351 177.209  1.00 38.67           C  
ATOM   1420  O   PHE A  83     175.180 153.298 177.588  1.00 38.67           O  
ATOM   1421  CB  PHE A  83     175.263 150.029 177.093  1.00 38.67           C  
ATOM   1422  CG  PHE A  83     176.636 150.542 176.825  1.00 38.67           C  
ATOM   1423  CD1 PHE A  83     177.644 150.382 177.747  1.00 38.67           C  
ATOM   1424  CD2 PHE A  83     176.915 151.180 175.637  1.00 38.67           C  
ATOM   1425  CE1 PHE A  83     178.909 150.856 177.491  1.00 38.67           C  
ATOM   1426  CE2 PHE A  83     178.179 151.656 175.375  1.00 38.67           C  
ATOM   1427  CZ  PHE A  83     179.178 151.495 176.304  1.00 38.67           C  
ATOM   1428  H   PHE A  83     172.849 149.771 177.832  1.00  0.00           H  
ATOM   1429  HA  PHE A  83     175.043 151.192 178.900  1.00  0.00           H  
ATOM   1430  HB3 PHE A  83     174.735 149.894 176.149  1.00  0.00           H  
ATOM   1431  HB2 PHE A  83     175.327 149.082 177.629  1.00  0.00           H  
ATOM   1432  HD1 PHE A  83     177.446 149.880 178.682  1.00  0.00           H  
ATOM   1433  HD2 PHE A  83     176.138 151.311 174.899  1.00  0.00           H  
ATOM   1434  HE1 PHE A  83     179.693 150.726 178.223  1.00  0.00           H  
ATOM   1435  HE2 PHE A  83     178.385 152.156 174.440  1.00  0.00           H  
ATOM   1436  HZ  PHE A  83     180.172 151.868 176.105  1.00  0.00           H  
ATOM   1437  N   TYR A  84     173.713 152.420 176.119  1.00 53.95           N  
ATOM   1438  CA  TYR A  84     173.601 153.613 175.330  1.00 53.95           C  
ATOM   1439  C   TYR A  84     172.912 154.656 176.146  1.00 53.95           C  
ATOM   1440  O   TYR A  84     173.221 155.840 176.038  1.00 53.95           O  
ATOM   1441  CB  TYR A  84     172.778 153.433 174.039  1.00 53.95           C  
ATOM   1442  CG  TYR A  84     173.550 152.580 173.091  1.00 53.95           C  
ATOM   1443  CD1 TYR A  84     174.632 153.096 172.416  1.00 53.95           C  
ATOM   1444  CD2 TYR A  84     173.184 151.274 172.856  1.00 53.95           C  
ATOM   1445  CE1 TYR A  84     175.347 152.319 171.535  1.00 53.95           C  
ATOM   1446  CE2 TYR A  84     173.895 150.491 171.976  1.00 53.95           C  
ATOM   1447  CZ  TYR A  84     174.980 151.013 171.315  1.00 53.95           C  
ATOM   1448  OH  TYR A  84     175.710 150.213 170.411  1.00 53.95           O  
ATOM   1449  H   TYR A  84     173.177 151.614 175.831  1.00  0.00           H  
ATOM   1450  HA  TYR A  84     174.600 153.965 175.071  1.00  0.00           H  
ATOM   1451  HB3 TYR A  84     172.596 154.407 173.585  1.00  0.00           H  
ATOM   1452  HB2 TYR A  84     171.832 152.947 174.277  1.00  0.00           H  
ATOM   1453  HD1 TYR A  84     174.929 154.122 172.575  1.00  0.00           H  
ATOM   1454  HD2 TYR A  84     172.330 150.853 173.365  1.00  0.00           H  
ATOM   1455  HE1 TYR A  84     176.198 152.735 171.015  1.00  0.00           H  
ATOM   1456  HE2 TYR A  84     173.600 149.466 171.805  1.00  0.00           H  
ATOM   1457  HH  TYR A  84     175.323 149.335 170.376  1.00  0.00           H  
ATOM   1458  N   GLY A  85     171.931 154.230 176.965  1.00 27.02           N  
ATOM   1459  CA  GLY A  85     171.127 155.109 177.767  1.00 27.02           C  
ATOM   1460  C   GLY A  85     171.961 155.871 178.753  1.00 27.02           C  
ATOM   1461  O   GLY A  85     171.695 157.044 179.012  1.00 27.02           O  
ATOM   1462  H   GLY A  85     171.728 153.243 177.039  1.00  0.00           H  
ATOM   1463  HA3 GLY A  85     170.375 154.527 178.301  1.00  0.00           H  
ATOM   1464  HA2 GLY A  85     170.600 155.810 177.120  1.00  0.00           H  
ATOM   1465  N   ILE A  86     172.980 155.224 179.346  1.00 80.89           N  
ATOM   1466  CA  ILE A  86     173.790 155.873 180.340  1.00 80.89           C  
ATOM   1467  C   ILE A  86     174.470 157.054 179.719  1.00 80.89           C  
ATOM   1468  O   ILE A  86     174.590 158.103 180.349  1.00 80.89           O  
ATOM   1469  CB  ILE A  86     174.846 154.985 180.938  1.00 80.89           C  
ATOM   1470  CG1 ILE A  86     175.444 155.647 182.191  1.00 80.89           C  
ATOM   1471  CG2 ILE A  86     175.890 154.656 179.861  1.00 80.89           C  
ATOM   1472  CD1 ILE A  86     176.311 154.704 183.025  1.00 80.89           C  
ATOM   1473  H   ILE A  86     173.186 154.268 179.095  1.00  0.00           H  
ATOM   1474  HA  ILE A  86     173.140 156.227 181.140  1.00  0.00           H  
ATOM   1475  HB  ILE A  86     174.370 154.053 181.243  1.00  0.00           H  
ATOM   1476 HG13 ILE A  86     174.639 156.041 182.811  1.00  0.00           H  
ATOM   1477 HG12 ILE A  86     176.034 156.514 181.895  1.00  0.00           H  
ATOM   1478 HG21 ILE A  86     176.660 154.012 180.286  1.00  0.00           H  
ATOM   1479 HG22 ILE A  86     175.406 154.143 179.030  1.00  0.00           H  
ATOM   1480 HG23 ILE A  86     176.346 155.579 179.502  1.00  0.00           H  
ATOM   1481 HD11 ILE A  86     176.699 155.238 183.892  1.00  0.00           H  
ATOM   1482 HD12 ILE A  86     175.711 153.858 183.359  1.00  0.00           H  
ATOM   1483 HD13 ILE A  86     177.142 154.343 182.419  1.00  0.00           H  
ATOM   1484  N   PHE A  87     174.930 156.914 178.462  1.00 44.00           N  
ATOM   1485  CA  PHE A  87     175.639 157.956 177.771  1.00 44.00           C  
ATOM   1486  C   PHE A  87     174.753 159.153 177.612  1.00 44.00           C  
ATOM   1487  O   PHE A  87     175.218 160.286 177.727  1.00 44.00           O  
ATOM   1488  CB  PHE A  87     176.098 157.555 176.358  1.00 44.00           C  
ATOM   1489  CG  PHE A  87     177.183 156.541 176.483  1.00 44.00           C  
ATOM   1490  CD1 PHE A  87     176.882 155.206 176.601  1.00 44.00           C  
ATOM   1491  CD2 PHE A  87     178.504 156.926 176.479  1.00 44.00           C  
ATOM   1492  CE1 PHE A  87     177.880 154.267 176.716  1.00 44.00           C  
ATOM   1493  CE2 PHE A  87     179.507 155.993 176.593  1.00 44.00           C  
ATOM   1494  CZ  PHE A  87     179.197 154.660 176.713  1.00 44.00           C  
ATOM   1495  H   PHE A  87     174.782 156.048 177.964  1.00  0.00           H  
ATOM   1496  HA  PHE A  87     176.512 158.239 178.359  1.00  0.00           H  
ATOM   1497  HB3 PHE A  87     176.480 158.433 175.838  1.00  0.00           H  
ATOM   1498  HB2 PHE A  87     175.259 157.123 175.813  1.00  0.00           H  
ATOM   1499  HD1 PHE A  87     175.851 154.883 176.604  1.00  0.00           H  
ATOM   1500  HD2 PHE A  87     178.762 157.971 176.386  1.00  0.00           H  
ATOM   1501  HE1 PHE A  87     177.629 153.221 176.809  1.00  0.00           H  
ATOM   1502  HE2 PHE A  87     180.540 156.308 176.588  1.00  0.00           H  
ATOM   1503  HZ  PHE A  87     179.981 153.923 176.805  1.00  0.00           H  
ATOM   1504  N   LEU A  88     173.459 158.946 177.303  1.00 94.73           N  
ATOM   1505  CA  LEU A  88     172.584 160.071 177.128  1.00 94.73           C  
ATOM   1506  C   LEU A  88     172.420 160.817 178.419  1.00 94.73           C  
ATOM   1507  O   LEU A  88     172.286 162.040 178.414  1.00 94.73           O  
ATOM   1508  CB  LEU A  88     171.169 159.737 176.622  1.00 94.73           C  
ATOM   1509  CG  LEU A  88     171.115 159.228 175.170  1.00 94.73           C  
ATOM   1510  CD1 LEU A  88     171.533 157.757 175.055  1.00 94.73           C  
ATOM   1511  CD2 LEU A  88     169.757 159.526 174.528  1.00 94.73           C  
ATOM   1512  H   LEU A  88     173.110 158.004 177.196  1.00  0.00           H  
ATOM   1513  HA  LEU A  88     173.046 160.746 176.408  1.00  0.00           H  
ATOM   1514  HB3 LEU A  88     170.533 160.617 176.720  1.00  0.00           H  
ATOM   1515  HB2 LEU A  88     170.715 158.997 177.281  1.00  0.00           H  
ATOM   1516  HG  LEU A  88     171.854 159.804 174.613  1.00  0.00           H  
ATOM   1517 HD11 LEU A  88     171.479 157.444 174.012  1.00  0.00           H  
ATOM   1518 HD12 LEU A  88     172.555 157.640 175.416  1.00  0.00           H  
ATOM   1519 HD13 LEU A  88     170.863 157.140 175.654  1.00  0.00           H  
ATOM   1520 HD21 LEU A  88     169.750 159.155 173.503  1.00  0.00           H  
ATOM   1521 HD22 LEU A  88     168.969 159.034 175.098  1.00  0.00           H  
ATOM   1522 HD23 LEU A  88     169.584 160.602 174.525  1.00  0.00           H  
ATOM   1523  N   TYR A  89     172.371 160.108 179.563  1.00 53.22           N  
ATOM   1524  CA  TYR A  89     172.192 160.796 180.813  1.00 53.22           C  
ATOM   1525  C   TYR A  89     173.375 161.669 181.103  1.00 53.22           C  
ATOM   1526  O   TYR A  89     173.227 162.858 181.379  1.00 53.22           O  
ATOM   1527  CB  TYR A  89     172.026 159.838 182.006  1.00 53.22           C  
ATOM   1528  CG  TYR A  89     171.998 160.671 183.242  1.00 53.22           C  
ATOM   1529  CD1 TYR A  89     170.883 161.409 183.566  1.00 53.22           C  
ATOM   1530  CD2 TYR A  89     173.085 160.706 184.085  1.00 53.22           C  
ATOM   1531  CE1 TYR A  89     170.856 162.175 184.707  1.00 53.22           C  
ATOM   1532  CE2 TYR A  89     173.065 161.470 185.227  1.00 53.22           C  
ATOM   1533  CZ  TYR A  89     171.949 162.207 185.539  1.00 53.22           C  
ATOM   1534  OH  TYR A  89     171.925 162.992 186.711  1.00 53.22           O  
ATOM   1535  H   TYR A  89     172.460 159.102 179.538  1.00  0.00           H  
ATOM   1536  HA  TYR A  89     171.304 161.423 180.742  1.00  0.00           H  
ATOM   1537  HB3 TYR A  89     172.877 159.158 182.046  1.00  0.00           H  
ATOM   1538  HB2 TYR A  89     171.083 159.299 181.910  1.00  0.00           H  
ATOM   1539  HD1 TYR A  89     170.017 161.390 182.921  1.00  0.00           H  
ATOM   1540  HD2 TYR A  89     173.968 160.129 183.852  1.00  0.00           H  
ATOM   1541  HE1 TYR A  89     169.976 162.752 184.950  1.00  0.00           H  
ATOM   1542  HE2 TYR A  89     173.926 161.490 185.878  1.00  0.00           H  
ATOM   1543  HH  TYR A  89     172.761 162.902 187.174  1.00  0.00           H  
ATOM   1544  N   LEU A  90     174.589 161.100 181.013  1.00 88.20           N  
ATOM   1545  CA  LEU A  90     175.792 161.829 181.300  1.00 88.20           C  
ATOM   1546  C   LEU A  90     175.964 162.910 180.280  1.00 88.20           C  
ATOM   1547  O   LEU A  90     176.490 163.981 180.580  1.00 88.20           O  
ATOM   1548  CB  LEU A  90     177.057 160.953 181.283  1.00 88.20           C  
ATOM   1549  CG  LEU A  90     177.163 159.992 182.483  1.00 88.20           C  
ATOM   1550  CD1 LEU A  90     175.990 159.002 182.528  1.00 88.20           C  
ATOM   1551  CD2 LEU A  90     178.531 159.292 182.512  1.00 88.20           C  
ATOM   1552  H   LEU A  90     174.674 160.132 180.737  1.00  0.00           H  
ATOM   1553  HA  LEU A  90     175.697 162.288 182.284  1.00  0.00           H  
ATOM   1554  HB3 LEU A  90     177.939 161.592 181.253  1.00  0.00           H  
ATOM   1555  HB2 LEU A  90     177.087 160.379 180.357  1.00  0.00           H  
ATOM   1556  HG  LEU A  90     177.099 160.601 183.384  1.00  0.00           H  
ATOM   1557 HD11 LEU A  90     176.103 158.343 183.389  1.00  0.00           H  
ATOM   1558 HD12 LEU A  90     175.053 159.552 182.613  1.00  0.00           H  
ATOM   1559 HD13 LEU A  90     175.980 158.408 181.614  1.00  0.00           H  
ATOM   1560 HD21 LEU A  90     178.578 158.620 183.369  1.00  0.00           H  
ATOM   1561 HD22 LEU A  90     178.666 158.720 181.594  1.00  0.00           H  
ATOM   1562 HD23 LEU A  90     179.320 160.039 182.593  1.00  0.00           H  
ATOM   1563  N   GLY A  91     175.572 162.646 179.024  1.00 26.47           N  
ATOM   1564  CA  GLY A  91     175.744 163.638 178.001  1.00 26.47           C  
ATOM   1565  C   GLY A  91     174.897 164.846 178.288  1.00 26.47           C  
ATOM   1566  O   GLY A  91     175.367 165.978 178.199  1.00 26.47           O  
ATOM   1567  H   GLY A  91     175.158 161.752 178.802  1.00  0.00           H  
ATOM   1568  HA3 GLY A  91     175.461 163.217 177.036  1.00  0.00           H  
ATOM   1569  HA2 GLY A  91     176.792 163.933 177.954  1.00  0.00           H  
ATOM   1570  N   GLU A  92     173.614 164.625 178.632  1.00129.37           N  
ATOM   1571  CA  GLU A  92     172.666 165.678 178.899  1.00129.37           C  
ATOM   1572  C   GLU A  92     173.032 166.414 180.152  1.00129.37           C  
ATOM   1573  O   GLU A  92     172.859 167.630 180.240  1.00129.37           O  
ATOM   1574  CB  GLU A  92     171.249 165.142 179.178  1.00129.37           C  
ATOM   1575  CG  GLU A  92     170.437 164.703 177.961  1.00129.37           C  
ATOM   1576  CD  GLU A  92     169.359 165.748 177.703  1.00129.37           C  
ATOM   1577  OE1 GLU A  92     169.719 166.885 177.305  1.00129.37           O  
ATOM   1578  OE2 GLU A  92     168.157 165.428 177.902  1.00129.37           O1-
ATOM   1579  H   GLU A  92     173.269 163.679 178.715  1.00  0.00           H  
ATOM   1580  HA  GLU A  92     172.639 166.372 178.059  1.00  0.00           H  
ATOM   1581  HB3 GLU A  92     170.685 165.890 179.735  1.00  0.00           H  
ATOM   1582  HB2 GLU A  92     171.311 164.315 179.886  1.00  0.00           H  
ATOM   1583  HG3 GLU A  92     169.968 163.741 178.166  1.00  0.00           H  
ATOM   1584  HG2 GLU A  92     171.092 164.635 177.093  1.00  0.00           H  
ATOM   1585  N   VAL A  93     173.542 165.684 181.160  1.00118.22           N  
ATOM   1586  CA  VAL A  93     173.826 166.255 182.445  1.00118.22           C  
ATOM   1587  C   VAL A  93     174.851 167.334 182.300  1.00118.22           C  
ATOM   1588  O   VAL A  93     174.957 168.203 183.162  1.00118.22           O  
ATOM   1589  CB  VAL A  93     174.304 165.285 183.492  1.00118.22           C  
ATOM   1590  CG1 VAL A  93     173.197 164.248 183.742  1.00118.22           C  
ATOM   1591  CG2 VAL A  93     175.660 164.700 183.083  1.00118.22           C  
ATOM   1592  H   VAL A  93     173.737 164.702 181.024  1.00  0.00           H  
ATOM   1593  HA  VAL A  93     172.909 166.716 182.813  1.00  0.00           H  
ATOM   1594  HB  VAL A  93     174.450 165.842 184.417  1.00  0.00           H  
ATOM   1595 HG11 VAL A  93     173.528 163.537 184.499  1.00  0.00           H  
ATOM   1596 HG12 VAL A  93     172.296 164.754 184.089  1.00  0.00           H  
ATOM   1597 HG13 VAL A  93     172.980 163.716 182.815  1.00  0.00           H  
ATOM   1598 HG21 VAL A  93     175.999 163.999 183.846  1.00  0.00           H  
ATOM   1599 HG22 VAL A  93     175.559 164.179 182.131  1.00  0.00           H  
ATOM   1600 HG23 VAL A  93     176.388 165.505 182.981  1.00  0.00           H  
ATOM   1601  N   THR A  94     175.646 167.301 181.215  1.00 51.42           N  
ATOM   1602  CA  THR A  94     176.682 168.276 181.005  1.00 51.42           C  
ATOM   1603  C   THR A  94     176.066 169.650 180.991  1.00 51.42           C  
ATOM   1604  O   THR A  94     176.675 170.610 181.460  1.00 51.42           O  
ATOM   1605  CB  THR A  94     177.394 168.096 179.695  1.00 51.42           C  
ATOM   1606  OG1 THR A  94     177.943 166.789 179.614  1.00 51.42           O  
ATOM   1607  CG2 THR A  94     178.518 169.145 179.596  1.00 51.42           C  
ATOM   1608  H   THR A  94     175.523 166.578 180.521  1.00  0.00           H  
ATOM   1609  HA  THR A  94     177.405 168.214 181.819  1.00  0.00           H  
ATOM   1610  HB  THR A  94     176.689 168.243 178.877  1.00  0.00           H  
ATOM   1611  HG1 THR A  94     178.396 166.683 178.774  1.00  0.00           H  
ATOM   1612 HG21 THR A  94     179.044 169.026 178.649  1.00  0.00           H  
ATOM   1613 HG22 THR A  94     178.088 170.145 179.649  1.00  0.00           H  
ATOM   1614 HG23 THR A  94     179.218 169.007 180.420  1.00  0.00           H  
ATOM   1615  N   LYS A  95     174.835 169.777 180.458  1.00148.12           N  
ATOM   1616  CA  LYS A  95     174.139 171.033 180.313  1.00148.12           C  
ATOM   1617  C   LYS A  95     173.971 171.682 181.663  1.00148.12           C  
ATOM   1618  O   LYS A  95     174.194 172.882 181.819  1.00148.12           O  
ATOM   1619  CB  LYS A  95     172.689 170.832 179.827  1.00148.12           C  
ATOM   1620  CG  LYS A  95     172.491 170.014 178.547  1.00148.12           C  
ATOM   1621  CD  LYS A  95     172.933 170.693 177.253  1.00148.12           C  
ATOM   1622  CE  LYS A  95     172.704 169.815 176.020  1.00148.12           C  
ATOM   1623  NZ  LYS A  95     171.286 169.401 175.948  1.00148.12           N1+
ATOM   1624  H   LYS A  95     174.340 168.960 180.129  1.00  0.00           H  
ATOM   1625  HA  LYS A  95     174.681 171.694 179.636  1.00  0.00           H  
ATOM   1626  HB3 LYS A  95     172.213 171.805 179.708  1.00  0.00           H  
ATOM   1627  HB2 LYS A  95     172.100 170.389 180.630  1.00  0.00           H  
ATOM   1628  HG3 LYS A  95     171.443 169.726 178.463  1.00  0.00           H  
ATOM   1629  HG2 LYS A  95     173.007 169.059 178.647  1.00  0.00           H  
ATOM   1630  HD3 LYS A  95     173.990 170.952 177.322  1.00  0.00           H  
ATOM   1631  HD2 LYS A  95     172.393 171.632 177.134  1.00  0.00           H  
ATOM   1632  HE3 LYS A  95     173.338 168.930 176.081  1.00  0.00           H  
ATOM   1633  HE2 LYS A  95     172.965 170.375 175.122  1.00  0.00           H  
ATOM   1634  HZ1 LYS A  95     171.145 168.823 175.132  1.00  0.00           H  
ATOM   1635  HZ2 LYS A  95     171.045 168.877 176.777  1.00  0.00           H  
ATOM   1636  HZ3 LYS A  95     170.698 170.220 175.885  1.00  0.00           H  
ATOM   1637  N   ALA A  96     173.610 170.884 182.687  1.00 54.51           N  
ATOM   1638  CA  ALA A  96     173.257 171.365 183.997  1.00 54.51           C  
ATOM   1639  C   ALA A  96     174.382 172.151 184.604  1.00 54.51           C  
ATOM   1640  O   ALA A  96     174.143 173.098 185.349  1.00 54.51           O  
ATOM   1641  CB  ALA A  96     172.910 170.226 184.972  1.00 54.51           C  
ATOM   1642  H   ALA A  96     173.575 169.883 182.559  1.00  0.00           H  
ATOM   1643  HA  ALA A  96     172.389 172.018 183.904  1.00  0.00           H  
ATOM   1644  HB1 ALA A  96     172.652 170.645 185.944  1.00  0.00           H  
ATOM   1645  HB2 ALA A  96     172.063 169.660 184.584  1.00  0.00           H  
ATOM   1646  HB3 ALA A  96     173.770 169.564 185.079  1.00  0.00           H  
ATOM   1647  N   VAL A  97     175.630 171.724 184.349  1.00139.14           N  
ATOM   1648  CA  VAL A  97     176.860 172.298 184.836  1.00139.14           C  
ATOM   1649  C   VAL A  97     177.169 173.615 184.181  1.00139.14           C  
ATOM   1650  O   VAL A  97     177.958 174.398 184.708  1.00139.14           O  
ATOM   1651  CB  VAL A  97     178.038 171.401 184.552  1.00139.14           C  
ATOM   1652  CG1 VAL A  97     179.322 172.057 185.083  1.00139.14           C  
ATOM   1653  CG2 VAL A  97     177.765 170.003 185.123  1.00139.14           C  
ATOM   1654  H   VAL A  97     175.777 170.918 183.758  1.00  0.00           H  
ATOM   1655  HA  VAL A  97     176.780 172.448 185.913  1.00  0.00           H  
ATOM   1656  HB  VAL A  97     178.133 171.307 183.470  1.00  0.00           H  
ATOM   1657 HG11 VAL A  97     180.174 171.408 184.878  1.00  0.00           H  
ATOM   1658 HG12 VAL A  97     179.470 173.018 184.590  1.00  0.00           H  
ATOM   1659 HG13 VAL A  97     179.234 172.211 186.159  1.00  0.00           H  
ATOM   1660 HG21 VAL A  97     178.616 169.354 184.918  1.00  0.00           H  
ATOM   1661 HG22 VAL A  97     177.613 170.073 186.200  1.00  0.00           H  
ATOM   1662 HG23 VAL A  97     176.871 169.588 184.657  1.00  0.00           H  
ATOM   1663  N   GLN A  98     176.625 173.879 182.973  1.00 84.44           N  
ATOM   1664  CA  GLN A  98     176.985 175.048 182.211  1.00 84.44           C  
ATOM   1665  C   GLN A  98     176.656 176.352 182.892  1.00 84.44           C  
ATOM   1666  O   GLN A  98     177.464 177.277 182.809  1.00 84.44           O  
ATOM   1667  CB  GLN A  98     176.337 175.096 180.816  1.00 84.44           C  
ATOM   1668  CG  GLN A  98     176.624 176.400 180.064  1.00 84.44           C  
ATOM   1669  CD  GLN A  98     178.131 176.575 179.925  1.00 84.44           C  
ATOM   1670  OE1 GLN A  98     178.617 177.685 179.706  1.00 84.44           O  
ATOM   1671  NE2 GLN A  98     178.895 175.457 180.056  1.00 84.44           N  
ATOM   1672  H   GLN A  98     175.943 173.248 182.577  1.00  0.00           H  
ATOM   1673  HA  GLN A  98     178.065 175.021 182.066  1.00  0.00           H  
ATOM   1674  HB3 GLN A  98     175.259 174.964 180.913  1.00  0.00           H  
ATOM   1675  HB2 GLN A  98     176.690 174.252 180.224  1.00  0.00           H  
ATOM   1676  HG3 GLN A  98     176.211 177.240 180.623  1.00  0.00           H  
ATOM   1677  HG2 GLN A  98     176.171 176.355 179.074  1.00  0.00           H  
ATOM   1678 HE22 GLN A  98     179.900 175.519 179.972  1.00  0.00           H  
ATOM   1679 HE21 GLN A  98     178.458 174.565 180.237  1.00  0.00           H  
ATOM   1680  N   PRO A  99     175.542 176.513 183.556  1.00152.72           N  
ATOM   1681  CA  PRO A  99     175.224 177.791 184.134  1.00152.72           C  
ATOM   1682  C   PRO A  99     176.214 178.306 185.140  1.00152.72           C  
ATOM   1683  O   PRO A  99     176.383 179.522 185.217  1.00152.72           O  
ATOM   1684  CD  PRO A  99     174.342 175.751 183.266  1.00152.72           C  
ATOM   1685  CB  PRO A  99     173.773 177.692 184.617  1.00152.72           C  
ATOM   1686  CG  PRO A  99     173.369 176.224 184.359  1.00152.72           C  
ATOM   1687  HA  PRO A  99     175.224 178.507 183.312  1.00  0.00           H  
ATOM   1688  HD2 PRO A  99     174.548 174.690 183.404  1.00  0.00           H  
ATOM   1689  HD3 PRO A  99     173.957 176.046 182.290  1.00  0.00           H  
ATOM   1690  HB3 PRO A  99     173.146 178.350 184.015  1.00  0.00           H  
ATOM   1691  HB2 PRO A  99     173.734 177.895 185.687  1.00  0.00           H  
ATOM   1692  HG2 PRO A  99     173.533 175.640 185.265  1.00  0.00           H  
ATOM   1693  HG3 PRO A  99     172.350 176.193 183.973  1.00  0.00           H  
ATOM   1694  N   LEU A 100     176.846 177.426 185.942  1.00 96.77           N  
ATOM   1695  CA  LEU A 100     177.813 177.854 186.918  1.00 96.77           C  
ATOM   1696  C   LEU A 100     179.058 178.339 186.224  1.00 96.77           C  
ATOM   1697  O   LEU A 100     179.555 179.424 186.525  1.00 96.77           O  
ATOM   1698  CB  LEU A 100     178.194 176.707 187.884  1.00 96.77           C  
ATOM   1699  CG  LEU A 100     179.026 177.079 189.137  1.00 96.77           C  
ATOM   1700  CD1 LEU A 100     179.306 175.822 189.977  1.00 96.77           C  
ATOM   1701  CD2 LEU A 100     180.325 177.838 188.819  1.00 96.77           C  
ATOM   1702  H   LEU A 100     176.645 176.439 185.866  1.00  0.00           H  
ATOM   1703  HA  LEU A 100     177.390 178.675 187.496  1.00  0.00           H  
ATOM   1704  HB3 LEU A 100     178.714 175.928 187.327  1.00  0.00           H  
ATOM   1705  HB2 LEU A 100     177.289 176.187 188.197  1.00  0.00           H  
ATOM   1706  HG  LEU A 100     178.410 177.740 189.746  1.00  0.00           H  
ATOM   1707 HD11 LEU A 100     179.891 176.094 190.855  1.00  0.00           H  
ATOM   1708 HD12 LEU A 100     178.362 175.378 190.293  1.00  0.00           H  
ATOM   1709 HD13 LEU A 100     179.863 175.101 189.379  1.00  0.00           H  
ATOM   1710 HD21 LEU A 100     180.851 178.063 189.747  1.00  0.00           H  
ATOM   1711 HD22 LEU A 100     180.960 177.222 188.182  1.00  0.00           H  
ATOM   1712 HD23 LEU A 100     180.086 178.768 188.303  1.00  0.00           H  
ATOM   1713  N   LEU A 101     179.585 177.549 185.260  1.00109.45           N  
ATOM   1714  CA  LEU A 101     180.812 177.881 184.582  1.00109.45           C  
ATOM   1715  C   LEU A 101     180.634 179.142 183.818  1.00109.45           C  
ATOM   1716  O   LEU A 101     181.525 179.989 183.778  1.00109.45           O  
ATOM   1717  CB  LEU A 101     181.276 176.849 183.537  1.00109.45           C  
ATOM   1718  CG  LEU A 101     182.033 175.635 184.098  1.00109.45           C  
ATOM   1719  CD1 LEU A 101     181.186 174.843 185.100  1.00109.45           C  
ATOM   1720  CD2 LEU A 101     182.578 174.766 182.952  1.00109.45           C  
ATOM   1721  H   LEU A 101     179.116 176.695 184.995  1.00  0.00           H  
ATOM   1722  HA  LEU A 101     181.601 178.020 185.321  1.00  0.00           H  
ATOM   1723  HB3 LEU A 101     181.895 177.346 182.790  1.00  0.00           H  
ATOM   1724  HB2 LEU A 101     180.415 176.504 182.965  1.00  0.00           H  
ATOM   1725  HG  LEU A 101     182.894 176.021 184.643  1.00  0.00           H  
ATOM   1726 HD11 LEU A 101     181.760 173.994 185.471  1.00  0.00           H  
ATOM   1727 HD12 LEU A 101     180.912 175.488 185.935  1.00  0.00           H  
ATOM   1728 HD13 LEU A 101     180.283 174.483 184.608  1.00  0.00           H  
ATOM   1729 HD21 LEU A 101     183.111 173.910 183.366  1.00  0.00           H  
ATOM   1730 HD22 LEU A 101     181.750 174.414 182.337  1.00  0.00           H  
ATOM   1731 HD23 LEU A 101     183.259 175.357 182.340  1.00  0.00           H  
ATOM   1732  N   LEU A 102     179.479 179.270 183.149  1.00127.15           N  
ATOM   1733  CA  LEU A 102     179.171 180.461 182.424  1.00127.15           C  
ATOM   1734  C   LEU A 102     179.056 181.596 183.390  1.00127.15           C  
ATOM   1735  O   LEU A 102     179.520 182.704 183.127  1.00127.15           O  
ATOM   1736  CB  LEU A 102     177.864 180.333 181.618  1.00127.15           C  
ATOM   1737  CG  LEU A 102     177.304 181.666 181.091  1.00127.15           C  
ATOM   1738  CD1 LEU A 102     176.453 182.364 182.159  1.00127.15           C  
ATOM   1739  CD2 LEU A 102     178.430 182.591 180.613  1.00127.15           C  
ATOM   1740  H   LEU A 102     178.808 178.516 183.152  1.00  0.00           H  
ATOM   1741  HA  LEU A 102     179.988 180.671 181.734  1.00  0.00           H  
ATOM   1742  HB3 LEU A 102     177.109 179.841 182.231  1.00  0.00           H  
ATOM   1743  HB2 LEU A 102     178.021 179.652 180.782  1.00  0.00           H  
ATOM   1744  HG  LEU A 102     176.662 181.448 180.238  1.00  0.00           H  
ATOM   1745 HD11 LEU A 102     176.069 183.304 181.762  1.00  0.00           H  
ATOM   1746 HD12 LEU A 102     175.619 181.720 182.438  1.00  0.00           H  
ATOM   1747 HD13 LEU A 102     177.065 182.565 183.038  1.00  0.00           H  
ATOM   1748 HD21 LEU A 102     178.003 183.525 180.246  1.00  0.00           H  
ATOM   1749 HD22 LEU A 102     179.105 182.802 181.443  1.00  0.00           H  
ATOM   1750 HD23 LEU A 102     178.984 182.105 179.810  1.00  0.00           H  
ATOM   1751  N   GLY A 103     178.445 181.327 184.554  1.00 46.73           N  
ATOM   1752  CA  GLY A 103     178.162 182.310 185.560  1.00 46.73           C  
ATOM   1753  C   GLY A 103     179.395 182.896 186.184  1.00 46.73           C  
ATOM   1754  O   GLY A 103     179.381 184.066 186.559  1.00 46.73           O  
ATOM   1755  H   GLY A 103     178.154 180.383 184.765  1.00  0.00           H  
ATOM   1756  HA3 GLY A 103     177.540 181.864 186.337  1.00  0.00           H  
ATOM   1757  HA2 GLY A 103     177.561 183.109 185.126  1.00  0.00           H  
ATOM   1758  N   ARG A 104     180.460 182.091 186.377  1.00 79.91           N  
ATOM   1759  CA  ARG A 104     181.643 182.523 187.081  1.00 79.91           C  
ATOM   1760  C   ARG A 104     182.382 183.617 186.359  1.00 79.91           C  
ATOM   1761  O   ARG A 104     182.807 184.592 186.976  1.00 79.91           O  
ATOM   1762  CB  ARG A 104     182.638 181.371 187.306  1.00 79.91           C  
ATOM   1763  CG  ARG A 104     182.070 180.242 188.171  1.00 79.91           C  
ATOM   1764  CD  ARG A 104     183.049 179.090 188.404  1.00 79.91           C  
ATOM   1765  NE  ARG A 104     183.879 179.433 189.593  1.00 79.91           N  
ATOM   1766  CZ  ARG A 104     185.024 180.160 189.449  1.00 79.91           C  
ATOM   1767  NH1 ARG A 104     185.402 180.606 188.215  1.00 79.91           N  
ATOM   1768  NH2 ARG A 104     185.794 180.444 190.540  1.00 79.91           N1+
ATOM   1769  H   ARG A 104     180.449 181.145 186.023  1.00  0.00           H  
ATOM   1770  HA  ARG A 104     181.338 182.904 188.056  1.00  0.00           H  
ATOM   1771  HB3 ARG A 104     183.544 181.761 187.769  1.00  0.00           H  
ATOM   1772  HB2 ARG A 104     182.948 180.967 186.342  1.00  0.00           H  
ATOM   1773  HG3 ARG A 104     181.161 179.856 187.710  1.00  0.00           H  
ATOM   1774  HG2 ARG A 104     181.753 180.647 189.132  1.00  0.00           H  
ATOM   1775  HD3 ARG A 104     183.693 178.979 187.532  1.00  0.00           H  
ATOM   1776  HD2 ARG A 104     182.492 178.175 188.603  1.00  0.00           H  
ATOM   1777  HE  ARG A 104     183.589 179.124 190.510  1.00  0.00           H  
ATOM   1778 HH12 ARG A 104     186.250 181.144 188.111  1.00  0.00           H  
ATOM   1779 HH11 ARG A 104     184.833 180.398 187.407  1.00  0.00           H  
ATOM   1780 HH22 ARG A 104     186.642 180.982 190.433  1.00  0.00           H  
ATOM   1781 HH21 ARG A 104     185.516 180.116 191.454  1.00  0.00           H  
ATOM   1782  N   ILE A 105     182.568 183.479 185.034  1.00130.37           N  
ATOM   1783  CA  ILE A 105     183.300 184.431 184.241  1.00130.37           C  
ATOM   1784  C   ILE A 105     182.620 185.765 184.222  1.00130.37           C  
ATOM   1785  O   ILE A 105     183.250 186.803 184.427  1.00130.37           O  
ATOM   1786  CB  ILE A 105     183.415 183.975 182.818  1.00130.37           C  
ATOM   1787  CG1 ILE A 105     183.930 185.120 181.940  1.00130.37           C  
ATOM   1788  CG2 ILE A 105     182.073 183.375 182.373  1.00130.37           C  
ATOM   1789  CD1 ILE A 105     184.176 184.711 180.490  1.00130.37           C  
ATOM   1790  H   ILE A 105     182.186 182.679 184.551  1.00  0.00           H  
ATOM   1791  HA  ILE A 105     184.300 184.548 184.659  1.00  0.00           H  
ATOM   1792  HB  ILE A 105     184.158 183.178 182.787  1.00  0.00           H  
ATOM   1793 HG13 ILE A 105     184.852 185.516 182.366  1.00  0.00           H  
ATOM   1794 HG12 ILE A 105     183.218 185.945 181.967  1.00  0.00           H  
ATOM   1795 HG21 ILE A 105     182.149 183.041 181.338  1.00  0.00           H  
ATOM   1796 HG22 ILE A 105     181.824 182.527 183.011  1.00  0.00           H  
ATOM   1797 HG23 ILE A 105     181.292 184.131 182.454  1.00  0.00           H  
ATOM   1798 HD11 ILE A 105     184.539 185.570 179.926  1.00  0.00           H  
ATOM   1799 HD12 ILE A 105     184.920 183.915 180.458  1.00  0.00           H  
ATOM   1800 HD13 ILE A 105     183.245 184.355 180.049  1.00  0.00           H  
ATOM   1801  N   ILE A 106     181.300 185.768 183.975  1.00 95.71           N  
ATOM   1802  CA  ILE A 106     180.532 186.975 183.895  1.00 95.71           C  
ATOM   1803  C   ILE A 106     180.566 187.648 185.231  1.00 95.71           C  
ATOM   1804  O   ILE A 106     180.552 188.875 185.316  1.00 95.71           O  
ATOM   1805  CB  ILE A 106     179.096 186.739 183.512  1.00 95.71           C  
ATOM   1806  CG1 ILE A 106     178.422 188.069 183.129  1.00 95.71           C  
ATOM   1807  CG2 ILE A 106     178.401 185.997 184.665  1.00 95.71           C  
ATOM   1808  CD1 ILE A 106     178.980 188.690 181.848  1.00 95.71           C  
ATOM   1809  H   ILE A 106     180.810 184.896 183.837  1.00  0.00           H  
ATOM   1810  HA  ILE A 106     180.989 187.634 183.157  1.00  0.00           H  
ATOM   1811  HB  ILE A 106     179.083 186.090 182.637  1.00  0.00           H  
ATOM   1812 HG13 ILE A 106     178.528 188.778 183.950  1.00  0.00           H  
ATOM   1813 HG12 ILE A 106     177.349 187.912 183.017  1.00  0.00           H  
ATOM   1814 HG21 ILE A 106     177.358 185.817 184.405  1.00  0.00           H  
ATOM   1815 HG22 ILE A 106     178.901 185.044 184.839  1.00  0.00           H  
ATOM   1816 HG23 ILE A 106     178.450 186.603 185.570  1.00  0.00           H  
ATOM   1817 HD11 ILE A 106     178.459 189.624 181.639  1.00  0.00           H  
ATOM   1818 HD12 ILE A 106     180.044 188.889 181.974  1.00  0.00           H  
ATOM   1819 HD13 ILE A 106     178.835 188.000 181.016  1.00  0.00           H  
ATOM   1820  N   ALA A 107     180.538 186.858 186.320  1.00 41.88           N  
ATOM   1821  CA  ALA A 107     180.610 187.415 187.640  1.00 41.88           C  
ATOM   1822  C   ALA A 107     181.947 188.078 187.827  1.00 41.88           C  
ATOM   1823  O   ALA A 107     182.032 189.182 188.361  1.00 41.88           O  
ATOM   1824  CB  ALA A 107     180.466 186.351 188.741  1.00 41.88           C  
ATOM   1825  H   ALA A 107     180.465 185.856 186.215  1.00  0.00           H  
ATOM   1826  HA  ALA A 107     179.822 188.159 187.757  1.00  0.00           H  
ATOM   1827  HB1 ALA A 107     180.528 186.829 189.719  1.00  0.00           H  
ATOM   1828  HB2 ALA A 107     179.502 185.852 188.641  1.00  0.00           H  
ATOM   1829  HB3 ALA A 107     181.266 185.617 188.644  1.00  0.00           H  
ATOM   1830  N   SER A 108     183.029 187.410 187.379  1.00116.31           N  
ATOM   1831  CA  SER A 108     184.386 187.872 187.543  1.00116.31           C  
ATOM   1832  C   SER A 108     184.728 188.973 186.579  1.00116.31           C  
ATOM   1833  O   SER A 108     185.879 189.399 186.513  1.00116.31           O  
ATOM   1834  CB  SER A 108     185.440 186.770 187.359  1.00116.31           C  
ATOM   1835  OG  SER A 108     185.338 185.814 188.404  1.00116.31           O  
ATOM   1836  H   SER A 108     182.915 186.530 186.896  1.00  0.00           H  
ATOM   1837  HA  SER A 108     184.486 188.267 188.554  1.00  0.00           H  
ATOM   1838  HB3 SER A 108     186.435 187.214 187.369  1.00  0.00           H  
ATOM   1839  HB2 SER A 108     185.286 186.277 186.399  1.00  0.00           H  
ATOM   1840  HG  SER A 108     186.001 185.131 188.279  1.00  0.00           H  
ATOM   1841  N   TYR A 109     183.776 189.384 185.731  1.00183.17           N  
ATOM   1842  CA  TYR A 109     183.963 190.439 184.771  1.00183.17           C  
ATOM   1843  C   TYR A 109     184.175 191.766 185.469  1.00183.17           C  
ATOM   1844  O   TYR A 109     185.223 192.401 185.361  1.00183.17           O  
ATOM   1845  CB  TYR A 109     182.611 190.531 184.041  1.00183.17           C  
ATOM   1846  CG  TYR A 109     182.515 191.399 182.842  1.00183.17           C  
ATOM   1847  CD1 TYR A 109     182.353 192.762 182.942  1.00183.17           C  
ATOM   1848  CD2 TYR A 109     182.555 190.815 181.602  1.00183.17           C  
ATOM   1849  CE1 TYR A 109     182.240 193.534 181.810  1.00183.17           C  
ATOM   1850  CE2 TYR A 109     182.440 191.579 180.472  1.00183.17           C  
ATOM   1851  CZ  TYR A 109     182.283 192.939 180.573  1.00183.17           C  
ATOM   1852  OH  TYR A 109     182.164 193.717 179.405  1.00183.17           O  
ATOM   1853  H   TYR A 109     182.866 188.947 185.744  1.00  0.00           H  
ATOM   1854  HA  TYR A 109     184.777 190.214 184.081  1.00  0.00           H  
ATOM   1855  HB3 TYR A 109     181.840 190.822 184.754  1.00  0.00           H  
ATOM   1856  HB2 TYR A 109     182.277 189.526 183.782  1.00  0.00           H  
ATOM   1857  HD1 TYR A 109     182.314 193.231 183.914  1.00  0.00           H  
ATOM   1858  HD2 TYR A 109     182.678 189.746 181.512  1.00  0.00           H  
ATOM   1859  HE1 TYR A 109     182.118 194.604 181.896  1.00  0.00           H  
ATOM   1860  HE2 TYR A 109     182.473 191.112 179.499  1.00  0.00           H  
ATOM   1861  HH  TYR A 109     182.214 193.147 178.634  1.00  0.00           H  
ATOM   1862  N   ASP A 110     183.129 192.204 186.198  1.00140.44           N  
ATOM   1863  CA  ASP A 110     182.981 193.452 186.905  1.00140.44           C  
ATOM   1864  C   ASP A 110     183.441 193.543 188.338  1.00140.44           C  
ATOM   1865  O   ASP A 110     183.448 194.677 188.807  1.00140.44           O  
ATOM   1866  CB  ASP A 110     181.534 193.966 186.838  1.00140.44           C  
ATOM   1867  CG  ASP A 110     181.287 194.379 185.392  1.00140.44           C  
ATOM   1868  OD1 ASP A 110     181.904 195.382 184.943  1.00140.44           O  
ATOM   1869  OD2 ASP A 110     180.476 193.693 184.715  1.00140.44           O1-
ATOM   1870  H   ASP A 110     182.308 191.625 186.301  1.00  0.00           H  
ATOM   1871  HA  ASP A 110     183.580 194.178 186.354  1.00  0.00           H  
ATOM   1872  HB3 ASP A 110     181.428 194.836 187.486  1.00  0.00           H  
ATOM   1873  HB2 ASP A 110     180.851 193.160 187.107  1.00  0.00           H  
ATOM   1874  N   PRO A 111     183.721 192.522 189.124  1.00 99.56           N  
ATOM   1875  CA  PRO A 111     183.976 192.725 190.537  1.00 99.56           C  
ATOM   1876  C   PRO A 111     184.981 193.787 190.888  1.00 99.56           C  
ATOM   1877  O   PRO A 111     184.632 194.729 191.598  1.00 99.56           O  
ATOM   1878  CD  PRO A 111     184.399 191.328 188.640  1.00 99.56           C  
ATOM   1879  CB  PRO A 111     184.437 191.370 191.063  1.00 99.56           C  
ATOM   1880  CG  PRO A 111     185.167 190.766 189.850  1.00 99.56           C  
ATOM   1881  HA  PRO A 111     183.032 192.975 191.021  1.00  0.00           H  
ATOM   1882  HD2 PRO A 111     185.107 191.605 187.859  1.00  0.00           H  
ATOM   1883  HD3 PRO A 111     183.658 190.599 188.311  1.00  0.00           H  
ATOM   1884  HB3 PRO A 111     183.565 190.760 191.298  1.00  0.00           H  
ATOM   1885  HB2 PRO A 111     185.151 191.523 191.872  1.00  0.00           H  
ATOM   1886  HG2 PRO A 111     186.193 191.133 189.828  1.00  0.00           H  
ATOM   1887  HG3 PRO A 111     185.063 189.681 189.870  1.00  0.00           H  
ATOM   1888  N   ASP A 112     186.229 193.647 190.406  1.00104.91           N  
ATOM   1889  CA  ASP A 112     187.289 194.575 190.678  1.00104.91           C  
ATOM   1890  C   ASP A 112     188.234 194.407 189.528  1.00104.91           C  
ATOM   1891  O   ASP A 112     188.227 193.362 188.882  1.00104.91           O  
ATOM   1892  CB  ASP A 112     188.066 194.256 191.966  1.00104.91           C  
ATOM   1893  CG  ASP A 112     188.945 195.451 192.309  1.00104.91           C  
ATOM   1894  OD1 ASP A 112     188.844 196.489 191.602  1.00104.91           O  
ATOM   1895  OD2 ASP A 112     189.732 195.342 193.289  1.00104.91           O1-
ATOM   1896  H   ASP A 112     186.458 192.857 189.820  1.00  0.00           H  
ATOM   1897  HA  ASP A 112     186.904 195.594 190.708  1.00  0.00           H  
ATOM   1898  HB3 ASP A 112     188.693 193.379 191.804  1.00  0.00           H  
ATOM   1899  HB2 ASP A 112     187.363 194.077 192.779  1.00  0.00           H  
ATOM   1900  N   ASN A 113     189.040 195.438 189.210  1.00 95.30           N  
ATOM   1901  CA  ASN A 113     189.897 195.350 188.060  1.00 95.30           C  
ATOM   1902  C   ASN A 113     191.047 194.380 188.228  1.00 95.30           C  
ATOM   1903  O   ASN A 113     191.295 193.561 187.346  1.00 95.30           O  
ATOM   1904  CB  ASN A 113     190.503 196.713 187.677  1.00 95.30           C  
ATOM   1905  CG  ASN A 113     191.110 196.603 186.284  1.00 95.30           C  
ATOM   1906  OD1 ASN A 113     191.933 195.731 186.011  1.00 95.30           O  
ATOM   1907  ND2 ASN A 113     190.685 197.516 185.368  1.00 95.30           N  
ATOM   1908  H   ASN A 113     189.042 196.272 189.780  1.00  0.00           H  
ATOM   1909  HA  ASN A 113     189.293 195.007 187.220  1.00  0.00           H  
ATOM   1910  HB3 ASN A 113     191.282 196.978 188.392  1.00  0.00           H  
ATOM   1911  HB2 ASN A 113     189.719 197.470 187.673  1.00  0.00           H  
ATOM   1912 HD22 ASN A 113     191.051 197.495 184.427  1.00  0.00           H  
ATOM   1913 HD21 ASN A 113     190.004 198.215 185.630  1.00  0.00           H  
ATOM   1914  N   LYS A 114     191.784 194.469 189.354  1.00 99.64           N  
ATOM   1915  CA  LYS A 114     193.039 193.794 189.614  1.00 99.64           C  
ATOM   1916  C   LYS A 114     193.048 192.308 189.899  1.00 99.64           C  
ATOM   1917  O   LYS A 114     193.961 191.609 189.458  1.00 99.64           O  
ATOM   1918  CB  LYS A 114     193.810 194.456 190.768  1.00 99.64           C  
ATOM   1919  CG  LYS A 114     195.215 193.889 190.971  1.00 99.64           C  
ATOM   1920  CD  LYS A 114     196.096 194.749 191.879  1.00 99.64           C  
ATOM   1921  CE  LYS A 114     197.503 194.183 192.084  1.00 99.64           C  
ATOM   1922  NZ  LYS A 114     198.283 195.076 192.969  1.00 99.64           N1+
ATOM   1923  H   LYS A 114     191.471 195.051 190.118  1.00  0.00           H  
ATOM   1924  HA  LYS A 114     193.649 193.935 188.722  1.00  0.00           H  
ATOM   1925  HB3 LYS A 114     193.240 194.350 191.691  1.00  0.00           H  
ATOM   1926  HB2 LYS A 114     193.875 195.529 190.590  1.00  0.00           H  
ATOM   1927  HG3 LYS A 114     195.701 193.771 190.002  1.00  0.00           H  
ATOM   1928  HG2 LYS A 114     195.143 192.883 191.384  1.00  0.00           H  
ATOM   1929  HD3 LYS A 114     195.610 194.868 192.847  1.00  0.00           H  
ATOM   1930  HD2 LYS A 114     196.168 195.755 191.466  1.00  0.00           H  
ATOM   1931  HE3 LYS A 114     198.005 194.099 191.120  1.00  0.00           H  
ATOM   1932  HE2 LYS A 114     197.434 193.194 192.536  1.00  0.00           H  
ATOM   1933  HZ1 LYS A 114     199.210 194.696 193.099  1.00  0.00           H  
ATOM   1934  HZ2 LYS A 114     198.351 195.992 192.548  1.00  0.00           H  
ATOM   1935  HZ3 LYS A 114     197.821 195.151 193.864  1.00  0.00           H  
ATOM   1936  N   GLU A 115     192.056 191.768 190.626  1.00 99.51           N  
ATOM   1937  CA  GLU A 115     192.179 190.457 191.223  1.00 99.51           C  
ATOM   1938  C   GLU A 115     192.487 189.306 190.295  1.00 99.51           C  
ATOM   1939  O   GLU A 115     193.423 188.557 190.570  1.00 99.51           O  
ATOM   1940  CB  GLU A 115     190.915 190.061 192.004  1.00 99.51           C  
ATOM   1941  CG  GLU A 115     191.018 188.692 192.680  1.00 99.51           C  
ATOM   1942  CD  GLU A 115     189.710 188.434 193.413  1.00 99.51           C  
ATOM   1943  OE1 GLU A 115     188.813 189.318 193.353  1.00 99.51           O  
ATOM   1944  OE2 GLU A 115     189.587 187.348 194.041  1.00 99.51           O1-
ATOM   1945  H   GLU A 115     191.197 192.280 190.767  1.00  0.00           H  
ATOM   1946  HA  GLU A 115     192.995 190.511 191.944  1.00  0.00           H  
ATOM   1947  HB3 GLU A 115     190.057 190.069 191.332  1.00  0.00           H  
ATOM   1948  HB2 GLU A 115     190.702 190.821 192.756  1.00  0.00           H  
ATOM   1949  HG3 GLU A 115     191.840 188.702 193.396  1.00  0.00           H  
ATOM   1950  HG2 GLU A 115     191.167 187.923 191.922  1.00  0.00           H  
ATOM   1951  N   GLU A 116     191.763 189.112 189.174  1.00123.76           N  
ATOM   1952  CA  GLU A 116     191.993 187.880 188.459  1.00123.76           C  
ATOM   1953  C   GLU A 116     192.317 188.109 187.016  1.00123.76           C  
ATOM   1954  O   GLU A 116     191.897 189.097 186.416  1.00123.76           O  
ATOM   1955  CB  GLU A 116     190.788 186.923 188.490  1.00123.76           C  
ATOM   1956  CG  GLU A 116     189.536 187.486 187.813  1.00123.76           C  
ATOM   1957  CD  GLU A 116     188.891 188.492 188.755  1.00123.76           C  
ATOM   1958  OE1 GLU A 116     189.317 188.557 189.939  1.00123.76           O  
ATOM   1959  OE2 GLU A 116     187.958 189.209 188.302  1.00123.76           O1-
ATOM   1960  H   GLU A 116     191.100 189.812 188.874  1.00  0.00           H  
ATOM   1961  HA  GLU A 116     192.840 187.373 188.921  1.00  0.00           H  
ATOM   1962  HB3 GLU A 116     190.556 186.667 189.524  1.00  0.00           H  
ATOM   1963  HB2 GLU A 116     191.062 185.981 188.016  1.00  0.00           H  
ATOM   1964  HG3 GLU A 116     188.836 186.675 187.613  1.00  0.00           H  
ATOM   1965  HG2 GLU A 116     189.818 187.986 186.886  1.00  0.00           H  
ATOM   1966  N   ARG A 117     193.098 187.167 186.434  1.00234.72           N  
ATOM   1967  CA  ARG A 117     193.462 187.200 185.043  1.00234.72           C  
ATOM   1968  C   ARG A 117     193.217 185.834 184.457  1.00234.72           C  
ATOM   1969  O   ARG A 117     192.612 185.704 183.395  1.00234.72           O  
ATOM   1970  CB  ARG A 117     194.946 187.501 184.782  1.00234.72           C  
ATOM   1971  CG  ARG A 117     195.909 186.497 185.415  1.00234.72           C  
ATOM   1972  CD  ARG A 117     197.188 186.300 184.598  1.00234.72           C  
ATOM   1973  NE  ARG A 117     196.913 185.231 183.593  1.00234.72           N  
ATOM   1974  CZ  ARG A 117     196.259 185.494 182.423  1.00234.72           C  
ATOM   1975  NH1 ARG A 117     195.789 186.745 182.151  1.00234.72           N  
ATOM   1976  NH2 ARG A 117     196.061 184.489 181.520  1.00234.72           N1+
ATOM   1977  H   ARG A 117     193.453 186.396 186.982  1.00  0.00           H  
ATOM   1978  HA  ARG A 117     192.846 187.934 184.524  1.00  0.00           H  
ATOM   1979  HB3 ARG A 117     195.180 188.503 185.142  1.00  0.00           H  
ATOM   1980  HB2 ARG A 117     195.123 187.543 183.707  1.00  0.00           H  
ATOM   1981  HG3 ARG A 117     195.405 185.538 185.535  1.00  0.00           H  
ATOM   1982  HG2 ARG A 117     196.169 186.829 186.420  1.00  0.00           H  
ATOM   1983  HD3 ARG A 117     197.994 185.979 185.258  1.00  0.00           H  
ATOM   1984  HD2 ARG A 117     197.435 187.228 184.082  1.00  0.00           H  
ATOM   1985  HE  ARG A 117     197.225 184.292 183.797  1.00  0.00           H  
ATOM   1986 HH12 ARG A 117     195.307 186.926 181.282  1.00  0.00           H  
ATOM   1987 HH11 ARG A 117     195.923 187.491 182.819  1.00  0.00           H  
ATOM   1988 HH22 ARG A 117     195.578 184.677 180.653  1.00  0.00           H  
ATOM   1989 HH21 ARG A 117     196.397 183.558 181.719  1.00  0.00           H  
ATOM   1990  N   SER A 118     193.684 184.775 185.148  1.00 52.97           N  
ATOM   1991  CA  SER A 118     193.629 183.420 184.663  1.00 52.97           C  
ATOM   1992  C   SER A 118     192.219 182.911 184.572  1.00 52.97           C  
ATOM   1993  O   SER A 118     191.935 182.000 183.797  1.00 52.97           O  
ATOM   1994  CB  SER A 118     194.404 182.441 185.561  1.00 52.97           C  
ATOM   1995  OG  SER A 118     193.794 182.366 186.841  1.00 52.97           O  
ATOM   1996  H   SER A 118     194.100 184.910 186.058  1.00  0.00           H  
ATOM   1997  HA  SER A 118     194.069 183.394 183.666  1.00  0.00           H  
ATOM   1998  HB3 SER A 118     195.433 182.784 185.669  1.00  0.00           H  
ATOM   1999  HB2 SER A 118     194.407 181.452 185.102  1.00  0.00           H  
ATOM   2000  HG  SER A 118     194.284 181.753 187.394  1.00  0.00           H  
ATOM   2001  N   ILE A 119     191.280 183.508 185.322  1.00134.63           N  
ATOM   2002  CA  ILE A 119     189.946 182.985 185.405  1.00134.63           C  
ATOM   2003  C   ILE A 119     189.306 182.910 184.046  1.00134.63           C  
ATOM   2004  O   ILE A 119     188.528 181.993 183.783  1.00134.63           O  
ATOM   2005  CB  ILE A 119     189.053 183.795 186.299  1.00134.63           C  
ATOM   2006  CG1 ILE A 119     187.793 182.989 186.655  1.00134.63           C  
ATOM   2007  CG2 ILE A 119     188.772 185.139 185.609  1.00134.63           C  
ATOM   2008  CD1 ILE A 119     186.979 183.601 187.794  1.00134.63           C  
ATOM   2009  H   ILE A 119     191.506 184.343 185.843  1.00  0.00           H  
ATOM   2010  HA  ILE A 119     190.003 181.974 185.809  1.00  0.00           H  
ATOM   2011  HB  ILE A 119     189.595 183.998 187.223  1.00  0.00           H  
ATOM   2012 HG13 ILE A 119     188.078 181.971 186.920  1.00  0.00           H  
ATOM   2013 HG12 ILE A 119     187.163 182.893 185.771  1.00  0.00           H  
ATOM   2014 HG21 ILE A 119     188.124 185.745 186.242  1.00  0.00           H  
ATOM   2015 HG22 ILE A 119     189.712 185.666 185.442  1.00  0.00           H  
ATOM   2016 HG23 ILE A 119     188.281 184.961 184.652  1.00  0.00           H  
ATOM   2017 HD11 ILE A 119     186.105 182.980 187.991  1.00  0.00           H  
ATOM   2018 HD12 ILE A 119     187.594 183.657 188.692  1.00  0.00           H  
ATOM   2019 HD13 ILE A 119     186.656 184.603 187.513  1.00  0.00           H  
ATOM   2020  N   ALA A 120     189.554 183.897 183.163  1.00 50.02           N  
ATOM   2021  CA  ALA A 120     188.918 183.873 181.873  1.00 50.02           C  
ATOM   2022  C   ALA A 120     189.364 182.699 181.051  1.00 50.02           C  
ATOM   2023  O   ALA A 120     188.539 181.919 180.575  1.00 50.02           O  
ATOM   2024  CB  ALA A 120     189.201 185.134 181.044  1.00 50.02           C  
ATOM   2025  H   ALA A 120     190.183 184.648 183.408  1.00  0.00           H  
ATOM   2026  HA  ALA A 120     187.841 183.797 182.023  1.00  0.00           H  
ATOM   2027  HB1 ALA A 120     188.695 185.058 180.082  1.00  0.00           H  
ATOM   2028  HB2 ALA A 120     188.835 186.011 181.578  1.00  0.00           H  
ATOM   2029  HB3 ALA A 120     190.275 185.230 180.883  1.00  0.00           H  
ATOM   2030  N   ILE A 121     190.691 182.518 180.903  1.00128.77           N  
ATOM   2031  CA  ILE A 121     191.221 181.501 180.035  1.00128.77           C  
ATOM   2032  C   ILE A 121     190.923 180.122 180.551  1.00128.77           C  
ATOM   2033  O   ILE A 121     190.513 179.247 179.789  1.00128.77           O  
ATOM   2034  CB  ILE A 121     192.709 181.617 179.842  1.00128.77           C  
ATOM   2035  CG1 ILE A 121     193.180 180.653 178.742  1.00128.77           C  
ATOM   2036  CG2 ILE A 121     193.400 181.410 181.201  1.00128.77           C  
ATOM   2037  CD1 ILE A 121     192.657 181.013 177.351  1.00128.77           C  
ATOM   2038  H   ILE A 121     191.340 183.104 181.408  1.00  0.00           H  
ATOM   2039  HA  ILE A 121     190.745 181.607 179.060  1.00  0.00           H  
ATOM   2040  HB  ILE A 121     192.924 182.633 179.510  1.00  0.00           H  
ATOM   2041 HG13 ILE A 121     192.871 179.638 178.993  1.00  0.00           H  
ATOM   2042 HG12 ILE A 121     194.270 180.629 178.724  1.00  0.00           H  
ATOM   2043 HG21 ILE A 121     194.480 181.491 181.076  1.00  0.00           H  
ATOM   2044 HG22 ILE A 121     193.057 182.170 181.903  1.00  0.00           H  
ATOM   2045 HG23 ILE A 121     193.153 180.421 181.588  1.00  0.00           H  
ATOM   2046 HD11 ILE A 121     193.029 180.291 176.624  1.00  0.00           H  
ATOM   2047 HD12 ILE A 121     191.567 180.995 177.356  1.00  0.00           H  
ATOM   2048 HD13 ILE A 121     193.002 182.011 177.080  1.00  0.00           H  
ATOM   2049  N   TYR A 122     191.117 179.886 181.864  1.00 37.85           N  
ATOM   2050  CA  TYR A 122     190.950 178.565 182.404  1.00 37.85           C  
ATOM   2051  C   TYR A 122     189.524 178.129 182.260  1.00 37.85           C  
ATOM   2052  O   TYR A 122     189.253 177.021 181.800  1.00 37.85           O  
ATOM   2053  CB  TYR A 122     191.309 178.481 183.898  1.00 37.85           C  
ATOM   2054  CG  TYR A 122     191.093 177.072 184.337  1.00 37.85           C  
ATOM   2055  CD1 TYR A 122     192.041 176.107 184.083  1.00 37.85           C  
ATOM   2056  CD2 TYR A 122     189.945 176.716 185.006  1.00 37.85           C  
ATOM   2057  CE1 TYR A 122     191.843 174.806 184.487  1.00 37.85           C  
ATOM   2058  CE2 TYR A 122     189.742 175.419 185.413  1.00 37.85           C  
ATOM   2059  CZ  TYR A 122     190.692 174.461 185.153  1.00 37.85           C  
ATOM   2060  OH  TYR A 122     190.487 173.129 185.569  1.00 37.85           O  
ATOM   2061  H   TYR A 122     191.383 180.642 182.479  1.00  0.00           H  
ATOM   2062  HA  TYR A 122     191.587 177.875 181.850  1.00  0.00           H  
ATOM   2063  HB3 TYR A 122     190.655 179.142 184.466  1.00  0.00           H  
ATOM   2064  HB2 TYR A 122     192.357 178.747 184.035  1.00  0.00           H  
ATOM   2065  HD1 TYR A 122     192.951 176.367 183.562  1.00  0.00           H  
ATOM   2066  HD2 TYR A 122     189.190 177.459 185.217  1.00  0.00           H  
ATOM   2067  HE1 TYR A 122     192.593 174.056 184.280  1.00  0.00           H  
ATOM   2068  HE2 TYR A 122     188.836 175.153 185.937  1.00  0.00           H  
ATOM   2069  HH  TYR A 122     189.640 173.060 186.016  1.00  0.00           H  
ATOM   2070  N   LEU A 123     188.570 178.992 182.650  1.00 69.48           N  
ATOM   2071  CA  LEU A 123     187.175 178.657 182.574  1.00 69.48           C  
ATOM   2072  C   LEU A 123     186.745 178.554 181.145  1.00 69.48           C  
ATOM   2073  O   LEU A 123     185.864 177.759 180.823  1.00 69.48           O  
ATOM   2074  CB  LEU A 123     186.240 179.695 183.220  1.00 69.48           C  
ATOM   2075  CG  LEU A 123     186.304 179.750 184.756  1.00 69.48           C  
ATOM   2076  CD1 LEU A 123     185.339 180.813 185.304  1.00 69.48           C  
ATOM   2077  CD2 LEU A 123     186.067 178.363 185.375  1.00 69.48           C  
ATOM   2078  H   LEU A 123     188.827 179.901 183.007  1.00  0.00           H  
ATOM   2079  HA  LEU A 123     187.018 177.693 183.058  1.00  0.00           H  
ATOM   2080  HB3 LEU A 123     185.214 179.500 182.908  1.00  0.00           H  
ATOM   2081  HB2 LEU A 123     186.461 180.682 182.814  1.00  0.00           H  
ATOM   2082  HG  LEU A 123     187.314 180.058 185.028  1.00  0.00           H  
ATOM   2083 HD11 LEU A 123     185.401 180.834 186.392  1.00  0.00           H  
ATOM   2084 HD12 LEU A 123     185.610 181.791 184.906  1.00  0.00           H  
ATOM   2085 HD13 LEU A 123     184.320 180.569 185.003  1.00  0.00           H  
ATOM   2086 HD21 LEU A 123     186.119 178.436 186.461  1.00  0.00           H  
ATOM   2087 HD22 LEU A 123     185.083 177.997 185.082  1.00  0.00           H  
ATOM   2088 HD23 LEU A 123     186.831 177.671 185.021  1.00  0.00           H  
ATOM   2089  N   GLY A 124     187.301 179.410 180.266  1.00 25.31           N  
ATOM   2090  CA  GLY A 124     186.921 179.392 178.879  1.00 25.31           C  
ATOM   2091  C   GLY A 124     187.333 178.096 178.254  1.00 25.31           C  
ATOM   2092  O   GLY A 124     186.570 177.490 177.503  1.00 25.31           O  
ATOM   2093  H   GLY A 124     187.994 180.075 180.578  1.00  0.00           H  
ATOM   2094  HA3 GLY A 124     187.408 180.217 178.359  1.00  0.00           H  
ATOM   2095  HA2 GLY A 124     185.840 179.507 178.797  1.00  0.00           H  
ATOM   2096  N   ILE A 125     188.572 177.648 178.537  1.00123.67           N  
ATOM   2097  CA  ILE A 125     189.060 176.418 177.984  1.00123.67           C  
ATOM   2098  C   ILE A 125     188.239 175.309 178.560  1.00123.67           C  
ATOM   2099  O   ILE A 125     187.863 174.372 177.861  1.00123.67           O  
ATOM   2100  CB  ILE A 125     190.524 176.177 178.265  1.00123.67           C  
ATOM   2101  CG1 ILE A 125     191.095 175.070 177.361  1.00123.67           C  
ATOM   2102  CG2 ILE A 125     190.705 175.898 179.764  1.00123.67           C  
ATOM   2103  CD1 ILE A 125     190.504 173.682 177.604  1.00123.67           C  
ATOM   2104  H   ILE A 125     189.174 178.181 179.148  1.00  0.00           H  
ATOM   2105  HA  ILE A 125     188.911 176.438 176.904  1.00  0.00           H  
ATOM   2106  HB  ILE A 125     191.059 177.098 178.035  1.00  0.00           H  
ATOM   2107 HG13 ILE A 125     192.177 175.028 177.482  1.00  0.00           H  
ATOM   2108 HG12 ILE A 125     190.950 175.346 176.317  1.00  0.00           H  
ATOM   2109 HG21 ILE A 125     191.760 175.723 179.977  1.00  0.00           H  
ATOM   2110 HG22 ILE A 125     190.357 176.756 180.339  1.00  0.00           H  
ATOM   2111 HG23 ILE A 125     190.127 175.017 180.042  1.00  0.00           H  
ATOM   2112 HD11 ILE A 125     190.965 172.966 176.923  1.00  0.00           H  
ATOM   2113 HD12 ILE A 125     190.697 173.380 178.633  1.00  0.00           H  
ATOM   2114 HD13 ILE A 125     189.428 173.709 177.429  1.00  0.00           H  
ATOM   2115  N   GLY A 126     187.926 175.406 179.867  1.00 17.86           N  
ATOM   2116  CA  GLY A 126     187.169 174.392 180.536  1.00 17.86           C  
ATOM   2117  C   GLY A 126     185.819 174.292 179.898  1.00 17.86           C  
ATOM   2118  O   GLY A 126     185.279 173.199 179.743  1.00 17.86           O  
ATOM   2119  H   GLY A 126     188.227 176.209 180.400  1.00  0.00           H  
ATOM   2120  HA3 GLY A 126     187.055 174.658 181.587  1.00  0.00           H  
ATOM   2121  HA2 GLY A 126     187.684 173.436 180.447  1.00  0.00           H  
ATOM   2122  N   LEU A 127     185.225 175.440 179.524  1.00 95.48           N  
ATOM   2123  CA  LEU A 127     183.924 175.447 178.923  1.00 95.48           C  
ATOM   2124  C   LEU A 127     184.008 174.724 177.611  1.00 95.48           C  
ATOM   2125  O   LEU A 127     183.095 173.987 177.241  1.00 95.48           O  
ATOM   2126  CB  LEU A 127     183.394 176.886 178.740  1.00 95.48           C  
ATOM   2127  CG  LEU A 127     181.973 177.030 178.156  1.00 95.48           C  
ATOM   2128  CD1 LEU A 127     181.493 178.484 178.278  1.00 95.48           C  
ATOM   2129  CD2 LEU A 127     181.885 176.542 176.700  1.00 95.48           C  
ATOM   2130  H   LEU A 127     185.697 176.322 179.665  1.00  0.00           H  
ATOM   2131  HA  LEU A 127     183.238 174.905 179.574  1.00  0.00           H  
ATOM   2132  HB3 LEU A 127     184.094 177.451 178.124  1.00  0.00           H  
ATOM   2133  HB2 LEU A 127     183.445 177.411 179.694  1.00  0.00           H  
ATOM   2134  HG  LEU A 127     181.305 176.410 178.754  1.00  0.00           H  
ATOM   2135 HD11 LEU A 127     180.489 178.572 177.862  1.00  0.00           H  
ATOM   2136 HD12 LEU A 127     181.478 178.775 179.328  1.00  0.00           H  
ATOM   2137 HD13 LEU A 127     182.171 179.138 177.730  1.00  0.00           H  
ATOM   2138 HD21 LEU A 127     180.865 176.665 176.336  1.00  0.00           H  
ATOM   2139 HD22 LEU A 127     182.564 177.126 176.079  1.00  0.00           H  
ATOM   2140 HD23 LEU A 127     182.163 175.489 176.652  1.00  0.00           H  
ATOM   2141  N   CYS A 128     185.113 174.927 176.868  1.00 39.76           N  
ATOM   2142  CA  CYS A 128     185.331 174.275 175.605  1.00 39.76           C  
ATOM   2143  C   CYS A 128     185.414 172.799 175.840  1.00 39.76           C  
ATOM   2144  O   CYS A 128     184.825 172.010 175.101  1.00 39.76           O  
ATOM   2145  CB  CYS A 128     186.678 174.659 174.978  1.00 39.76           C  
ATOM   2146  SG  CYS A 128     186.876 176.450 174.778  1.00 39.76           S  
ATOM   2147  H   CYS A 128     185.831 175.559 177.193  1.00  0.00           H  
ATOM   2148  HA  CYS A 128     184.516 174.502 174.917  1.00  0.00           H  
ATOM   2149  HB3 CYS A 128     186.777 174.173 174.007  1.00  0.00           H  
ATOM   2150  HB2 CYS A 128     187.488 174.272 175.596  1.00  0.00           H  
ATOM   2151  HG  CYS A 128     188.066 176.709 174.229  1.00  0.00           H  
ATOM   2152  N   LEU A 129     186.169 172.397 176.882  1.00 41.94           N  
ATOM   2153  CA  LEU A 129     186.383 171.010 177.188  1.00 41.94           C  
ATOM   2154  C   LEU A 129     185.082 170.368 177.561  1.00 41.94           C  
ATOM   2155  O   LEU A 129     184.755 169.293 177.062  1.00 41.94           O  
ATOM   2156  CB  LEU A 129     187.336 170.801 178.375  1.00 41.94           C  
ATOM   2157  CG  LEU A 129     187.571 169.317 178.711  1.00 41.94           C  
ATOM   2158  CD1 LEU A 129     188.325 168.596 177.581  1.00 41.94           C  
ATOM   2159  CD2 LEU A 129     188.240 169.156 180.084  1.00 41.94           C  
ATOM   2160  H   LEU A 129     186.609 173.081 177.481  1.00  0.00           H  
ATOM   2161  HA  LEU A 129     186.790 170.509 176.310  1.00  0.00           H  
ATOM   2162  HB3 LEU A 129     186.939 171.312 179.252  1.00  0.00           H  
ATOM   2163  HB2 LEU A 129     188.292 171.279 178.160  1.00  0.00           H  
ATOM   2164  HG  LEU A 129     186.588 168.850 178.782  1.00  0.00           H  
ATOM   2165 HD11 LEU A 129     188.474 167.551 177.852  1.00  0.00           H  
ATOM   2166 HD12 LEU A 129     187.743 168.653 176.661  1.00  0.00           H  
ATOM   2167 HD13 LEU A 129     189.293 169.072 177.428  1.00  0.00           H  
ATOM   2168 HD21 LEU A 129     188.393 168.097 180.292  1.00  0.00           H  
ATOM   2169 HD22 LEU A 129     189.202 169.668 180.082  1.00  0.00           H  
ATOM   2170 HD23 LEU A 129     187.600 169.589 180.853  1.00  0.00           H  
ATOM   2171  N   LEU A 130     184.294 171.021 178.439  1.00163.74           N  
ATOM   2172  CA  LEU A 130     183.041 170.453 178.857  1.00163.74           C  
ATOM   2173  C   LEU A 130     182.141 170.331 177.679  1.00163.74           C  
ATOM   2174  O   LEU A 130     181.388 169.367 177.567  1.00163.74           O  
ATOM   2175  CB  LEU A 130     182.235 171.291 179.869  1.00163.74           C  
ATOM   2176  CG  LEU A 130     182.642 171.140 181.343  1.00163.74           C  
ATOM   2177  CD1 LEU A 130     182.296 169.743 181.880  1.00163.74           C  
ATOM   2178  CD2 LEU A 130     184.108 171.509 181.554  1.00163.74           C  
ATOM   2179  H   LEU A 130     184.583 171.916 178.808  1.00  0.00           H  
ATOM   2180  HA  LEU A 130     183.219 169.462 179.275  1.00  0.00           H  
ATOM   2181  HB3 LEU A 130     181.175 171.061 179.763  1.00  0.00           H  
ATOM   2182  HB2 LEU A 130     182.287 172.343 179.587  1.00  0.00           H  
ATOM   2183  HG  LEU A 130     182.049 171.856 181.912  1.00  0.00           H  
ATOM   2184 HD11 LEU A 130     182.597 169.670 182.925  1.00  0.00           H  
ATOM   2185 HD12 LEU A 130     181.222 169.578 181.800  1.00  0.00           H  
ATOM   2186 HD13 LEU A 130     182.823 168.988 181.297  1.00  0.00           H  
ATOM   2187 HD21 LEU A 130     184.365 171.392 182.607  1.00  0.00           H  
ATOM   2188 HD22 LEU A 130     184.738 170.855 180.952  1.00  0.00           H  
ATOM   2189 HD23 LEU A 130     184.269 172.545 181.254  1.00  0.00           H  
ATOM   2190  N   PHE A 131     182.158 171.344 176.798  1.00 62.97           N  
ATOM   2191  CA  PHE A 131     181.315 171.347 175.637  1.00 62.97           C  
ATOM   2192  C   PHE A 131     181.677 170.221 174.708  1.00 62.97           C  
ATOM   2193  O   PHE A 131     180.814 169.453 174.285  1.00 62.97           O  
ATOM   2194  CB  PHE A 131     181.451 172.662 174.848  1.00 62.97           C  
ATOM   2195  CG  PHE A 131     180.560 172.615 173.656  1.00 62.97           C  
ATOM   2196  CD1 PHE A 131     179.236 172.974 173.753  1.00 62.97           C  
ATOM   2197  CD2 PHE A 131     181.056 172.214 172.438  1.00 62.97           C  
ATOM   2198  CE1 PHE A 131     178.419 172.931 172.647  1.00 62.97           C  
ATOM   2199  CE2 PHE A 131     180.244 172.169 171.329  1.00 62.97           C  
ATOM   2200  CZ  PHE A 131     178.921 172.528 171.434  1.00 62.97           C  
ATOM   2201  H   PHE A 131     182.775 172.130 176.944  1.00  0.00           H  
ATOM   2202  HA  PHE A 131     180.278 171.228 175.951  1.00  0.00           H  
ATOM   2203  HB3 PHE A 131     182.484 172.786 174.524  1.00  0.00           H  
ATOM   2204  HB2 PHE A 131     181.162 173.499 175.484  1.00  0.00           H  
ATOM   2205  HD1 PHE A 131     178.831 173.292 174.702  1.00  0.00           H  
ATOM   2206  HD2 PHE A 131     182.094 171.930 172.345  1.00  0.00           H  
ATOM   2207  HE1 PHE A 131     177.380 173.215 172.732  1.00  0.00           H  
ATOM   2208  HE2 PHE A 131     180.646 171.852 170.378  1.00  0.00           H  
ATOM   2209  HZ  PHE A 131     178.277 172.494 170.568  1.00  0.00           H  
ATOM   2210  N   ILE A 132     182.978 170.082 174.389  1.00 84.27           N  
ATOM   2211  CA  ILE A 132     183.462 169.108 173.446  1.00 84.27           C  
ATOM   2212  C   ILE A 132     183.190 167.730 173.950  1.00 84.27           C  
ATOM   2213  O   ILE A 132     182.857 166.832 173.177  1.00 84.27           O  
ATOM   2214  CB  ILE A 132     184.939 169.219 173.189  1.00 84.27           C  
ATOM   2215  CG1 ILE A 132     185.336 168.347 171.986  1.00 84.27           C  
ATOM   2216  CG2 ILE A 132     185.687 168.877 174.487  1.00 84.27           C  
ATOM   2217  CD1 ILE A 132     186.748 168.626 171.470  1.00 84.27           C  
ATOM   2218  H   ILE A 132     183.670 170.679 174.819  1.00  0.00           H  
ATOM   2219  HA  ILE A 132     182.933 169.244 172.503  1.00  0.00           H  
ATOM   2220  HB  ILE A 132     185.159 170.257 172.938  1.00  0.00           H  
ATOM   2221 HG13 ILE A 132     184.620 168.497 171.178  1.00  0.00           H  
ATOM   2222 HG12 ILE A 132     185.252 167.295 172.258  1.00  0.00           H  
ATOM   2223 HG21 ILE A 132     186.761 168.953 174.319  1.00  0.00           H  
ATOM   2224 HG22 ILE A 132     185.393 169.575 175.271  1.00  0.00           H  
ATOM   2225 HG23 ILE A 132     185.438 167.861 174.793  1.00  0.00           H  
ATOM   2226 HD11 ILE A 132     186.960 167.976 170.622  1.00  0.00           H  
ATOM   2227 HD12 ILE A 132     186.822 169.667 171.156  1.00  0.00           H  
ATOM   2228 HD13 ILE A 132     187.470 168.434 172.264  1.00  0.00           H  
ATOM   2229  N   VAL A 133     183.334 167.521 175.269  1.00 34.90           N  
ATOM   2230  CA  VAL A 133     183.148 166.219 175.839  1.00 34.90           C  
ATOM   2231  C   VAL A 133     181.751 165.752 175.561  1.00 34.90           C  
ATOM   2232  O   VAL A 133     181.527 164.566 175.327  1.00 34.90           O  
ATOM   2233  CB  VAL A 133     183.338 166.202 177.327  1.00 34.90           C  
ATOM   2234  CG1 VAL A 133     182.963 164.805 177.849  1.00 34.90           C  
ATOM   2235  CG2 VAL A 133     184.786 166.611 177.643  1.00 34.90           C  
ATOM   2236  H   VAL A 133     183.578 168.289 175.878  1.00  0.00           H  
ATOM   2237  HA  VAL A 133     183.853 165.525 175.382  1.00  0.00           H  
ATOM   2238  HB  VAL A 133     182.664 166.933 177.773  1.00  0.00           H  
ATOM   2239 HG11 VAL A 133     183.095 164.773 178.931  1.00  0.00           H  
ATOM   2240 HG12 VAL A 133     181.922 164.592 177.604  1.00  0.00           H  
ATOM   2241 HG13 VAL A 133     183.605 164.058 177.383  1.00  0.00           H  
ATOM   2242 HG21 VAL A 133     184.939 166.603 178.722  1.00  0.00           H  
ATOM   2243 HG22 VAL A 133     185.474 165.907 177.174  1.00  0.00           H  
ATOM   2244 HG23 VAL A 133     184.973 167.613 177.257  1.00  0.00           H  
ATOM   2245  N   ARG A 134     180.768 166.672 175.587  1.00139.33           N  
ATOM   2246  CA  ARG A 134     179.390 166.295 175.436  1.00139.33           C  
ATOM   2247  C   ARG A 134     179.147 165.625 174.115  1.00139.33           C  
ATOM   2248  O   ARG A 134     178.623 164.519 174.073  1.00139.33           O  
ATOM   2249  CB  ARG A 134     178.448 167.509 175.487  1.00139.33           C  
ATOM   2250  CG  ARG A 134     176.981 167.146 175.719  1.00139.33           C  
ATOM   2251  CD  ARG A 134     176.003 168.235 175.273  1.00139.33           C  
ATOM   2252  NE  ARG A 134     176.490 169.537 175.808  1.00139.33           N  
ATOM   2253  CZ  ARG A 134     175.975 170.702 175.314  1.00139.33           C  
ATOM   2254  NH1 ARG A 134     174.971 170.665 174.391  1.00139.33           N  
ATOM   2255  NH2 ARG A 134     176.464 171.903 175.735  1.00139.33           N1+
ATOM   2256  H   ARG A 134     180.993 167.648 175.715  1.00  0.00           H  
ATOM   2257  HA  ARG A 134     179.122 165.606 176.237  1.00  0.00           H  
ATOM   2258  HB3 ARG A 134     178.538 168.076 174.560  1.00  0.00           H  
ATOM   2259  HB2 ARG A 134     178.780 168.191 176.270  1.00  0.00           H  
ATOM   2260  HG3 ARG A 134     176.825 166.930 176.776  1.00  0.00           H  
ATOM   2261  HG2 ARG A 134     176.751 166.217 175.197  1.00  0.00           H  
ATOM   2262  HD3 ARG A 134     175.014 168.023 175.679  1.00  0.00           H  
ATOM   2263  HD2 ARG A 134     175.978 168.277 174.184  1.00  0.00           H  
ATOM   2264  HE  ARG A 134     177.195 169.563 176.530  1.00  0.00           H  
ATOM   2265 HH12 ARG A 134     174.589 171.526 174.025  1.00  0.00           H  
ATOM   2266 HH11 ARG A 134     174.609 169.777 174.074  1.00  0.00           H  
ATOM   2267 HH22 ARG A 134     176.080 172.762 175.367  1.00  0.00           H  
ATOM   2268 HH21 ARG A 134     177.210 171.934 176.415  1.00  0.00           H  
ATOM   2269  N   THR A 135     179.554 166.256 173.000  1.00 53.30           N  
ATOM   2270  CA  THR A 135     179.306 165.757 171.671  1.00 53.30           C  
ATOM   2271  C   THR A 135     180.045 164.479 171.456  1.00 53.30           C  
ATOM   2272  O   THR A 135     179.590 163.603 170.722  1.00 53.30           O  
ATOM   2273  CB  THR A 135     179.775 166.712 170.618  1.00 53.30           C  
ATOM   2274  OG1 THR A 135     179.429 166.231 169.329  1.00 53.30           O  
ATOM   2275  CG2 THR A 135     181.299 166.879 170.734  1.00 53.30           C  
ATOM   2276  H   THR A 135     180.062 167.126 173.069  1.00  0.00           H  
ATOM   2277  HA  THR A 135     178.238 165.580 171.546  1.00  0.00           H  
ATOM   2278  HB  THR A 135     179.298 167.679 170.777  1.00  0.00           H  
ATOM   2279  HG1 THR A 135     179.735 166.851 168.663  1.00  0.00           H  
ATOM   2280 HG21 THR A 135     181.648 167.574 169.970  1.00  0.00           H  
ATOM   2281 HG22 THR A 135     181.548 167.270 171.721  1.00  0.00           H  
ATOM   2282 HG23 THR A 135     181.783 165.912 170.594  1.00  0.00           H  
ATOM   2283  N   LEU A 136     181.249 164.372 172.039  1.00 37.90           N  
ATOM   2284  CA  LEU A 136     181.989 163.159 171.893  1.00 37.90           C  
ATOM   2285  C   LEU A 136     181.193 162.080 172.556  1.00 37.90           C  
ATOM   2286  O   LEU A 136     181.060 160.980 172.025  1.00 37.90           O  
ATOM   2287  CB  LEU A 136     183.363 163.221 172.580  1.00 37.90           C  
ATOM   2288  CG  LEU A 136     184.293 164.283 171.964  1.00 37.90           C  
ATOM   2289  CD1 LEU A 136     185.652 164.312 172.676  1.00 37.90           C  
ATOM   2290  CD2 LEU A 136     184.418 164.101 170.441  1.00 37.90           C  
ATOM   2291  H   LEU A 136     181.622 165.144 172.573  1.00  0.00           H  
ATOM   2292  HA  LEU A 136     182.115 162.928 170.835  1.00  0.00           H  
ATOM   2293  HB3 LEU A 136     183.841 162.243 172.522  1.00  0.00           H  
ATOM   2294  HB2 LEU A 136     183.228 163.430 173.641  1.00  0.00           H  
ATOM   2295  HG  LEU A 136     183.825 165.253 172.132  1.00  0.00           H  
ATOM   2296 HD11 LEU A 136     186.286 165.071 172.219  1.00  0.00           H  
ATOM   2297 HD12 LEU A 136     185.506 164.548 173.730  1.00  0.00           H  
ATOM   2298 HD13 LEU A 136     186.131 163.337 172.586  1.00  0.00           H  
ATOM   2299 HD21 LEU A 136     185.081 164.866 170.036  1.00  0.00           H  
ATOM   2300 HD22 LEU A 136     184.828 163.114 170.225  1.00  0.00           H  
ATOM   2301 HD23 LEU A 136     183.434 164.194 169.981  1.00  0.00           H  
ATOM   2302  N   LEU A 137     180.650 162.374 173.754  1.00 57.49           N  
ATOM   2303  CA  LEU A 137     179.892 161.419 174.515  1.00 57.49           C  
ATOM   2304  C   LEU A 137     178.559 161.102 173.877  1.00 57.49           C  
ATOM   2305  O   LEU A 137     178.136 159.949 173.869  1.00 57.49           O  
ATOM   2306  CB  LEU A 137     179.606 161.910 175.946  1.00 57.49           C  
ATOM   2307  CG  LEU A 137     178.794 160.915 176.793  1.00 57.49           C  
ATOM   2308  CD1 LEU A 137     179.582 159.617 177.031  1.00 57.49           C  
ATOM   2309  CD2 LEU A 137     178.308 161.561 178.101  1.00 57.49           C  
ATOM   2310  H   LEU A 137     180.769 163.296 174.150  1.00  0.00           H  
ATOM   2311  HA  LEU A 137     180.469 160.496 174.579  1.00  0.00           H  
ATOM   2312  HB3 LEU A 137     179.078 162.863 175.903  1.00  0.00           H  
ATOM   2313  HB2 LEU A 137     180.548 162.128 176.449  1.00  0.00           H  
ATOM   2314  HG  LEU A 137     177.907 160.651 176.216  1.00  0.00           H  
ATOM   2315 HD11 LEU A 137     178.983 158.933 177.632  1.00  0.00           H  
ATOM   2316 HD12 LEU A 137     179.813 159.151 176.073  1.00  0.00           H  
ATOM   2317 HD13 LEU A 137     180.509 159.845 177.556  1.00  0.00           H  
ATOM   2318 HD21 LEU A 137     177.738 160.832 178.677  1.00  0.00           H  
ATOM   2319 HD22 LEU A 137     179.167 161.892 178.684  1.00  0.00           H  
ATOM   2320 HD23 LEU A 137     177.674 162.417 177.870  1.00  0.00           H  
ATOM   2321  N   LEU A 138     177.845 162.136 173.383  1.00125.65           N  
ATOM   2322  CA  LEU A 138     176.503 162.037 172.856  1.00125.65           C  
ATOM   2323  C   LEU A 138     176.353 161.349 171.533  1.00125.65           C  
ATOM   2324  O   LEU A 138     175.423 160.563 171.358  1.00125.65           O  
ATOM   2325  CB  LEU A 138     175.776 163.389 172.711  1.00125.65           C  
ATOM   2326  CG  LEU A 138     175.109 163.907 174.000  1.00125.65           C  
ATOM   2327  CD1 LEU A 138     176.118 164.161 175.124  1.00125.65           C  
ATOM   2328  CD2 LEU A 138     174.229 165.131 173.701  1.00125.65           C  
ATOM   2329  H   LEU A 138     178.246 163.063 173.364  1.00  0.00           H  
ATOM   2330  HA  LEU A 138     175.930 161.453 173.576  1.00  0.00           H  
ATOM   2331  HB3 LEU A 138     175.027 163.313 171.923  1.00  0.00           H  
ATOM   2332  HB2 LEU A 138     176.477 164.138 172.342  1.00  0.00           H  
ATOM   2333  HG  LEU A 138     174.442 163.118 174.348  1.00  0.00           H  
ATOM   2334 HD11 LEU A 138     175.594 164.525 176.008  1.00  0.00           H  
ATOM   2335 HD12 LEU A 138     176.635 163.232 175.365  1.00  0.00           H  
ATOM   2336 HD13 LEU A 138     176.844 164.907 174.800  1.00  0.00           H  
ATOM   2337 HD21 LEU A 138     173.767 165.481 174.624  1.00  0.00           H  
ATOM   2338 HD22 LEU A 138     174.843 165.926 173.278  1.00  0.00           H  
ATOM   2339 HD23 LEU A 138     173.452 164.855 172.988  1.00  0.00           H  
ATOM   2340  N   HIS A 139     177.242 161.619 170.562  1.00 66.88           N  
ATOM   2341  CA  HIS A 139     177.018 161.159 169.215  1.00 66.88           C  
ATOM   2342  C   HIS A 139     176.952 159.668 169.069  1.00 66.88           C  
ATOM   2343  O   HIS A 139     176.044 159.173 168.403  1.00 66.88           O  
ATOM   2344  ND1 HIS A 139     177.946 164.209 168.311  1.00 66.88           N  
ATOM   2345  CG  HIS A 139     177.727 163.018 167.659  1.00 66.88           C  
ATOM   2346  CB  HIS A 139     178.063 161.665 168.206  1.00 66.88           C  
ATOM   2347  NE2 HIS A 139     177.002 164.715 166.361  1.00 66.88           N  
ATOM   2348  CD2 HIS A 139     177.149 163.345 166.470  1.00 66.88           C  
ATOM   2349  CE1 HIS A 139     177.494 165.191 167.489  1.00 66.88           C  
ATOM   2350  H   HIS A 139     178.076 162.149 170.774  1.00  0.00           H  
ATOM   2351  HA  HIS A 139     176.052 161.554 168.899  1.00  0.00           H  
ATOM   2352  HD1 HIS A 139     178.372 164.212 169.227  1.00  0.00           H  
ATOM   2353  HB3 HIS A 139     178.148 160.953 167.385  1.00  0.00           H  
ATOM   2354  HB2 HIS A 139     179.041 161.701 168.685  1.00  0.00           H  
ATOM   2355  HD2 HIS A 139     176.877 162.569 165.770  1.00  0.00           H  
ATOM   2356  HE1 HIS A 139     177.563 166.225 167.794  1.00  0.00           H  
ATOM   2357  N   PRO A 140     177.847 158.908 169.626  1.00141.21           N  
ATOM   2358  CA  PRO A 140     177.811 157.486 169.419  1.00141.21           C  
ATOM   2359  C   PRO A 140     176.598 156.829 170.001  1.00141.21           C  
ATOM   2360  O   PRO A 140     176.172 155.798 169.481  1.00141.21           O  
ATOM   2361  CD  PRO A 140     179.173 159.377 169.977  1.00141.21           C  
ATOM   2362  CB  PRO A 140     179.150 156.951 169.941  1.00141.21           C  
ATOM   2363  CG  PRO A 140     179.807 158.151 170.654  1.00141.21           C  
ATOM   2364  HA  PRO A 140     177.789 157.314 168.343  1.00  0.00           H  
ATOM   2365  HD2 PRO A 140     179.088 160.185 170.703  1.00  0.00           H  
ATOM   2366  HD3 PRO A 140     179.725 159.610 169.066  1.00  0.00           H  
ATOM   2367  HB3 PRO A 140     179.771 156.647 169.098  1.00  0.00           H  
ATOM   2368  HB2 PRO A 140     178.965 156.158 170.665  1.00  0.00           H  
ATOM   2369  HG2 PRO A 140     179.531 158.139 171.709  1.00  0.00           H  
ATOM   2370  HG3 PRO A 140     180.879 158.145 170.457  1.00  0.00           H  
ATOM   2371  N   ALA A 141     176.032 157.399 171.080  1.00 31.65           N  
ATOM   2372  CA  ALA A 141     174.891 156.821 171.727  1.00 31.65           C  
ATOM   2373  C   ALA A 141     173.727 156.822 170.785  1.00 31.65           C  
ATOM   2374  O   ALA A 141     172.994 155.838 170.690  1.00 31.65           O  
ATOM   2375  CB  ALA A 141     174.461 157.601 172.982  1.00 31.65           C  
ATOM   2376  H   ALA A 141     176.411 158.257 171.455  1.00  0.00           H  
ATOM   2377  HA  ALA A 141     175.122 155.793 172.007  1.00  0.00           H  
ATOM   2378  HB1 ALA A 141     173.593 157.118 173.431  1.00  0.00           H  
ATOM   2379  HB2 ALA A 141     175.280 157.614 173.701  1.00  0.00           H  
ATOM   2380  HB3 ALA A 141     174.205 158.624 172.705  1.00  0.00           H  
ATOM   2381  N   ILE A 142     173.533 157.935 170.052  1.00121.59           N  
ATOM   2382  CA  ILE A 142     172.396 158.046 169.185  1.00121.59           C  
ATOM   2383  C   ILE A 142     172.469 157.023 168.093  1.00121.59           C  
ATOM   2384  O   ILE A 142     171.486 156.334 167.823  1.00121.59           O  
ATOM   2385  CB  ILE A 142     172.248 159.410 168.560  1.00121.59           C  
ATOM   2386  CG1 ILE A 142     170.893 159.517 167.841  1.00121.59           C  
ATOM   2387  CG2 ILE A 142     173.456 159.682 167.651  1.00121.59           C  
ATOM   2388  CD1 ILE A 142     169.695 159.475 168.788  1.00121.59           C  
ATOM   2389  H   ILE A 142     174.191 158.699 170.111  1.00  0.00           H  
ATOM   2390  HA  ILE A 142     171.501 157.846 169.775  1.00  0.00           H  
ATOM   2391  HB  ILE A 142     172.260 160.148 169.362  1.00  0.00           H  
ATOM   2392 HG13 ILE A 142     170.806 158.712 167.112  1.00  0.00           H  
ATOM   2393 HG12 ILE A 142     170.863 160.439 167.261  1.00  0.00           H  
ATOM   2394 HG21 ILE A 142     173.354 160.667 167.196  1.00  0.00           H  
ATOM   2395 HG22 ILE A 142     174.371 159.648 168.242  1.00  0.00           H  
ATOM   2396 HG23 ILE A 142     173.501 158.924 166.869  1.00  0.00           H  
ATOM   2397 HD11 ILE A 142     168.773 159.555 168.212  1.00  0.00           H  
ATOM   2398 HD12 ILE A 142     169.699 158.534 169.338  1.00  0.00           H  
ATOM   2399 HD13 ILE A 142     169.757 160.306 169.491  1.00  0.00           H  
ATOM   2400  N   PHE A 143     173.645 156.875 167.452  1.00 53.90           N  
ATOM   2401  CA  PHE A 143     173.772 155.973 166.343  1.00 53.90           C  
ATOM   2402  C   PHE A 143     173.551 154.570 166.812  1.00 53.90           C  
ATOM   2403  O   PHE A 143     172.853 153.794 166.160  1.00 53.90           O  
ATOM   2404  CB  PHE A 143     175.147 156.042 165.656  1.00 53.90           C  
ATOM   2405  CG  PHE A 143     175.117 155.076 164.521  1.00 53.90           C  
ATOM   2406  CD1 PHE A 143     174.443 155.381 163.360  1.00 53.90           C  
ATOM   2407  CD2 PHE A 143     175.775 153.872 164.615  1.00 53.90           C  
ATOM   2408  CE1 PHE A 143     174.415 154.493 162.311  1.00 53.90           C  
ATOM   2409  CE2 PHE A 143     175.751 152.981 163.569  1.00 53.90           C  
ATOM   2410  CZ  PHE A 143     175.070 153.292 162.416  1.00 53.90           C  
ATOM   2411  H   PHE A 143     174.453 157.403 167.750  1.00  0.00           H  
ATOM   2412  HA  PHE A 143     173.005 156.217 165.608  1.00  0.00           H  
ATOM   2413  HB3 PHE A 143     175.921 155.746 166.364  1.00  0.00           H  
ATOM   2414  HB2 PHE A 143     175.310 157.049 165.271  1.00  0.00           H  
ATOM   2415  HD1 PHE A 143     173.929 156.326 163.266  1.00  0.00           H  
ATOM   2416  HD2 PHE A 143     176.316 153.621 165.516  1.00  0.00           H  
ATOM   2417  HE1 PHE A 143     173.878 154.742 161.407  1.00  0.00           H  
ATOM   2418  HE2 PHE A 143     176.267 152.036 163.653  1.00  0.00           H  
ATOM   2419  HZ  PHE A 143     175.050 152.592 161.593  1.00  0.00           H  
ATOM   2420  N   GLY A 144     174.146 154.204 167.961  1.00 22.57           N  
ATOM   2421  CA  GLY A 144     174.006 152.874 168.483  1.00 22.57           C  
ATOM   2422  C   GLY A 144     172.569 152.615 168.821  1.00 22.57           C  
ATOM   2423  O   GLY A 144     172.066 151.510 168.618  1.00 22.57           O  
ATOM   2424  H   GLY A 144     174.705 154.870 168.475  1.00  0.00           H  
ATOM   2425  HA3 GLY A 144     174.615 152.771 169.381  1.00  0.00           H  
ATOM   2426  HA2 GLY A 144     174.339 152.154 167.736  1.00  0.00           H  
ATOM   2427  N   LEU A 145     171.885 153.627 169.388  1.00 65.14           N  
ATOM   2428  CA  LEU A 145     170.513 153.529 169.817  1.00 65.14           C  
ATOM   2429  C   LEU A 145     169.601 153.370 168.634  1.00 65.14           C  
ATOM   2430  O   LEU A 145     168.583 152.685 168.719  1.00 65.14           O  
ATOM   2431  CB  LEU A 145     170.040 154.785 170.570  1.00 65.14           C  
ATOM   2432  CG  LEU A 145     168.618 154.662 171.153  1.00 65.14           C  
ATOM   2433  CD1 LEU A 145     168.590 153.730 172.375  1.00 65.14           C  
ATOM   2434  CD2 LEU A 145     167.998 156.039 171.426  1.00 65.14           C  
ATOM   2435  H   LEU A 145     172.333 154.520 169.534  1.00  0.00           H  
ATOM   2436  HA  LEU A 145     170.405 152.662 170.469  1.00  0.00           H  
ATOM   2437  HB3 LEU A 145     170.084 155.645 169.902  1.00  0.00           H  
ATOM   2438  HB2 LEU A 145     170.742 155.011 171.373  1.00  0.00           H  
ATOM   2439  HG  LEU A 145     168.005 154.190 170.385  1.00  0.00           H  
ATOM   2440 HD11 LEU A 145     167.573 153.666 172.761  1.00  0.00           H  
ATOM   2441 HD12 LEU A 145     168.930 152.737 172.083  1.00  0.00           H  
ATOM   2442 HD13 LEU A 145     169.247 154.125 173.149  1.00  0.00           H  
ATOM   2443 HD21 LEU A 145     166.996 155.912 171.836  1.00  0.00           H  
ATOM   2444 HD22 LEU A 145     168.617 156.581 172.141  1.00  0.00           H  
ATOM   2445 HD23 LEU A 145     167.940 156.603 170.495  1.00  0.00           H  
ATOM   2446  N   HIS A 146     169.889 154.066 167.518  1.00 51.61           N  
ATOM   2447  CA  HIS A 146     169.066 153.922 166.347  1.00 51.61           C  
ATOM   2448  C   HIS A 146     169.236 152.539 165.800  1.00 51.61           C  
ATOM   2449  O   HIS A 146     168.261 151.867 165.464  1.00 51.61           O  
ATOM   2450  ND1 HIS A 146     167.707 156.771 165.342  1.00 51.61           N  
ATOM   2451  CG  HIS A 146     168.995 156.312 165.501  1.00 51.61           C  
ATOM   2452  CB  HIS A 146     169.419 154.902 165.213  1.00 51.61           C  
ATOM   2453  NE2 HIS A 146     168.908 158.494 166.071  1.00 51.61           N  
ATOM   2454  CD2 HIS A 146     169.716 157.378 165.946  1.00 51.61           C  
ATOM   2455  CE1 HIS A 146     167.710 158.081 165.696  1.00 51.61           C  
ATOM   2456  H   HIS A 146     170.683 154.690 167.503  1.00  0.00           H  
ATOM   2457  HA  HIS A 146     168.023 154.066 166.628  1.00  0.00           H  
ATOM   2458  HD1 HIS A 146     166.985 156.145 165.015  1.00  0.00           H  
ATOM   2459  HB3 HIS A 146     168.954 154.566 164.286  1.00  0.00           H  
ATOM   2460  HB2 HIS A 146     170.494 154.877 165.034  1.00  0.00           H  
ATOM   2461  HD2 HIS A 146     170.772 157.270 166.147  1.00  0.00           H  
ATOM   2462  HE1 HIS A 146     166.796 158.655 165.650  1.00  0.00           H  
ATOM   2463  N   HIS A 147     170.496 152.066 165.752  1.00 55.60           N  
ATOM   2464  CA  HIS A 147     170.839 150.798 165.175  1.00 55.60           C  
ATOM   2465  C   HIS A 147     170.112 149.712 165.898  1.00 55.60           C  
ATOM   2466  O   HIS A 147     169.776 148.692 165.298  1.00 55.60           O  
ATOM   2467  ND1 HIS A 147     172.727 147.967 165.268  1.00 55.60           N  
ATOM   2468  CG  HIS A 147     172.684 149.170 164.601  1.00 55.60           C  
ATOM   2469  CB  HIS A 147     172.342 150.478 165.254  1.00 55.60           C  
ATOM   2470  NE2 HIS A 147     173.221 147.532 163.145  1.00 55.60           N  
ATOM   2471  CD2 HIS A 147     172.987 148.886 163.304  1.00 55.60           C  
ATOM   2472  CE1 HIS A 147     173.053 147.021 164.352  1.00 55.60           C  
ATOM   2473  H   HIS A 147     171.255 152.612 166.134  1.00  0.00           H  
ATOM   2474  HA  HIS A 147     170.532 150.792 164.129  1.00  0.00           H  
ATOM   2475  HD1 HIS A 147     172.531 147.931 166.258  1.00  0.00           H  
ATOM   2476  HB3 HIS A 147     172.653 150.454 166.298  1.00  0.00           H  
ATOM   2477  HB2 HIS A 147     172.908 151.279 164.779  1.00  0.00           H  
ATOM   2478  HD2 HIS A 147     173.016 149.678 162.570  1.00  0.00           H  
ATOM   2479  HE1 HIS A 147     173.146 145.988 164.652  1.00  0.00           H  
ATOM   2480  N   ILE A 148     169.894 149.872 167.219  1.00135.91           N  
ATOM   2481  CA  ILE A 148     169.186 148.863 167.955  1.00135.91           C  
ATOM   2482  C   ILE A 148     167.766 148.797 167.457  1.00135.91           C  
ATOM   2483  O   ILE A 148     167.226 147.714 167.246  1.00135.91           O  
ATOM   2484  CB  ILE A 148     169.187 149.074 169.452  1.00135.91           C  
ATOM   2485  CG1 ILE A 148     168.860 147.762 170.190  1.00135.91           C  
ATOM   2486  CG2 ILE A 148     168.209 150.202 169.803  1.00135.91           C  
ATOM   2487  CD1 ILE A 148     167.454 147.221 169.933  1.00135.91           C  
ATOM   2488  H   ILE A 148     170.229 150.701 167.689  1.00  0.00           H  
ATOM   2489  HA  ILE A 148     169.659 147.903 167.750  1.00  0.00           H  
ATOM   2490  HB  ILE A 148     170.187 149.389 169.749  1.00  0.00           H  
ATOM   2491 HG13 ILE A 148     169.001 147.906 171.261  1.00  0.00           H  
ATOM   2492 HG12 ILE A 148     169.594 147.003 169.919  1.00  0.00           H  
ATOM   2493 HG21 ILE A 148     168.206 150.358 170.882  1.00  0.00           H  
ATOM   2494 HG22 ILE A 148     168.519 151.120 169.304  1.00  0.00           H  
ATOM   2495 HG23 ILE A 148     167.206 149.930 169.473  1.00  0.00           H  
ATOM   2496 HD11 ILE A 148     167.312 146.296 170.492  1.00  0.00           H  
ATOM   2497 HD12 ILE A 148     166.717 147.956 170.255  1.00  0.00           H  
ATOM   2498 HD13 ILE A 148     167.329 147.024 168.868  1.00  0.00           H  
ATOM   2499  N   GLY A 149     167.140 149.964 167.202  1.00 35.55           N  
ATOM   2500  CA  GLY A 149     165.758 150.048 166.796  1.00 35.55           C  
ATOM   2501  C   GLY A 149     165.557 149.280 165.527  1.00 35.55           C  
ATOM   2502  O   GLY A 149     164.479 148.737 165.289  1.00 35.55           O  
ATOM   2503  H   GLY A 149     167.641 150.836 167.292  1.00  0.00           H  
ATOM   2504  HA3 GLY A 149     165.490 151.092 166.635  1.00  0.00           H  
ATOM   2505  HA2 GLY A 149     165.124 149.630 167.578  1.00  0.00           H  
ATOM   2506  N   MET A 150     166.572 149.286 164.646  1.00 52.10           N  
ATOM   2507  CA  MET A 150     166.532 148.557 163.408  1.00 52.10           C  
ATOM   2508  C   MET A 150     166.474 147.082 163.702  1.00 52.10           C  
ATOM   2509  O   MET A 150     165.742 146.338 163.052  1.00 52.10           O  
ATOM   2510  CB  MET A 150     167.803 148.776 162.571  1.00 52.10           C  
ATOM   2511  CG  MET A 150     167.795 148.052 161.226  1.00 52.10           C  
ATOM   2512  SD  MET A 150     169.415 147.992 160.404  1.00 52.10           S  
ATOM   2513  CE  MET A 150     169.574 149.789 160.201  1.00 52.10           C  
ATOM   2514  H   MET A 150     167.408 149.818 164.842  1.00  0.00           H  
ATOM   2515  HA  MET A 150     165.655 148.854 162.833  1.00  0.00           H  
ATOM   2516  HB3 MET A 150     168.673 148.460 163.146  1.00  0.00           H  
ATOM   2517  HB2 MET A 150     167.947 149.844 162.406  1.00  0.00           H  
ATOM   2518  HG3 MET A 150     167.071 148.528 160.564  1.00  0.00           H  
ATOM   2519  HG2 MET A 150     167.422 147.037 161.364  1.00  0.00           H  
ATOM   2520  HE1 MET A 150     170.517 150.017 159.705  1.00  0.00           H  
ATOM   2521  HE2 MET A 150     168.747 150.162 159.597  1.00  0.00           H  
ATOM   2522  HE3 MET A 150     169.554 150.269 161.179  1.00  0.00           H  
ATOM   2523  N   GLN A 151     167.261 146.625 164.694  1.00 50.49           N  
ATOM   2524  CA  GLN A 151     167.326 145.230 165.034  1.00 50.49           C  
ATOM   2525  C   GLN A 151     166.000 144.786 165.565  1.00 50.49           C  
ATOM   2526  O   GLN A 151     165.600 143.641 165.357  1.00 50.49           O  
ATOM   2527  CB  GLN A 151     168.419 144.920 166.070  1.00 50.49           C  
ATOM   2528  CG  GLN A 151     169.822 145.127 165.495  1.00 50.49           C  
ATOM   2529  CD  GLN A 151     170.852 144.803 166.567  1.00 50.49           C  
ATOM   2530  OE1 GLN A 151     170.555 144.819 167.759  1.00 50.49           O  
ATOM   2531  NE2 GLN A 151     172.104 144.503 166.127  1.00 50.49           N  
ATOM   2532  H   GLN A 151     167.829 147.269 165.225  1.00  0.00           H  
ATOM   2533  HA  GLN A 151     167.541 144.664 164.127  1.00  0.00           H  
ATOM   2534  HB3 GLN A 151     168.315 143.890 166.410  1.00  0.00           H  
ATOM   2535  HB2 GLN A 151     168.286 145.562 166.941  1.00  0.00           H  
ATOM   2536  HG3 GLN A 151     169.937 146.165 165.183  1.00  0.00           H  
ATOM   2537  HG2 GLN A 151     169.966 144.465 164.641  1.00  0.00           H  
ATOM   2538 HE22 GLN A 151     172.832 144.279 166.790  1.00  0.00           H  
ATOM   2539 HE21 GLN A 151     172.305 144.504 165.137  1.00  0.00           H  
ATOM   2540  N   MET A 152     165.307 145.662 166.316  1.00 78.70           N  
ATOM   2541  CA  MET A 152     164.015 145.327 166.843  1.00 78.70           C  
ATOM   2542  C   MET A 152     163.014 145.137 165.735  1.00 78.70           C  
ATOM   2543  O   MET A 152     162.285 144.143 165.719  1.00 78.70           O  
ATOM   2544  CB  MET A 152     163.462 146.418 167.775  1.00 78.70           C  
ATOM   2545  CG  MET A 152     164.284 146.606 169.051  1.00 78.70           C  
ATOM   2546  SD  MET A 152     163.666 147.903 170.163  1.00 78.70           S  
ATOM   2547  CE  MET A 152     162.152 147.012 170.624  1.00 78.70           C  
ATOM   2548  H   MET A 152     165.695 146.573 166.517  1.00  0.00           H  
ATOM   2549  HA  MET A 152     164.097 144.396 167.404  1.00  0.00           H  
ATOM   2550  HB3 MET A 152     162.432 146.179 168.040  1.00  0.00           H  
ATOM   2551  HB2 MET A 152     163.411 147.363 167.235  1.00  0.00           H  
ATOM   2552  HG3 MET A 152     165.319 146.821 168.785  1.00  0.00           H  
ATOM   2553  HG2 MET A 152     164.333 145.661 169.591  1.00  0.00           H  
ATOM   2554  HE1 MET A 152     161.574 147.615 171.325  1.00  0.00           H  
ATOM   2555  HE2 MET A 152     161.556 146.822 169.732  1.00  0.00           H  
ATOM   2556  HE3 MET A 152     162.416 146.064 171.093  1.00  0.00           H  
ATOM   2557  N   ARG A 153     162.967 146.071 164.759  1.00234.43           N  
ATOM   2558  CA  ARG A 153     161.933 146.015 163.758  1.00234.43           C  
ATOM   2559  C   ARG A 153     162.112 144.854 162.836  1.00234.43           C  
ATOM   2560  O   ARG A 153     161.126 144.306 162.358  1.00234.43           O  
ATOM   2561  CB  ARG A 153     161.750 147.245 162.854  1.00234.43           C  
ATOM   2562  CG  ARG A 153     162.880 147.515 161.872  1.00234.43           C  
ATOM   2563  CD  ARG A 153     162.400 148.311 160.659  1.00234.43           C  
ATOM   2564  NE  ARG A 153     163.612 148.742 159.914  1.00234.43           N  
ATOM   2565  CZ  ARG A 153     164.144 147.963 158.930  1.00234.43           C  
ATOM   2566  NH1 ARG A 153     163.514 146.819 158.535  1.00234.43           N  
ATOM   2567  NH2 ARG A 153     165.311 148.347 158.333  1.00234.43           N1+
ATOM   2568  H   ARG A 153     163.657 146.808 164.732  1.00  0.00           H  
ATOM   2569  HA  ARG A 153     160.990 145.862 164.283  1.00  0.00           H  
ATOM   2570  HB3 ARG A 153     161.594 148.128 163.474  1.00  0.00           H  
ATOM   2571  HB2 ARG A 153     160.812 147.153 162.307  1.00  0.00           H  
ATOM   2572  HG3 ARG A 153     163.305 146.568 161.539  1.00  0.00           H  
ATOM   2573  HG2 ARG A 153     163.674 148.066 162.376  1.00  0.00           H  
ATOM   2574  HD3 ARG A 153     161.850 149.190 160.996  1.00  0.00           H  
ATOM   2575  HD2 ARG A 153     161.792 147.669 160.022  1.00  0.00           H  
ATOM   2576  HE  ARG A 153     164.042 149.626 160.146  1.00  0.00           H  
ATOM   2577 HH12 ARG A 153     163.915 146.248 157.805  1.00  0.00           H  
ATOM   2578 HH11 ARG A 153     162.646 146.543 158.972  1.00  0.00           H  
ATOM   2579 HH22 ARG A 153     165.715 147.779 157.603  1.00  0.00           H  
ATOM   2580 HH21 ARG A 153     165.769 149.199 158.622  1.00  0.00           H  
ATOM   2581  N   ILE A 154     163.364 144.468 162.521  1.00108.88           N  
ATOM   2582  CA  ILE A 154     163.621 143.387 161.603  1.00108.88           C  
ATOM   2583  C   ILE A 154     163.055 142.124 162.180  1.00108.88           C  
ATOM   2584  O   ILE A 154     162.501 141.295 161.460  1.00108.88           O  
ATOM   2585  CB  ILE A 154     165.090 143.126 161.400  1.00108.88           C  
ATOM   2586  CG1 ILE A 154     165.823 144.378 160.885  1.00108.88           C  
ATOM   2587  CG2 ILE A 154     165.214 141.919 160.453  1.00108.88           C  
ATOM   2588  CD1 ILE A 154     165.362 144.855 159.512  1.00108.88           C  
ATOM   2589  H   ILE A 154     164.157 144.940 162.932  1.00  0.00           H  
ATOM   2590  HA  ILE A 154     163.148 143.598 160.644  1.00  0.00           H  
ATOM   2591  HB  ILE A 154     165.523 142.850 162.362  1.00  0.00           H  
ATOM   2592 HG13 ILE A 154     166.895 144.183 160.859  1.00  0.00           H  
ATOM   2593 HG12 ILE A 154     165.707 145.187 161.606  1.00  0.00           H  
ATOM   2594 HG21 ILE A 154     166.267 141.698 160.281  1.00  0.00           H  
ATOM   2595 HG22 ILE A 154     164.730 141.052 160.903  1.00  0.00           H  
ATOM   2596 HG23 ILE A 154     164.732 142.151 159.503  1.00  0.00           H  
ATOM   2597 HD11 ILE A 154     165.929 145.741 159.225  1.00  0.00           H  
ATOM   2598 HD12 ILE A 154     165.526 144.066 158.779  1.00  0.00           H  
ATOM   2599 HD13 ILE A 154     164.301 145.100 159.550  1.00  0.00           H  
ATOM   2600  N   ALA A 155     163.227 141.930 163.501  1.00 36.43           N  
ATOM   2601  CA  ALA A 155     162.767 140.746 164.174  1.00 36.43           C  
ATOM   2602  C   ALA A 155     161.269 140.658 164.138  1.00 36.43           C  
ATOM   2603  O   ALA A 155     160.716 139.580 163.927  1.00 36.43           O  
ATOM   2604  CB  ALA A 155     163.189 140.702 165.655  1.00 36.43           C  
ATOM   2605  H   ALA A 155     163.695 142.631 164.058  1.00  0.00           H  
ATOM   2606  HA  ALA A 155     163.180 139.874 163.667  1.00  0.00           H  
ATOM   2607  HB1 ALA A 155     162.815 139.787 166.113  1.00  0.00           H  
ATOM   2608  HB2 ALA A 155     164.277 140.724 165.724  1.00  0.00           H  
ATOM   2609  HB3 ALA A 155     162.775 141.565 166.177  1.00  0.00           H  
ATOM   2610  N   MET A 156     160.574 141.793 164.360  1.00 69.57           N  
ATOM   2611  CA  MET A 156     159.136 141.844 164.415  1.00 69.57           C  
ATOM   2612  C   MET A 156     158.540 141.490 163.084  1.00 69.57           C  
ATOM   2613  O   MET A 156     157.543 140.771 163.017  1.00 69.57           O  
ATOM   2614  CB  MET A 156     158.617 143.245 164.778  1.00 69.57           C  
ATOM   2615  CG  MET A 156     159.045 143.718 166.168  1.00 69.57           C  
ATOM   2616  SD  MET A 156     158.445 145.375 166.617  1.00 69.57           S  
ATOM   2617  CE  MET A 156     159.384 145.475 168.167  1.00 69.57           C  
ATOM   2618  H   MET A 156     161.063 142.666 164.498  1.00  0.00           H  
ATOM   2619  HA  MET A 156     158.785 141.132 165.161  1.00  0.00           H  
ATOM   2620  HB3 MET A 156     157.529 143.256 164.711  1.00  0.00           H  
ATOM   2621  HB2 MET A 156     158.958 143.962 164.031  1.00  0.00           H  
ATOM   2622  HG3 MET A 156     160.133 143.697 166.238  1.00  0.00           H  
ATOM   2623  HG2 MET A 156     158.709 142.998 166.914  1.00  0.00           H  
ATOM   2624  HE1 MET A 156     159.184 146.430 168.653  1.00  0.00           H  
ATOM   2625  HE2 MET A 156     159.083 144.662 168.828  1.00  0.00           H  
ATOM   2626  HE3 MET A 156     160.450 145.393 167.953  1.00  0.00           H  
ATOM   2627  N   PHE A 157     159.130 142.003 161.988  1.00 86.64           N  
ATOM   2628  CA  PHE A 157     158.676 141.743 160.649  1.00 86.64           C  
ATOM   2629  C   PHE A 157     158.821 140.273 160.368  1.00 86.64           C  
ATOM   2630  O   PHE A 157     157.968 139.673 159.715  1.00 86.64           O  
ATOM   2631  CB  PHE A 157     159.517 142.489 159.589  1.00 86.64           C  
ATOM   2632  CG  PHE A 157     159.129 143.933 159.488  1.00 86.64           C  
ATOM   2633  CD1 PHE A 157     159.112 144.761 160.584  1.00 86.64           C  
ATOM   2634  CD2 PHE A 157     158.830 144.483 158.262  1.00 86.64           C  
ATOM   2635  CE1 PHE A 157     158.773 146.089 160.479  1.00 86.64           C  
ATOM   2636  CE2 PHE A 157     158.491 145.811 158.144  1.00 86.64           C  
ATOM   2637  CZ  PHE A 157     158.457 146.619 159.253  1.00 86.64           C  
ATOM   2638  H   PHE A 157     159.935 142.605 162.083  1.00  0.00           H  
ATOM   2639  HA  PHE A 157     157.629 142.032 160.555  1.00  0.00           H  
ATOM   2640  HB3 PHE A 157     159.386 142.010 158.619  1.00  0.00           H  
ATOM   2641  HB2 PHE A 157     160.574 142.415 159.846  1.00  0.00           H  
ATOM   2642  HD1 PHE A 157     159.369 144.372 161.558  1.00  0.00           H  
ATOM   2643  HD2 PHE A 157     158.859 143.870 157.373  1.00  0.00           H  
ATOM   2644  HE1 PHE A 157     158.756 146.713 161.360  1.00  0.00           H  
ATOM   2645  HE2 PHE A 157     158.250 146.223 157.175  1.00  0.00           H  
ATOM   2646  HZ  PHE A 157     158.185 147.661 159.169  1.00  0.00           H  
ATOM   2647  N   SER A 158     159.937 139.665 160.818  1.00 93.16           N  
ATOM   2648  CA  SER A 158     160.188 138.268 160.576  1.00 93.16           C  
ATOM   2649  C   SER A 158     159.193 137.405 161.283  1.00 93.16           C  
ATOM   2650  O   SER A 158     158.609 136.508 160.679  1.00 93.16           O  
ATOM   2651  CB  SER A 158     161.569 137.782 161.054  1.00 93.16           C  
ATOM   2652  OG  SER A 158     162.589 138.233 160.180  1.00 93.16           O  
ATOM   2653  H   SER A 158     160.623 140.191 161.340  1.00  0.00           H  
ATOM   2654  HA  SER A 158     160.108 138.083 159.505  1.00  0.00           H  
ATOM   2655  HB3 SER A 158     161.578 136.693 161.091  1.00  0.00           H  
ATOM   2656  HB2 SER A 158     161.759 138.160 162.059  1.00  0.00           H  
ATOM   2657  HG  SER A 158     163.441 137.921 160.494  1.00  0.00           H  
ATOM   2658  N   LEU A 159     158.978 137.656 162.587  1.00 90.27           N  
ATOM   2659  CA  LEU A 159     158.146 136.819 163.403  1.00 90.27           C  
ATOM   2660  C   LEU A 159     156.718 136.856 162.948  1.00 90.27           C  
ATOM   2661  O   LEU A 159     156.048 135.825 162.941  1.00 90.27           O  
ATOM   2662  CB  LEU A 159     158.171 137.227 164.884  1.00 90.27           C  
ATOM   2663  CG  LEU A 159     157.285 136.344 165.781  1.00 90.27           C  
ATOM   2664  CD1 LEU A 159     157.788 134.893 165.808  1.00 90.27           C  
ATOM   2665  CD2 LEU A 159     157.136 136.951 167.185  1.00 90.27           C  
ATOM   2666  H   LEU A 159     159.409 138.458 163.025  1.00  0.00           H  
ATOM   2667  HA  LEU A 159     158.506 135.793 163.323  1.00  0.00           H  
ATOM   2668  HB3 LEU A 159     157.858 138.267 164.978  1.00  0.00           H  
ATOM   2669  HB2 LEU A 159     159.197 137.199 165.250  1.00  0.00           H  
ATOM   2670  HG  LEU A 159     156.292 136.329 165.333  1.00  0.00           H  
ATOM   2671 HD11 LEU A 159     157.141 134.295 166.450  1.00  0.00           H  
ATOM   2672 HD12 LEU A 159     157.774 134.484 164.798  1.00  0.00           H  
ATOM   2673 HD13 LEU A 159     158.807 134.868 166.195  1.00  0.00           H  
ATOM   2674 HD21 LEU A 159     156.505 136.305 167.796  1.00  0.00           H  
ATOM   2675 HD22 LEU A 159     158.118 137.042 167.648  1.00  0.00           H  
ATOM   2676 HD23 LEU A 159     156.679 137.937 167.108  1.00  0.00           H  
ATOM   2677  N   ILE A 160     156.195 138.047 162.590  1.00129.06           N  
ATOM   2678  CA  ILE A 160     154.816 138.111 162.193  1.00129.06           C  
ATOM   2679  C   ILE A 160     154.625 137.397 160.887  1.00129.06           C  
ATOM   2680  O   ILE A 160     153.595 136.765 160.669  1.00129.06           O  
ATOM   2681  CB  ILE A 160     154.210 139.485 162.106  1.00129.06           C  
ATOM   2682  CG1 ILE A 160     154.733 140.327 160.942  1.00129.06           C  
ATOM   2683  CG2 ILE A 160     154.457 140.147 163.467  1.00129.06           C  
ATOM   2684  CD1 ILE A 160     153.841 141.541 160.685  1.00129.06           C  
ATOM   2685  H   ILE A 160     156.771 138.876 162.604  1.00  0.00           H  
ATOM   2686  HA  ILE A 160     154.246 137.560 162.941  1.00  0.00           H  
ATOM   2687  HB  ILE A 160     153.134 139.370 161.979  1.00  0.00           H  
ATOM   2688 HG13 ILE A 160     154.779 139.713 160.042  1.00  0.00           H  
ATOM   2689 HG12 ILE A 160     155.746 140.662 161.163  1.00  0.00           H  
ATOM   2690 HG21 ILE A 160     154.037 141.153 163.464  1.00  0.00           H  
ATOM   2691 HG22 ILE A 160     153.981 139.557 164.250  1.00  0.00           H  
ATOM   2692 HG23 ILE A 160     155.529 140.202 163.655  1.00  0.00           H  
ATOM   2693 HD11 ILE A 160     154.242 142.117 159.851  1.00  0.00           H  
ATOM   2694 HD12 ILE A 160     152.832 141.207 160.443  1.00  0.00           H  
ATOM   2695 HD13 ILE A 160     153.812 142.166 161.577  1.00  0.00           H  
ATOM   2696  N   TYR A 161     155.606 137.502 159.969  1.00 61.22           N  
ATOM   2697  CA  TYR A 161     155.529 136.861 158.684  1.00 61.22           C  
ATOM   2698  C   TYR A 161     155.475 135.378 158.893  1.00 61.22           C  
ATOM   2699  O   TYR A 161     154.717 134.673 158.228  1.00 61.22           O  
ATOM   2700  CB  TYR A 161     156.744 137.183 157.790  1.00 61.22           C  
ATOM   2701  CG  TYR A 161     156.574 136.476 156.487  1.00 61.22           C  
ATOM   2702  CD1 TYR A 161     155.661 136.917 155.557  1.00 61.22           C  
ATOM   2703  CD2 TYR A 161     157.348 135.378 156.187  1.00 61.22           C  
ATOM   2704  CE1 TYR A 161     155.511 136.264 154.356  1.00 61.22           C  
ATOM   2705  CE2 TYR A 161     157.204 134.722 154.987  1.00 61.22           C  
ATOM   2706  CZ  TYR A 161     156.282 135.163 154.070  1.00 61.22           C  
ATOM   2707  OH  TYR A 161     156.130 134.493 152.836  1.00 61.22           O  
ATOM   2708  H   TYR A 161     156.432 138.046 160.173  1.00  0.00           H  
ATOM   2709  HA  TYR A 161     154.619 137.183 158.178  1.00  0.00           H  
ATOM   2710  HB3 TYR A 161     157.655 136.834 158.276  1.00  0.00           H  
ATOM   2711  HB2 TYR A 161     156.792 138.258 157.616  1.00  0.00           H  
ATOM   2712  HD1 TYR A 161     155.053 137.785 155.767  1.00  0.00           H  
ATOM   2713  HD2 TYR A 161     158.079 135.022 156.898  1.00  0.00           H  
ATOM   2714  HE1 TYR A 161     154.787 136.616 153.637  1.00  0.00           H  
ATOM   2715  HE2 TYR A 161     157.816 133.860 154.766  1.00  0.00           H  
ATOM   2716  HH  TYR A 161     156.739 133.752 152.797  1.00  0.00           H  
ATOM   2717  N   LYS A 162     156.288 134.872 159.837  1.00166.20           N  
ATOM   2718  CA  LYS A 162     156.349 133.475 160.163  1.00166.20           C  
ATOM   2719  C   LYS A 162     154.981 133.079 160.630  1.00166.20           C  
ATOM   2720  O   LYS A 162     154.477 132.015 160.274  1.00166.20           O  
ATOM   2721  CB  LYS A 162     157.242 133.223 161.393  1.00166.20           C  
ATOM   2722  CG  LYS A 162     158.641 133.848 161.355  1.00166.20           C  
ATOM   2723  CD  LYS A 162     159.667 133.156 160.464  1.00166.20           C  
ATOM   2724  CE  LYS A 162     160.635 132.283 161.266  1.00166.20           C  
ATOM   2725  NZ  LYS A 162     161.290 133.088 162.324  1.00166.20           N1+
ATOM   2726  H   LYS A 162     156.898 135.484 160.359  1.00  0.00           H  
ATOM   2727  HA  LYS A 162     156.668 132.878 159.308  1.00  0.00           H  
ATOM   2728  HB3 LYS A 162     157.333 132.149 161.557  1.00  0.00           H  
ATOM   2729  HB2 LYS A 162     156.722 133.560 162.290  1.00  0.00           H  
ATOM   2730  HG3 LYS A 162     159.033 133.914 162.370  1.00  0.00           H  
ATOM   2731  HG2 LYS A 162     158.559 134.895 161.062  1.00  0.00           H  
ATOM   2732  HD3 LYS A 162     160.230 133.906 159.909  1.00  0.00           H  
ATOM   2733  HD2 LYS A 162     159.151 132.541 159.726  1.00  0.00           H  
ATOM   2734  HE3 LYS A 162     161.394 131.875 160.598  1.00  0.00           H  
ATOM   2735  HE2 LYS A 162     160.087 131.459 161.723  1.00  0.00           H  
ATOM   2736  HZ1 LYS A 162     161.926 132.503 162.847  1.00  0.00           H  
ATOM   2737  HZ2 LYS A 162     161.803 133.848 161.900  1.00  0.00           H  
ATOM   2738  HZ3 LYS A 162     160.588 133.462 162.946  1.00  0.00           H  
ATOM   2739  N   LYS A 163     154.357 133.920 161.478  1.00 98.63           N  
ATOM   2740  CA  LYS A 163     153.071 133.594 162.020  1.00 98.63           C  
ATOM   2741  C   LYS A 163     151.977 133.614 160.990  1.00 98.63           C  
ATOM   2742  O   LYS A 163     151.139 132.715 160.952  1.00 98.63           O  
ATOM   2743  CB  LYS A 163     152.597 134.489 163.170  1.00 98.63           C  
ATOM   2744  CG  LYS A 163     151.224 134.001 163.625  1.00 98.63           C  
ATOM   2745  CD  LYS A 163     150.759 134.480 164.991  1.00 98.63           C  
ATOM   2746  CE  LYS A 163     149.390 133.900 165.350  1.00 98.63           C  
ATOM   2747  NZ  LYS A 163     149.461 132.420 165.382  1.00 98.63           N1+
ATOM   2748  H   LYS A 163     154.795 134.792 161.739  1.00  0.00           H  
ATOM   2749  HA  LYS A 163     153.132 132.577 162.407  1.00  0.00           H  
ATOM   2750  HB3 LYS A 163     152.519 135.518 162.820  1.00  0.00           H  
ATOM   2751  HB2 LYS A 163     153.301 134.418 163.999  1.00  0.00           H  
ATOM   2752  HG3 LYS A 163     151.204 132.911 163.600  1.00  0.00           H  
ATOM   2753  HG2 LYS A 163     150.480 134.273 162.876  1.00  0.00           H  
ATOM   2754  HD3 LYS A 163     150.704 135.569 164.994  1.00  0.00           H  
ATOM   2755  HD2 LYS A 163     151.487 134.185 165.746  1.00  0.00           H  
ATOM   2756  HE3 LYS A 163     148.657 134.212 164.606  1.00  0.00           H  
ATOM   2757  HE2 LYS A 163     149.084 134.270 166.329  1.00  0.00           H  
ATOM   2758  HZ1 LYS A 163     148.554 132.044 165.620  1.00  0.00           H  
ATOM   2759  HZ2 LYS A 163     149.740 132.076 164.474  1.00  0.00           H  
ATOM   2760  HZ3 LYS A 163     150.137 132.130 166.074  1.00  0.00           H  
ATOM   2761  N   THR A 164     151.952 134.628 160.107  1.00125.52           N  
ATOM   2762  CA  THR A 164     150.870 134.771 159.166  1.00125.52           C  
ATOM   2763  C   THR A 164     150.842 133.609 158.219  1.00125.52           C  
ATOM   2764  O   THR A 164     149.788 133.249 157.700  1.00125.52           O  
ATOM   2765  CB  THR A 164     150.936 136.022 158.337  1.00125.52           C  
ATOM   2766  OG1 THR A 164     149.725 136.186 157.610  1.00125.52           O  
ATOM   2767  CG2 THR A 164     152.124 135.923 157.366  1.00125.52           C  
ATOM   2768  H   THR A 164     152.700 135.306 160.096  1.00  0.00           H  
ATOM   2769  HA  THR A 164     149.933 134.780 159.723  1.00  0.00           H  
ATOM   2770  HB  THR A 164     151.080 136.880 158.993  1.00  0.00           H  
ATOM   2771  HG1 THR A 164     149.774 136.987 157.083  1.00  0.00           H  
ATOM   2772 HG21 THR A 164     152.176 136.829 156.762  1.00  0.00           H  
ATOM   2773 HG22 THR A 164     153.048 135.811 157.932  1.00  0.00           H  
ATOM   2774 HG23 THR A 164     151.990 135.059 156.714  1.00  0.00           H  
ATOM   2775  N   LEU A 165     152.013 133.022 157.927  1.00 90.79           N  
ATOM   2776  CA  LEU A 165     152.107 131.934 157.000  1.00 90.79           C  
ATOM   2777  C   LEU A 165     151.375 130.720 157.530  1.00 90.79           C  
ATOM   2778  O   LEU A 165     150.878 129.924 156.735  1.00 90.79           O  
ATOM   2779  CB  LEU A 165     153.568 131.565 156.698  1.00 90.79           C  
ATOM   2780  CG  LEU A 165     153.744 130.609 155.507  1.00 90.79           C  
ATOM   2781  CD1 LEU A 165     153.208 131.240 154.210  1.00 90.79           C  
ATOM   2782  CD2 LEU A 165     155.212 130.173 155.373  1.00 90.79           C  
ATOM   2783  H   LEU A 165     152.863 133.345 158.366  1.00  0.00           H  
ATOM   2784  HA  LEU A 165     151.632 132.238 156.067  1.00  0.00           H  
ATOM   2785  HB3 LEU A 165     154.020 131.123 157.586  1.00  0.00           H  
ATOM   2786  HB2 LEU A 165     154.141 132.475 156.519  1.00  0.00           H  
ATOM   2787  HG  LEU A 165     153.152 129.717 155.709  1.00  0.00           H  
ATOM   2788 HD11 LEU A 165     153.345 130.543 153.383  1.00  0.00           H  
ATOM   2789 HD12 LEU A 165     152.147 131.463 154.325  1.00  0.00           H  
ATOM   2790 HD13 LEU A 165     153.752 132.161 154.002  1.00  0.00           H  
ATOM   2791 HD21 LEU A 165     155.315 129.497 154.524  1.00  0.00           H  
ATOM   2792 HD22 LEU A 165     155.839 131.050 155.216  1.00  0.00           H  
ATOM   2793 HD23 LEU A 165     155.524 129.662 156.284  1.00  0.00           H  
ATOM   2794  N   LYS A 166     151.411 130.477 158.864  1.00228.18           N  
ATOM   2795  CA  LYS A 166     150.734 129.396 159.558  1.00228.18           C  
ATOM   2796  C   LYS A 166     149.307 129.667 159.993  1.00228.18           C  
ATOM   2797  O   LYS A 166     148.709 128.811 160.635  1.00228.18           O  
ATOM   2798  CB  LYS A 166     151.487 128.743 160.746  1.00228.18           C  
ATOM   2799  CG  LYS A 166     151.491 129.456 162.102  1.00228.18           C  
ATOM   2800  CD  LYS A 166     152.424 130.657 162.216  1.00228.18           C  
ATOM   2801  CE  LYS A 166     152.535 131.195 163.644  1.00228.18           C  
ATOM   2802  NZ  LYS A 166     153.515 130.395 164.412  1.00228.18           N1+
ATOM   2803  H   LYS A 166     151.947 131.079 159.473  1.00  0.00           H  
ATOM   2804  HA  LYS A 166     150.650 128.602 158.816  1.00  0.00           H  
ATOM   2805  HB3 LYS A 166     152.516 128.541 160.447  1.00  0.00           H  
ATOM   2806  HB2 LYS A 166     151.124 127.724 160.881  1.00  0.00           H  
ATOM   2807  HG3 LYS A 166     151.732 128.738 162.886  1.00  0.00           H  
ATOM   2808  HG2 LYS A 166     150.475 129.765 162.349  1.00  0.00           H  
ATOM   2809  HD3 LYS A 166     152.074 131.451 161.556  1.00  0.00           H  
ATOM   2810  HD2 LYS A 166     153.415 130.381 161.855  1.00  0.00           H  
ATOM   2811  HE3 LYS A 166     151.561 131.139 164.130  1.00  0.00           H  
ATOM   2812  HE2 LYS A 166     152.858 132.236 163.616  1.00  0.00           H  
ATOM   2813  HZ1 LYS A 166     153.582 130.757 165.353  1.00  0.00           H  
ATOM   2814  HZ2 LYS A 166     153.213 129.432 164.443  1.00  0.00           H  
ATOM   2815  HZ3 LYS A 166     154.419 130.450 163.965  1.00  0.00           H  
ATOM   2816  N   LEU A 167     148.754 130.880 159.801  1.00152.76           N  
ATOM   2817  CA  LEU A 167     147.466 131.255 160.343  1.00152.76           C  
ATOM   2818  C   LEU A 167     146.292 130.567 159.669  1.00152.76           C  
ATOM   2819  O   LEU A 167     146.286 130.337 158.461  1.00152.76           O  
ATOM   2820  CB  LEU A 167     147.354 132.794 160.387  1.00152.76           C  
ATOM   2821  CG  LEU A 167     146.045 133.403 160.896  1.00152.76           C  
ATOM   2822  CD1 LEU A 167     146.257 134.866 161.308  1.00152.76           C  
ATOM   2823  CD2 LEU A 167     144.974 133.335 159.804  1.00152.76           C  
ATOM   2824  H   LEU A 167     149.242 131.577 159.257  1.00  0.00           H  
ATOM   2825  HA  LEU A 167     147.462 130.919 161.380  1.00  0.00           H  
ATOM   2826  HB3 LEU A 167     147.575 133.197 159.398  1.00  0.00           H  
ATOM   2827  HB2 LEU A 167     148.184 133.196 160.967  1.00  0.00           H  
ATOM   2828  HG  LEU A 167     145.704 132.837 161.763  1.00  0.00           H  
ATOM   2829 HD11 LEU A 167     145.316 135.283 161.667  1.00  0.00           H  
ATOM   2830 HD12 LEU A 167     147.003 134.916 162.102  1.00  0.00           H  
ATOM   2831 HD13 LEU A 167     146.603 135.440 160.448  1.00  0.00           H  
ATOM   2832 HD21 LEU A 167     144.047 133.771 160.176  1.00  0.00           H  
ATOM   2833 HD22 LEU A 167     145.311 133.891 158.929  1.00  0.00           H  
ATOM   2834 HD23 LEU A 167     144.801 132.295 159.528  1.00  0.00           H  
ATOM   2835  N   SER A 168     145.252 130.215 160.475  1.00 99.51           N  
ATOM   2836  CA  SER A 168     144.104 129.440 160.059  1.00 99.51           C  
ATOM   2837  C   SER A 168     143.172 130.220 159.179  1.00 99.51           C  
ATOM   2838  O   SER A 168     143.064 131.441 159.260  1.00 99.51           O  
ATOM   2839  CB  SER A 168     143.293 128.890 161.241  1.00 99.51           C  
ATOM   2840  OG  SER A 168     142.793 129.967 162.016  1.00 99.51           O  
ATOM   2841  H   SER A 168     145.246 130.498 161.444  1.00  0.00           H  
ATOM   2842  HA  SER A 168     144.469 128.589 159.483  1.00  0.00           H  
ATOM   2843  HB3 SER A 168     143.934 128.263 161.861  1.00  0.00           H  
ATOM   2844  HB2 SER A 168     142.460 128.296 160.865  1.00  0.00           H  
ATOM   2845  HG  SER A 168     142.286 129.622 162.755  1.00  0.00           H  
ATOM   2846  N   SER A 169     142.452 129.482 158.309  1.00 60.29           N  
ATOM   2847  CA  SER A 169     141.556 130.003 157.314  1.00 60.29           C  
ATOM   2848  C   SER A 169     140.332 130.604 157.931  1.00 60.29           C  
ATOM   2849  O   SER A 169     139.742 131.522 157.364  1.00 60.29           O  
ATOM   2850  CB  SER A 169     141.097 128.908 156.332  1.00 60.29           C  
ATOM   2851  OG  SER A 169     140.216 129.447 155.358  1.00 60.29           O  
ATOM   2852  H   SER A 169     142.519 128.474 158.325  1.00  0.00           H  
ATOM   2853  HA  SER A 169     142.076 130.778 156.751  1.00  0.00           H  
ATOM   2854  HB3 SER A 169     140.589 128.116 156.883  1.00  0.00           H  
ATOM   2855  HB2 SER A 169     141.967 128.477 155.836  1.00  0.00           H  
ATOM   2856  HG  SER A 169     139.940 128.752 154.756  1.00  0.00           H  
ATOM   2857  N   ARG A 170     139.898 130.090 159.097  1.00171.42           N  
ATOM   2858  CA  ARG A 170     138.713 130.583 159.738  1.00171.42           C  
ATOM   2859  C   ARG A 170     138.908 132.042 160.029  1.00171.42           C  
ATOM   2860  O   ARG A 170     138.080 132.878 159.675  1.00171.42           O  
ATOM   2861  CB  ARG A 170     138.532 129.881 161.090  1.00171.42           C  
ATOM   2862  CG  ARG A 170     137.277 130.246 161.871  1.00171.42           C  
ATOM   2863  CD  ARG A 170     137.482 130.048 163.374  1.00171.42           C  
ATOM   2864  NE  ARG A 170     136.148 129.879 164.011  1.00171.42           N  
ATOM   2865  CZ  ARG A 170     135.660 128.616 164.173  1.00171.42           C  
ATOM   2866  NH1 ARG A 170     136.413 127.549 163.774  1.00171.42           N  
ATOM   2867  NH2 ARG A 170     134.434 128.419 164.740  1.00171.42           N1+
ATOM   2868  H   ARG A 170     140.410 129.340 159.540  1.00  0.00           H  
ATOM   2869  HA  ARG A 170     137.840 130.430 159.104  1.00  0.00           H  
ATOM   2870  HB3 ARG A 170     139.408 130.066 161.711  1.00  0.00           H  
ATOM   2871  HB2 ARG A 170     138.562 128.802 160.941  1.00  0.00           H  
ATOM   2872  HG3 ARG A 170     136.446 129.626 161.533  1.00  0.00           H  
ATOM   2873  HG2 ARG A 170     137.017 131.286 161.674  1.00  0.00           H  
ATOM   2874  HD3 ARG A 170     137.975 130.926 163.792  1.00  0.00           H  
ATOM   2875  HD2 ARG A 170     138.081 129.154 163.544  1.00  0.00           H  
ATOM   2876  HE  ARG A 170     135.606 130.673 164.321  1.00  0.00           H  
ATOM   2877 HH12 ARG A 170     136.060 126.610 163.890  1.00  0.00           H  
ATOM   2878 HH11 ARG A 170     137.323 127.699 163.363  1.00  0.00           H  
ATOM   2879 HH22 ARG A 170     134.077 127.482 164.858  1.00  0.00           H  
ATOM   2880 HH21 ARG A 170     133.884 129.211 165.042  1.00  0.00           H  
ATOM   2881  N   VAL A 171     140.026 132.357 160.711  1.00160.54           N  
ATOM   2882  CA  VAL A 171     140.444 133.678 161.125  1.00160.54           C  
ATOM   2883  C   VAL A 171     141.012 134.510 160.002  1.00160.54           C  
ATOM   2884  O   VAL A 171     140.972 135.737 160.060  1.00160.54           O  
ATOM   2885  CB  VAL A 171     141.485 133.657 162.209  1.00160.54           C  
ATOM   2886  CG1 VAL A 171     140.899 132.980 163.451  1.00160.54           C  
ATOM   2887  CG2 VAL A 171     142.744 132.962 161.685  1.00160.54           C  
ATOM   2888  H   VAL A 171     140.672 131.631 160.985  1.00  0.00           H  
ATOM   2889  HA  VAL A 171     139.568 134.198 161.514  1.00  0.00           H  
ATOM   2890  HB  VAL A 171     141.739 134.686 162.464  1.00  0.00           H  
ATOM   2891 HG11 VAL A 171     141.648 132.961 164.242  1.00  0.00           H  
ATOM   2892 HG12 VAL A 171     140.026 133.537 163.791  1.00  0.00           H  
ATOM   2893 HG13 VAL A 171     140.605 131.960 163.205  1.00  0.00           H  
ATOM   2894 HG21 VAL A 171     143.502 132.944 162.468  1.00  0.00           H  
ATOM   2895 HG22 VAL A 171     142.501 131.941 161.392  1.00  0.00           H  
ATOM   2896 HG23 VAL A 171     143.127 133.506 160.821  1.00  0.00           H  
ATOM   2897  N   LEU A 172     141.601 133.870 158.975  1.00129.99           N  
ATOM   2898  CA  LEU A 172     142.329 134.553 157.933  1.00129.99           C  
ATOM   2899  C   LEU A 172     141.425 135.489 157.176  1.00129.99           C  
ATOM   2900  O   LEU A 172     141.849 136.576 156.783  1.00129.99           O  
ATOM   2901  CB  LEU A 172     142.999 133.533 156.985  1.00129.99           C  
ATOM   2902  CG  LEU A 172     144.068 134.082 156.017  1.00129.99           C  
ATOM   2903  CD1 LEU A 172     144.773 132.931 155.285  1.00129.99           C  
ATOM   2904  CD2 LEU A 172     143.499 135.109 155.031  1.00129.99           C  
ATOM   2905  H   LEU A 172     141.545 132.864 158.908  1.00  0.00           H  
ATOM   2906  HA  LEU A 172     143.114 135.146 158.402  1.00  0.00           H  
ATOM   2907  HB3 LEU A 172     142.229 133.015 156.413  1.00  0.00           H  
ATOM   2908  HB2 LEU A 172     143.431 132.725 157.575  1.00  0.00           H  
ATOM   2909  HG  LEU A 172     144.820 134.592 156.619  1.00  0.00           H  
ATOM   2910 HD11 LEU A 172     145.524 133.337 154.607  1.00  0.00           H  
ATOM   2911 HD12 LEU A 172     145.256 132.279 156.013  1.00  0.00           H  
ATOM   2912 HD13 LEU A 172     144.040 132.359 154.715  1.00  0.00           H  
ATOM   2913 HD21 LEU A 172     144.294 135.462 154.374  1.00  0.00           H  
ATOM   2914 HD22 LEU A 172     142.714 134.644 154.434  1.00  0.00           H  
ATOM   2915 HD23 LEU A 172     143.083 135.952 155.583  1.00  0.00           H  
ATOM   2916  N   ASP A 173     140.156 135.100 156.939  1.00 64.85           N  
ATOM   2917  CA  ASP A 173     139.228 135.933 156.223  1.00 64.85           C  
ATOM   2918  C   ASP A 173     138.920 137.179 157.003  1.00 64.85           C  
ATOM   2919  O   ASP A 173     138.691 138.237 156.417  1.00 64.85           O  
ATOM   2920  CB  ASP A 173     137.913 135.199 155.873  1.00 64.85           C  
ATOM   2921  CG  ASP A 173     137.193 134.728 157.135  1.00 64.85           C  
ATOM   2922  OD1 ASP A 173     136.777 135.589 157.953  1.00 64.85           O  
ATOM   2923  OD2 ASP A 173     137.050 133.485 157.292  1.00 64.85           O1-
ATOM   2924  H   ASP A 173     139.834 134.201 157.267  1.00  0.00           H  
ATOM   2925  HA  ASP A 173     139.702 136.233 155.288  1.00  0.00           H  
ATOM   2926  HB3 ASP A 173     138.134 134.340 155.240  1.00  0.00           H  
ATOM   2927  HB2 ASP A 173     137.261 135.869 155.312  1.00  0.00           H  
ATOM   2928  N   LYS A 174     138.894 137.080 158.347  1.00 43.85           N  
ATOM   2929  CA  LYS A 174     138.563 138.181 159.215  1.00 43.85           C  
ATOM   2930  C   LYS A 174     139.568 139.283 159.081  1.00 43.85           C  
ATOM   2931  O   LYS A 174     139.201 140.456 159.011  1.00 43.85           O  
ATOM   2932  CB  LYS A 174     138.553 137.760 160.696  1.00 43.85           C  
ATOM   2933  CG  LYS A 174     137.499 136.700 161.019  1.00 43.85           C  
ATOM   2934  CD  LYS A 174     137.695 136.024 162.378  1.00 43.85           C  
ATOM   2935  CE  LYS A 174     136.633 134.967 162.689  1.00 43.85           C  
ATOM   2936  NZ  LYS A 174     136.888 134.362 164.016  1.00 43.85           N1+
ATOM   2937  H   LYS A 174     139.114 136.201 158.793  1.00  0.00           H  
ATOM   2938  HA  LYS A 174     137.578 138.563 158.946  1.00  0.00           H  
ATOM   2939  HB3 LYS A 174     138.387 138.638 161.321  1.00  0.00           H  
ATOM   2940  HB2 LYS A 174     139.539 137.386 160.973  1.00  0.00           H  
ATOM   2941  HG3 LYS A 174     137.496 135.942 160.235  1.00  0.00           H  
ATOM   2942  HG2 LYS A 174     136.508 137.152 160.980  1.00  0.00           H  
ATOM   2943  HD3 LYS A 174     137.693 136.781 163.162  1.00  0.00           H  
ATOM   2944  HD2 LYS A 174     138.683 135.566 162.415  1.00  0.00           H  
ATOM   2945  HE3 LYS A 174     136.659 134.190 161.925  1.00  0.00           H  
ATOM   2946  HE2 LYS A 174     135.647 135.431 162.685  1.00  0.00           H  
ATOM   2947  HZ1 LYS A 174     136.182 133.667 164.211  1.00  0.00           H  
ATOM   2948  HZ2 LYS A 174     137.799 133.926 164.018  1.00  0.00           H  
ATOM   2949  HZ3 LYS A 174     136.857 135.080 164.725  1.00  0.00           H  
ATOM   2950  N   ILE A 175     140.867 138.936 159.029  1.00 61.81           N  
ATOM   2951  CA  ILE A 175     141.901 139.931 159.001  1.00 61.81           C  
ATOM   2952  C   ILE A 175     142.063 140.424 157.596  1.00 61.81           C  
ATOM   2953  O   ILE A 175     142.201 139.633 156.665  1.00 61.81           O  
ATOM   2954  CB  ILE A 175     143.229 139.379 159.447  1.00 61.81           C  
ATOM   2955  CG1 ILE A 175     143.112 138.789 160.866  1.00 61.81           C  
ATOM   2956  CG2 ILE A 175     144.282 140.495 159.328  1.00 61.81           C  
ATOM   2957  CD1 ILE A 175     144.279 137.880 161.259  1.00 61.81           C  
ATOM   2958  H   ILE A 175     141.129 137.961 159.009  1.00  0.00           H  
ATOM   2959  HA  ILE A 175     141.620 140.763 159.646  1.00  0.00           H  
ATOM   2960  HB  ILE A 175     143.508 138.575 158.767  1.00  0.00           H  
ATOM   2961 HG13 ILE A 175     142.177 138.234 160.951  1.00  0.00           H  
ATOM   2962 HG12 ILE A 175     143.027 139.600 161.589  1.00  0.00           H  
ATOM   2963 HG21 ILE A 175     145.253 140.115 159.647  1.00  0.00           H  
ATOM   2964 HG22 ILE A 175     144.345 140.827 158.292  1.00  0.00           H  
ATOM   2965 HG23 ILE A 175     143.995 141.335 159.961  1.00  0.00           H  
ATOM   2966 HD11 ILE A 175     144.123 137.505 162.270  1.00  0.00           H  
ATOM   2967 HD12 ILE A 175     144.336 137.041 160.565  1.00  0.00           H  
ATOM   2968 HD13 ILE A 175     145.210 138.446 161.222  1.00  0.00           H  
ATOM   2969  N   SER A 176     142.019 141.764 157.419  1.00 35.42           N  
ATOM   2970  CA  SER A 176     142.182 142.375 156.128  1.00 35.42           C  
ATOM   2971  C   SER A 176     143.647 142.593 155.886  1.00 35.42           C  
ATOM   2972  O   SER A 176     144.420 142.799 156.820  1.00 35.42           O  
ATOM   2973  CB  SER A 176     141.485 143.741 156.011  1.00 35.42           C  
ATOM   2974  OG  SER A 176     140.081 143.583 156.156  1.00 35.42           O  
ATOM   2975  H   SER A 176     141.867 142.373 158.210  1.00  0.00           H  
ATOM   2976  HA  SER A 176     141.789 141.706 155.363  1.00  0.00           H  
ATOM   2977  HB3 SER A 176     141.702 144.177 155.036  1.00  0.00           H  
ATOM   2978  HB2 SER A 176     141.858 144.407 156.789  1.00  0.00           H  
ATOM   2979  HG  SER A 176     139.653 144.439 156.082  1.00  0.00           H  
ATOM   2980  N   ILE A 177     144.059 142.520 154.603  1.00103.00           N  
ATOM   2981  CA  ILE A 177     145.423 142.681 154.174  1.00103.00           C  
ATOM   2982  C   ILE A 177     145.901 144.103 154.287  1.00103.00           C  
ATOM   2983  O   ILE A 177     147.020 144.348 154.739  1.00103.00           O  
ATOM   2984  CB  ILE A 177     145.627 142.257 152.749  1.00103.00           C  
ATOM   2985  CG1 ILE A 177     144.801 143.144 151.803  1.00103.00           C  
ATOM   2986  CG2 ILE A 177     145.298 140.759 152.645  1.00103.00           C  
ATOM   2987  CD1 ILE A 177     145.175 142.978 150.331  1.00103.00           C  
ATOM   2988  H   ILE A 177     143.390 142.341 153.867  1.00  0.00           H  
ATOM   2989  HA  ILE A 177     146.055 142.059 154.808  1.00  0.00           H  
ATOM   2990  HB  ILE A 177     146.681 142.390 152.504  1.00  0.00           H  
ATOM   2991 HG13 ILE A 177     144.920 144.189 152.091  1.00  0.00           H  
ATOM   2992 HG12 ILE A 177     143.741 142.924 151.934  1.00  0.00           H  
ATOM   2993 HG21 ILE A 177     145.439 140.426 151.617  1.00  0.00           H  
ATOM   2994 HG22 ILE A 177     145.959 140.195 153.303  1.00  0.00           H  
ATOM   2995 HG23 ILE A 177     144.262 140.592 152.942  1.00  0.00           H  
ATOM   2996 HD11 ILE A 177     144.553 143.633 149.721  1.00  0.00           H  
ATOM   2997 HD12 ILE A 177     146.224 143.239 150.190  1.00  0.00           H  
ATOM   2998 HD13 ILE A 177     145.016 141.943 150.030  1.00  0.00           H  
ATOM   2999  N   GLY A 178     145.065 145.081 153.879  1.00 28.76           N  
ATOM   3000  CA  GLY A 178     145.482 146.458 153.779  1.00 28.76           C  
ATOM   3001  C   GLY A 178     145.922 147.005 155.099  1.00 28.76           C  
ATOM   3002  O   GLY A 178     146.930 147.704 155.182  1.00 28.76           O  
ATOM   3003  H   GLY A 178     144.111 144.859 153.631  1.00  0.00           H  
ATOM   3004  HA3 GLY A 178     144.658 147.059 153.394  1.00  0.00           H  
ATOM   3005  HA2 GLY A 178     146.300 146.538 153.063  1.00  0.00           H  
ATOM   3006  N   GLN A 179     145.163 146.714 156.165  1.00147.92           N  
ATOM   3007  CA  GLN A 179     145.477 147.196 157.478  1.00147.92           C  
ATOM   3008  C   GLN A 179     146.796 146.630 157.900  1.00147.92           C  
ATOM   3009  O   GLN A 179     147.631 147.326 158.477  1.00147.92           O  
ATOM   3010  CB  GLN A 179     144.486 146.662 158.515  1.00147.92           C  
ATOM   3011  CG  GLN A 179     144.963 146.898 159.940  1.00147.92           C  
ATOM   3012  CD  GLN A 179     144.236 145.910 160.834  1.00147.92           C  
ATOM   3013  OE1 GLN A 179     144.562 145.770 162.012  1.00147.92           O  
ATOM   3014  NE2 GLN A 179     143.240 145.184 160.258  1.00147.92           N  
ATOM   3015  H   GLN A 179     144.340 146.138 156.057  1.00  0.00           H  
ATOM   3016  HA  GLN A 179     145.502 148.286 157.493  1.00  0.00           H  
ATOM   3017  HB3 GLN A 179     144.335 145.594 158.356  1.00  0.00           H  
ATOM   3018  HB2 GLN A 179     143.518 147.143 158.372  1.00  0.00           H  
ATOM   3019  HG3 GLN A 179     144.712 147.914 160.243  1.00  0.00           H  
ATOM   3020  HG2 GLN A 179     146.036 146.718 159.998  1.00  0.00           H  
ATOM   3021 HE22 GLN A 179     142.723 144.512 160.807  1.00  0.00           H  
ATOM   3022 HE21 GLN A 179     143.018 145.317 159.282  1.00  0.00           H  
ATOM   3023  N   LEU A 180     147.002 145.331 157.622  1.00 61.28           N  
ATOM   3024  CA  LEU A 180     148.180 144.623 158.037  1.00 61.28           C  
ATOM   3025  C   LEU A 180     149.387 145.217 157.376  1.00 61.28           C  
ATOM   3026  O   LEU A 180     150.427 145.364 158.012  1.00 61.28           O  
ATOM   3027  CB  LEU A 180     148.099 143.125 157.677  1.00 61.28           C  
ATOM   3028  CG  LEU A 180     149.322 142.282 158.087  1.00 61.28           C  
ATOM   3029  CD1 LEU A 180     149.502 142.248 159.616  1.00 61.28           C  
ATOM   3030  CD2 LEU A 180     149.247 140.874 157.472  1.00 61.28           C  
ATOM   3031  H   LEU A 180     146.312 144.811 157.100  1.00  0.00           H  
ATOM   3032  HA  LEU A 180     148.287 144.720 159.117  1.00  0.00           H  
ATOM   3033  HB3 LEU A 180     147.933 143.021 156.605  1.00  0.00           H  
ATOM   3034  HB2 LEU A 180     147.201 142.696 158.121  1.00  0.00           H  
ATOM   3035  HG  LEU A 180     150.203 142.769 157.670  1.00  0.00           H  
ATOM   3036 HD11 LEU A 180     150.374 141.644 159.866  1.00  0.00           H  
ATOM   3037 HD12 LEU A 180     149.644 143.263 159.988  1.00  0.00           H  
ATOM   3038 HD13 LEU A 180     148.615 141.813 160.077  1.00  0.00           H  
ATOM   3039 HD21 LEU A 180     150.121 140.297 157.775  1.00  0.00           H  
ATOM   3040 HD22 LEU A 180     148.343 140.373 157.819  1.00  0.00           H  
ATOM   3041 HD23 LEU A 180     149.224 140.952 156.385  1.00  0.00           H  
ATOM   3042  N   VAL A 181     149.298 145.534 156.069  1.00 42.19           N  
ATOM   3043  CA  VAL A 181     150.404 146.145 155.380  1.00 42.19           C  
ATOM   3044  C   VAL A 181     150.603 147.545 155.885  1.00 42.19           C  
ATOM   3045  O   VAL A 181     151.724 147.957 156.183  1.00 42.19           O  
ATOM   3046  CB  VAL A 181     150.201 146.210 153.894  1.00 42.19           C  
ATOM   3047  CG1 VAL A 181     151.335 147.054 153.281  1.00 42.19           C  
ATOM   3048  CG2 VAL A 181     150.149 144.772 153.347  1.00 42.19           C  
ATOM   3049  H   VAL A 181     148.447 145.343 155.560  1.00  0.00           H  
ATOM   3050  HA  VAL A 181     151.306 145.568 155.585  1.00  0.00           H  
ATOM   3051  HB  VAL A 181     149.248 146.699 153.690  1.00  0.00           H  
ATOM   3052 HG11 VAL A 181     151.203 147.111 152.201  1.00  0.00           H  
ATOM   3053 HG12 VAL A 181     151.310 148.058 153.703  1.00  0.00           H  
ATOM   3054 HG13 VAL A 181     152.296 146.590 153.505  1.00  0.00           H  
ATOM   3055 HG21 VAL A 181     150.002 144.799 152.267  1.00  0.00           H  
ATOM   3056 HG22 VAL A 181     151.086 144.263 153.573  1.00  0.00           H  
ATOM   3057 HG23 VAL A 181     149.323 144.235 153.813  1.00  0.00           H  
ATOM   3058  N   SER A 182     149.496 148.299 156.029  1.00 37.65           N  
ATOM   3059  CA  SER A 182     149.533 149.683 156.413  1.00 37.65           C  
ATOM   3060  C   SER A 182     150.149 149.797 157.768  1.00 37.65           C  
ATOM   3061  O   SER A 182     150.743 150.821 158.099  1.00 37.65           O  
ATOM   3062  CB  SER A 182     148.128 150.307 156.486  1.00 37.65           C  
ATOM   3063  OG  SER A 182     148.214 151.671 156.870  1.00 37.65           O  
ATOM   3064  H   SER A 182     148.585 147.895 155.865  1.00  0.00           H  
ATOM   3065  HA  SER A 182     150.137 150.239 155.696  1.00  0.00           H  
ATOM   3066  HB3 SER A 182     147.526 149.762 157.214  1.00  0.00           H  
ATOM   3067  HB2 SER A 182     147.647 150.234 155.510  1.00  0.00           H  
ATOM   3068  HG  SER A 182     147.332 152.048 156.912  1.00  0.00           H  
ATOM   3069  N   LEU A 183     150.002 148.756 158.604  1.00 48.32           N  
ATOM   3070  CA  LEU A 183     150.593 148.803 159.905  1.00 48.32           C  
ATOM   3071  C   LEU A 183     152.085 148.863 159.764  1.00 48.32           C  
ATOM   3072  O   LEU A 183     152.745 149.662 160.428  1.00 48.32           O  
ATOM   3073  CB  LEU A 183     150.286 147.553 160.746  1.00 48.32           C  
ATOM   3074  CG  LEU A 183     150.949 147.581 162.135  1.00 48.32           C  
ATOM   3075  CD1 LEU A 183     150.369 148.700 163.012  1.00 48.32           C  
ATOM   3076  CD2 LEU A 183     150.906 146.199 162.805  1.00 48.32           C  
ATOM   3077  H   LEU A 183     149.476 147.945 158.313  1.00  0.00           H  
ATOM   3078  HA  LEU A 183     150.242 149.690 160.432  1.00  0.00           H  
ATOM   3079  HB3 LEU A 183     150.613 146.664 160.206  1.00  0.00           H  
ATOM   3080  HB2 LEU A 183     149.207 147.451 160.862  1.00  0.00           H  
ATOM   3081  HG  LEU A 183     152.001 147.820 161.976  1.00  0.00           H  
ATOM   3082 HD11 LEU A 183     150.860 148.691 163.985  1.00  0.00           H  
ATOM   3083 HD12 LEU A 183     150.536 149.663 162.530  1.00  0.00           H  
ATOM   3084 HD13 LEU A 183     149.299 148.541 163.144  1.00  0.00           H  
ATOM   3085 HD21 LEU A 183     151.382 146.254 163.784  1.00  0.00           H  
ATOM   3086 HD22 LEU A 183     149.869 145.884 162.923  1.00  0.00           H  
ATOM   3087 HD23 LEU A 183     151.436 145.477 162.184  1.00  0.00           H  
ATOM   3088  N   LEU A 184     152.654 147.996 158.902  1.00 88.09           N  
ATOM   3089  CA  LEU A 184     154.077 147.917 158.701  1.00 88.09           C  
ATOM   3090  C   LEU A 184     154.617 149.124 157.991  1.00 88.09           C  
ATOM   3091  O   LEU A 184     155.681 149.628 158.346  1.00 88.09           O  
ATOM   3092  CB  LEU A 184     154.509 146.677 157.896  1.00 88.09           C  
ATOM   3093  CG  LEU A 184     154.370 145.350 158.667  1.00 88.09           C  
ATOM   3094  CD1 LEU A 184     155.359 145.282 159.842  1.00 88.09           C  
ATOM   3095  CD2 LEU A 184     152.923 145.099 159.111  1.00 88.09           C  
ATOM   3096  H   LEU A 184     152.076 147.366 158.364  1.00  0.00           H  
ATOM   3097  HA  LEU A 184     154.552 147.863 159.681  1.00  0.00           H  
ATOM   3098  HB3 LEU A 184     155.542 146.799 157.570  1.00  0.00           H  
ATOM   3099  HB2 LEU A 184     153.927 146.623 156.976  1.00  0.00           H  
ATOM   3100  HG  LEU A 184     154.637 144.549 157.977  1.00  0.00           H  
ATOM   3101 HD11 LEU A 184     155.237 144.334 160.366  1.00  0.00           H  
ATOM   3102 HD12 LEU A 184     156.379 145.359 159.464  1.00  0.00           H  
ATOM   3103 HD13 LEU A 184     155.164 146.105 160.530  1.00  0.00           H  
ATOM   3104 HD21 LEU A 184     152.867 144.154 159.651  1.00  0.00           H  
ATOM   3105 HD22 LEU A 184     152.597 145.909 159.763  1.00  0.00           H  
ATOM   3106 HD23 LEU A 184     152.276 145.055 158.235  1.00  0.00           H  
ATOM   3107  N   SER A 185     153.888 149.624 156.977  1.00 91.11           N  
ATOM   3108  CA  SER A 185     154.365 150.680 156.125  1.00 91.11           C  
ATOM   3109  C   SER A 185     154.652 151.928 156.904  1.00 91.11           C  
ATOM   3110  O   SER A 185     155.598 152.648 156.587  1.00 91.11           O  
ATOM   3111  CB  SER A 185     153.351 151.062 155.034  1.00 91.11           C  
ATOM   3112  OG  SER A 185     153.121 149.962 154.166  1.00 91.11           O  
ATOM   3113  H   SER A 185     152.966 149.257 156.789  1.00  0.00           H  
ATOM   3114  HA  SER A 185     155.286 150.350 155.644  1.00  0.00           H  
ATOM   3115  HB3 SER A 185     153.736 151.904 154.459  1.00  0.00           H  
ATOM   3116  HB2 SER A 185     152.412 151.360 155.500  1.00  0.00           H  
ATOM   3117  HG  SER A 185     152.487 150.214 153.491  1.00  0.00           H  
ATOM   3118  N   ASN A 186     153.814 152.250 157.905  1.00 86.30           N  
ATOM   3119  CA  ASN A 186     153.995 153.440 158.689  1.00 86.30           C  
ATOM   3120  C   ASN A 186     155.219 153.339 159.560  1.00 86.30           C  
ATOM   3121  O   ASN A 186     156.028 154.264 159.628  1.00 86.30           O  
ATOM   3122  CB  ASN A 186     152.792 153.698 159.616  1.00 86.30           C  
ATOM   3123  CG  ASN A 186     152.968 155.049 160.292  1.00 86.30           C  
ATOM   3124  OD1 ASN A 186     152.769 155.183 161.499  1.00 86.30           O  
ATOM   3125  ND2 ASN A 186     153.351 156.083 159.498  1.00 86.30           N  
ATOM   3126  H   ASN A 186     153.032 151.648 158.122  1.00  0.00           H  
ATOM   3127  HA  ASN A 186     154.110 154.290 158.017  1.00  0.00           H  
ATOM   3128  HB3 ASN A 186     152.744 152.916 160.374  1.00  0.00           H  
ATOM   3129  HB2 ASN A 186     151.875 153.703 159.027  1.00  0.00           H  
ATOM   3130 HD22 ASN A 186     153.483 157.002 159.895  1.00  0.00           H  
ATOM   3131 HD21 ASN A 186     153.504 155.932 158.511  1.00  0.00           H  
ATOM   3132  N   ASN A 187     155.380 152.190 160.241  1.00 61.72           N  
ATOM   3133  CA  ASN A 187     156.385 151.954 161.244  1.00 61.72           C  
ATOM   3134  C   ASN A 187     157.787 151.841 160.726  1.00 61.72           C  
ATOM   3135  O   ASN A 187     158.714 152.243 161.427  1.00 61.72           O  
ATOM   3136  CB  ASN A 187     156.125 150.669 162.051  1.00 61.72           C  
ATOM   3137  CG  ASN A 187     154.900 150.886 162.929  1.00 61.72           C  
ATOM   3138  OD1 ASN A 187     154.782 151.901 163.611  1.00 61.72           O  
ATOM   3139  ND2 ASN A 187     153.962 149.902 162.911  1.00 61.72           N  
ATOM   3140  H   ASN A 187     154.767 151.407 160.063  1.00  0.00           H  
ATOM   3141  HA  ASN A 187     156.358 152.792 161.941  1.00  0.00           H  
ATOM   3142  HB3 ASN A 187     156.989 150.454 162.680  1.00  0.00           H  
ATOM   3143  HB2 ASN A 187     155.939 149.842 161.366  1.00  0.00           H  
ATOM   3144 HD22 ASN A 187     153.127 149.990 163.473  1.00  0.00           H  
ATOM   3145 HD21 ASN A 187     154.100 149.083 162.336  1.00  0.00           H  
ATOM   3146  N   LEU A 188     157.982 151.351 159.485  1.00137.38           N  
ATOM   3147  CA  LEU A 188     159.273 150.892 159.037  1.00137.38           C  
ATOM   3148  C   LEU A 188     160.364 151.901 159.282  1.00137.38           C  
ATOM   3149  O   LEU A 188     161.380 151.543 159.879  1.00137.38           O  
ATOM   3150  CB  LEU A 188     159.238 150.497 157.541  1.00137.38           C  
ATOM   3151  CG  LEU A 188     160.500 149.820 156.954  1.00137.38           C  
ATOM   3152  CD1 LEU A 188     160.211 149.295 155.538  1.00137.38           C  
ATOM   3153  CD2 LEU A 188     161.732 150.740 156.957  1.00137.38           C  
ATOM   3154  H   LEU A 188     157.210 151.297 158.836  1.00  0.00           H  
ATOM   3155  HA  LEU A 188     159.519 149.997 159.608  1.00  0.00           H  
ATOM   3156  HB3 LEU A 188     158.993 151.376 156.944  1.00  0.00           H  
ATOM   3157  HB2 LEU A 188     158.373 149.860 157.359  1.00  0.00           H  
ATOM   3158  HG  LEU A 188     160.732 148.959 157.581  1.00  0.00           H  
ATOM   3159 HD11 LEU A 188     161.106 148.821 155.136  1.00  0.00           H  
ATOM   3160 HD12 LEU A 188     159.402 148.566 155.578  1.00  0.00           H  
ATOM   3161 HD13 LEU A 188     159.920 150.125 154.895  1.00  0.00           H  
ATOM   3162 HD21 LEU A 188     162.584 150.208 156.533  1.00  0.00           H  
ATOM   3163 HD22 LEU A 188     161.525 151.628 156.359  1.00  0.00           H  
ATOM   3164 HD23 LEU A 188     161.962 151.037 157.980  1.00  0.00           H  
ATOM   3165  N   ASN A 189     160.233 153.158 158.815  1.00 78.23           N  
ATOM   3166  CA  ASN A 189     161.250 154.142 159.090  1.00 78.23           C  
ATOM   3167  C   ASN A 189     161.137 154.759 160.453  1.00 78.23           C  
ATOM   3168  O   ASN A 189     162.137 154.917 161.153  1.00 78.23           O  
ATOM   3169  CB  ASN A 189     161.292 155.304 158.080  1.00 78.23           C  
ATOM   3170  CG  ASN A 189     162.101 154.852 156.873  1.00 78.23           C  
ATOM   3171  OD1 ASN A 189     162.198 155.560 155.874  1.00 78.23           O  
ATOM   3172  ND2 ASN A 189     162.699 153.634 156.966  1.00 78.23           N  
ATOM   3173  H   ASN A 189     159.421 153.413 158.271  1.00  0.00           H  
ATOM   3174  HA  ASN A 189     162.214 153.635 159.042  1.00  0.00           H  
ATOM   3175  HB3 ASN A 189     161.776 156.166 158.539  1.00  0.00           H  
ATOM   3176  HB2 ASN A 189     160.277 155.549 157.766  1.00  0.00           H  
ATOM   3177 HD22 ASN A 189     163.249 153.281 156.196  1.00  0.00           H  
ATOM   3178 HD21 ASN A 189     162.593 153.082 157.805  1.00  0.00           H  
ATOM   3179  N   LYS A 190     159.903 155.113 160.865  1.00131.24           N  
ATOM   3180  CA  LYS A 190     159.684 155.894 162.054  1.00131.24           C  
ATOM   3181  C   LYS A 190     160.131 155.174 163.285  1.00131.24           C  
ATOM   3182  O   LYS A 190     160.755 155.767 164.164  1.00131.24           O  
ATOM   3183  CB  LYS A 190     158.210 156.266 162.279  1.00131.24           C  
ATOM   3184  CG  LYS A 190     157.629 157.166 161.190  1.00131.24           C  
ATOM   3185  CD  LYS A 190     156.125 157.394 161.340  1.00131.24           C  
ATOM   3186  CE  LYS A 190     155.346 156.119 161.666  1.00131.24           C  
ATOM   3187  NZ  LYS A 190     155.445 155.818 163.112  1.00131.24           N1+
ATOM   3188  H   LYS A 190     159.092 154.829 160.333  1.00  0.00           H  
ATOM   3189  HA  LYS A 190     160.260 156.815 161.969  1.00  0.00           H  
ATOM   3190  HB3 LYS A 190     158.104 156.756 163.247  1.00  0.00           H  
ATOM   3191  HB2 LYS A 190     157.614 155.356 162.352  1.00  0.00           H  
ATOM   3192  HG3 LYS A 190     157.833 156.729 160.212  1.00  0.00           H  
ATOM   3193  HG2 LYS A 190     158.144 158.127 161.202  1.00  0.00           H  
ATOM   3194  HD3 LYS A 190     155.732 157.833 160.423  1.00  0.00           H  
ATOM   3195  HD2 LYS A 190     155.947 158.136 162.119  1.00  0.00           H  
ATOM   3196  HE3 LYS A 190     155.755 155.287 161.093  1.00  0.00           H  
ATOM   3197  HE2 LYS A 190     154.299 156.254 161.394  1.00  0.00           H  
ATOM   3198  HZ1 LYS A 190     154.928 154.975 163.317  1.00  0.00           H  
ATOM   3199  HZ2 LYS A 190     156.414 155.687 163.364  1.00  0.00           H  
ATOM   3200  HZ3 LYS A 190     155.060 156.586 163.643  1.00  0.00           H  
ATOM   3201  N   PHE A 191     159.841 153.867 163.368  1.00 52.99           N  
ATOM   3202  CA  PHE A 191     160.096 153.092 164.548  1.00 52.99           C  
ATOM   3203  C   PHE A 191     161.564 153.077 164.861  1.00 52.99           C  
ATOM   3204  O   PHE A 191     161.948 153.149 166.028  1.00 52.99           O  
ATOM   3205  CB  PHE A 191     159.643 151.627 164.395  1.00 52.99           C  
ATOM   3206  CG  PHE A 191     159.939 150.904 165.667  1.00 52.99           C  
ATOM   3207  CD1 PHE A 191     159.078 151.001 166.737  1.00 52.99           C  
ATOM   3208  CD2 PHE A 191     161.066 150.125 165.789  1.00 52.99           C  
ATOM   3209  CE1 PHE A 191     159.341 150.337 167.912  1.00 52.99           C  
ATOM   3210  CE2 PHE A 191     161.334 149.459 166.964  1.00 52.99           C  
ATOM   3211  CZ  PHE A 191     160.471 149.566 168.028  1.00 52.99           C  
ATOM   3212  H   PHE A 191     159.426 153.391 162.580  1.00  0.00           H  
ATOM   3213  HA  PHE A 191     159.562 153.540 165.386  1.00  0.00           H  
ATOM   3214  HB3 PHE A 191     160.192 151.161 163.576  1.00  0.00           H  
ATOM   3215  HB2 PHE A 191     158.571 151.597 164.201  1.00  0.00           H  
ATOM   3216  HD1 PHE A 191     158.185 151.603 166.659  1.00  0.00           H  
ATOM   3217  HD2 PHE A 191     161.750 150.031 164.959  1.00  0.00           H  
ATOM   3218  HE1 PHE A 191     158.658 150.422 168.745  1.00  0.00           H  
ATOM   3219  HE2 PHE A 191     162.223 148.852 167.050  1.00  0.00           H  
ATOM   3220  HZ  PHE A 191     160.678 149.047 168.952  1.00  0.00           H  
ATOM   3221  N   ASP A 192     162.430 152.954 163.839  1.00 54.80           N  
ATOM   3222  CA  ASP A 192     163.842 152.850 164.096  1.00 54.80           C  
ATOM   3223  C   ASP A 192     164.370 154.094 164.756  1.00 54.80           C  
ATOM   3224  O   ASP A 192     165.076 154.021 165.761  1.00 54.80           O  
ATOM   3225  CB  ASP A 192     164.674 152.669 162.814  1.00 54.80           C  
ATOM   3226  CG  ASP A 192     164.399 151.291 162.232  1.00 54.80           C  
ATOM   3227  OD1 ASP A 192     163.610 150.530 162.854  1.00 54.80           O  
ATOM   3228  OD2 ASP A 192     164.979 150.981 161.157  1.00 54.80           O1-
ATOM   3229  H   ASP A 192     162.090 152.934 162.888  1.00  0.00           H  
ATOM   3230  HA  ASP A 192     164.019 151.999 164.754  1.00  0.00           H  
ATOM   3231  HB3 ASP A 192     165.734 152.757 163.053  1.00  0.00           H  
ATOM   3232  HB2 ASP A 192     164.393 153.432 162.088  1.00  0.00           H  
ATOM   3233  N   GLU A 193     164.037 155.268 164.192  1.00116.76           N  
ATOM   3234  CA  GLU A 193     164.523 156.557 164.614  1.00116.76           C  
ATOM   3235  C   GLU A 193     163.931 157.034 165.918  1.00116.76           C  
ATOM   3236  O   GLU A 193     164.529 157.862 166.601  1.00116.76           O  
ATOM   3237  CB  GLU A 193     164.352 157.627 163.519  1.00116.76           C  
ATOM   3238  CG  GLU A 193     162.939 157.734 162.949  1.00116.76           C  
ATOM   3239  CD  GLU A 193     163.021 158.556 161.670  1.00116.76           C  
ATOM   3240  OE1 GLU A 193     164.164 158.820 161.209  1.00116.76           O  
ATOM   3241  OE2 GLU A 193     161.943 158.926 161.134  1.00116.76           O1-
ATOM   3242  H   GLU A 193     163.399 155.289 163.409  1.00  0.00           H  
ATOM   3243  HA  GLU A 193     165.595 156.448 164.779  1.00  0.00           H  
ATOM   3244  HB3 GLU A 193     165.054 157.430 162.709  1.00  0.00           H  
ATOM   3245  HB2 GLU A 193     164.657 158.597 163.911  1.00  0.00           H  
ATOM   3246  HG3 GLU A 193     162.296 158.243 163.667  1.00  0.00           H  
ATOM   3247  HG2 GLU A 193     162.565 156.737 162.716  1.00  0.00           H  
ATOM   3248  N   GLY A 194     162.734 156.543 166.279  1.00 53.66           N  
ATOM   3249  CA  GLY A 194     161.938 156.982 167.402  1.00 53.66           C  
ATOM   3250  C   GLY A 194     162.554 156.770 168.764  1.00 53.66           C  
ATOM   3251  O   GLY A 194     162.231 157.501 169.699  1.00 53.66           O  
ATOM   3252  H   GLY A 194     162.312 155.797 165.745  1.00  0.00           H  
ATOM   3253  HA3 GLY A 194     160.965 156.492 167.367  1.00  0.00           H  
ATOM   3254  HA2 GLY A 194     161.692 158.037 167.278  1.00  0.00           H  
ATOM   3255  N   LEU A 195     163.425 155.758 168.932  1.00106.36           N  
ATOM   3256  CA  LEU A 195     163.923 155.322 170.215  1.00106.36           C  
ATOM   3257  C   LEU A 195     164.616 156.407 170.998  1.00106.36           C  
ATOM   3258  O   LEU A 195     164.515 156.430 172.224  1.00106.36           O  
ATOM   3259  CB  LEU A 195     164.949 154.179 170.089  1.00106.36           C  
ATOM   3260  CG  LEU A 195     164.383 152.859 169.531  1.00106.36           C  
ATOM   3261  CD1 LEU A 195     163.375 152.230 170.504  1.00106.36           C  
ATOM   3262  CD2 LEU A 195     163.822 153.036 168.111  1.00106.36           C  
ATOM   3263  H   LEU A 195     163.771 155.251 168.130  1.00  0.00           H  
ATOM   3264  HA  LEU A 195     163.080 154.961 170.804  1.00  0.00           H  
ATOM   3265  HB3 LEU A 195     165.404 153.994 171.062  1.00  0.00           H  
ATOM   3266  HB2 LEU A 195     165.780 154.507 169.465  1.00  0.00           H  
ATOM   3267  HG  LEU A 195     165.220 152.166 169.454  1.00  0.00           H  
ATOM   3268 HD11 LEU A 195     162.994 151.300 170.082  1.00  0.00           H  
ATOM   3269 HD12 LEU A 195     163.867 152.022 171.454  1.00  0.00           H  
ATOM   3270 HD13 LEU A 195     162.548 152.921 170.668  1.00  0.00           H  
ATOM   3271 HD21 LEU A 195     163.432 152.083 167.752  1.00  0.00           H  
ATOM   3272 HD22 LEU A 195     163.020 153.774 168.126  1.00  0.00           H  
ATOM   3273 HD23 LEU A 195     164.616 153.377 167.446  1.00  0.00           H  
ATOM   3274  N   ALA A 196     165.354 157.320 170.343  1.00 41.39           N  
ATOM   3275  CA  ALA A 196     166.118 158.311 171.053  1.00 41.39           C  
ATOM   3276  C   ALA A 196     165.237 159.173 171.912  1.00 41.39           C  
ATOM   3277  O   ALA A 196     165.606 159.502 173.039  1.00 41.39           O  
ATOM   3278  CB  ALA A 196     166.892 159.248 170.111  1.00 41.39           C  
ATOM   3279  H   ALA A 196     165.379 157.319 169.333  1.00  0.00           H  
ATOM   3280  HA  ALA A 196     166.834 157.800 171.696  1.00  0.00           H  
ATOM   3281  HB1 ALA A 196     167.451 159.976 170.700  1.00  0.00           H  
ATOM   3282  HB2 ALA A 196     167.584 158.664 169.505  1.00  0.00           H  
ATOM   3283  HB3 ALA A 196     166.191 159.770 169.460  1.00  0.00           H  
ATOM   3284  N   LEU A 197     164.061 159.579 171.400  1.00 83.25           N  
ATOM   3285  CA  LEU A 197     163.154 160.441 172.113  1.00 83.25           C  
ATOM   3286  C   LEU A 197     162.586 159.743 173.317  1.00 83.25           C  
ATOM   3287  O   LEU A 197     162.394 160.357 174.366  1.00 83.25           O  
ATOM   3288  CB  LEU A 197     161.975 160.904 171.244  1.00 83.25           C  
ATOM   3289  CG  LEU A 197     162.410 161.769 170.047  1.00 83.25           C  
ATOM   3290  CD1 LEU A 197     163.061 163.082 170.511  1.00 83.25           C  
ATOM   3291  CD2 LEU A 197     163.288 160.975 169.065  1.00 83.25           C  
ATOM   3292  H   LEU A 197     163.781 159.279 170.477  1.00  0.00           H  
ATOM   3293  HA  LEU A 197     163.703 161.320 172.449  1.00  0.00           H  
ATOM   3294  HB3 LEU A 197     161.270 161.464 171.859  1.00  0.00           H  
ATOM   3295  HB2 LEU A 197     161.428 160.033 170.882  1.00  0.00           H  
ATOM   3296  HG  LEU A 197     161.502 162.041 169.509  1.00  0.00           H  
ATOM   3297 HD11 LEU A 197     163.356 163.669 169.641  1.00  0.00           H  
ATOM   3298 HD12 LEU A 197     162.348 163.651 171.107  1.00  0.00           H  
ATOM   3299 HD13 LEU A 197     163.941 162.859 171.114  1.00  0.00           H  
ATOM   3300 HD21 LEU A 197     163.576 161.618 168.233  1.00  0.00           H  
ATOM   3301 HD22 LEU A 197     164.183 160.624 169.579  1.00  0.00           H  
ATOM   3302 HD23 LEU A 197     162.728 160.120 168.686  1.00  0.00           H  
ATOM   3303  N   ALA A 198     162.299 158.435 173.184  1.00 48.39           N  
ATOM   3304  CA  ALA A 198     161.655 157.618 174.183  1.00 48.39           C  
ATOM   3305  C   ALA A 198     162.480 157.494 175.435  1.00 48.39           C  
ATOM   3306  O   ALA A 198     161.930 157.379 176.529  1.00 48.39           O  
ATOM   3307  CB  ALA A 198     161.369 156.191 173.686  1.00 48.39           C  
ATOM   3308  H   ALA A 198     162.538 157.950 172.331  1.00  0.00           H  
ATOM   3309  HA  ALA A 198     160.705 158.085 174.445  1.00  0.00           H  
ATOM   3310  HB1 ALA A 198     160.884 155.620 174.478  1.00  0.00           H  
ATOM   3311  HB2 ALA A 198     160.714 156.233 172.816  1.00  0.00           H  
ATOM   3312  HB3 ALA A 198     162.306 155.707 173.412  1.00  0.00           H  
ATOM   3313  N   HIS A 199     163.818 157.489 175.305  1.00 86.47           N  
ATOM   3314  CA  HIS A 199     164.737 157.262 176.391  1.00 86.47           C  
ATOM   3315  C   HIS A 199     164.641 158.353 177.431  1.00 86.47           C  
ATOM   3316  O   HIS A 199     165.023 158.152 178.583  1.00 86.47           O  
ATOM   3317  ND1 HIS A 199     167.241 155.154 176.966  1.00 86.47           N  
ATOM   3318  CG  HIS A 199     167.101 156.521 176.889  1.00 86.47           C  
ATOM   3319  CB  HIS A 199     166.196 157.192 175.903  1.00 86.47           C  
ATOM   3320  NE2 HIS A 199     168.547 156.015 178.545  1.00 86.47           N  
ATOM   3321  CD2 HIS A 199     167.907 157.034 177.859  1.00 86.47           C  
ATOM   3322  CE1 HIS A 199     168.115 154.905 177.972  1.00 86.47           C  
ATOM   3323  H   HIS A 199     164.238 157.652 174.401  1.00  0.00           H  
ATOM   3324  HA  HIS A 199     164.485 156.312 176.863  1.00  0.00           H  
ATOM   3325  HD1 HIS A 199     166.730 154.557 176.331  1.00  0.00           H  
ATOM   3326  HB3 HIS A 199     166.560 158.200 175.704  1.00  0.00           H  
ATOM   3327  HB2 HIS A 199     166.235 156.658 174.954  1.00  0.00           H  
ATOM   3328  HD2 HIS A 199     167.972 158.103 177.998  1.00  0.00           H  
ATOM   3329  HE1 HIS A 199     168.379 153.887 178.218  1.00  0.00           H  
ATOM   3330  N   PHE A 200     164.158 159.544 177.030  1.00102.01           N  
ATOM   3331  CA  PHE A 200     164.036 160.751 177.812  1.00102.01           C  
ATOM   3332  C   PHE A 200     163.022 160.643 178.919  1.00102.01           C  
ATOM   3333  O   PHE A 200     162.959 161.524 179.774  1.00102.01           O  
ATOM   3334  CB  PHE A 200     163.710 162.001 176.975  1.00102.01           C  
ATOM   3335  CG  PHE A 200     164.923 162.307 176.160  1.00102.01           C  
ATOM   3336  CD1 PHE A 200     166.038 162.862 176.748  1.00102.01           C  
ATOM   3337  CD2 PHE A 200     164.942 162.053 174.808  1.00102.01           C  
ATOM   3338  CE1 PHE A 200     167.156 163.147 176.002  1.00102.01           C  
ATOM   3339  CE2 PHE A 200     166.059 162.336 174.057  1.00102.01           C  
ATOM   3340  CZ  PHE A 200     167.170 162.883 174.654  1.00102.01           C  
ATOM   3341  H   PHE A 200     163.829 159.662 176.082  1.00  0.00           H  
ATOM   3342  HA  PHE A 200     165.004 160.926 178.282  1.00  0.00           H  
ATOM   3343  HB3 PHE A 200     163.500 162.838 177.641  1.00  0.00           H  
ATOM   3344  HB2 PHE A 200     162.873 161.785 176.312  1.00  0.00           H  
ATOM   3345  HD1 PHE A 200     166.040 163.078 177.806  1.00  0.00           H  
ATOM   3346  HD2 PHE A 200     164.074 161.627 174.326  1.00  0.00           H  
ATOM   3347  HE1 PHE A 200     168.025 163.579 176.475  1.00  0.00           H  
ATOM   3348  HE2 PHE A 200     166.064 162.129 172.997  1.00  0.00           H  
ATOM   3349  HZ  PHE A 200     168.050 163.105 174.069  1.00  0.00           H  
ATOM   3350  N   VAL A 201     162.140 159.628 178.905  1.00 60.16           N  
ATOM   3351  CA  VAL A 201     161.104 159.555 179.901  1.00 60.16           C  
ATOM   3352  C   VAL A 201     161.679 159.628 181.293  1.00 60.16           C  
ATOM   3353  O   VAL A 201     161.120 160.320 182.142  1.00 60.16           O  
ATOM   3354  CB  VAL A 201     160.308 158.286 179.815  1.00 60.16           C  
ATOM   3355  CG1 VAL A 201     159.297 158.260 180.974  1.00 60.16           C  
ATOM   3356  CG2 VAL A 201     159.662 158.213 178.422  1.00 60.16           C  
ATOM   3357  H   VAL A 201     162.203 158.914 178.194  1.00  0.00           H  
ATOM   3358  HA  VAL A 201     160.428 160.398 179.761  1.00  0.00           H  
ATOM   3359  HB  VAL A 201     160.988 157.441 179.928  1.00  0.00           H  
ATOM   3360 HG11 VAL A 201     158.710 157.343 180.925  1.00  0.00           H  
ATOM   3361 HG12 VAL A 201     159.831 158.299 181.923  1.00  0.00           H  
ATOM   3362 HG13 VAL A 201     158.632 159.120 180.896  1.00  0.00           H  
ATOM   3363 HG21 VAL A 201     159.078 157.296 178.339  1.00  0.00           H  
ATOM   3364 HG22 VAL A 201     159.009 159.074 178.278  1.00  0.00           H  
ATOM   3365 HG23 VAL A 201     160.441 158.217 177.659  1.00  0.00           H  
ATOM   3366  N   TRP A 202     162.737 158.853 181.612  1.00 98.75           N  
ATOM   3367  CA  TRP A 202     163.364 158.912 182.912  1.00 98.75           C  
ATOM   3368  C   TRP A 202     164.329 160.067 183.054  1.00 98.75           C  
ATOM   3369  O   TRP A 202     164.504 160.592 184.152  1.00 98.75           O  
ATOM   3370  CB  TRP A 202     164.078 157.607 183.311  1.00 98.75           C  
ATOM   3371  CG  TRP A 202     165.305 157.241 182.517  1.00 98.75           C  
ATOM   3372  CD2 TRP A 202     166.644 157.505 182.965  1.00 98.75           C  
ATOM   3373  CD1 TRP A 202     165.416 156.583 181.329  1.00 98.75           C  
ATOM   3374  NE1 TRP A 202     166.744 156.426 181.003  1.00 98.75           N  
ATOM   3375  CE2 TRP A 202     167.509 156.987 182.004  1.00 98.75           C  
ATOM   3376  CE3 TRP A 202     167.111 158.123 184.091  1.00 98.75           C  
ATOM   3377  CZ2 TRP A 202     168.864 157.080 182.153  1.00 98.75           C  
ATOM   3378  CZ3 TRP A 202     168.476 158.221 184.236  1.00 98.75           C  
ATOM   3379  CH2 TRP A 202     169.335 157.708 183.285  1.00 98.75           C  
ATOM   3380  H   TRP A 202     163.113 158.207 180.932  1.00  0.00           H  
ATOM   3381  HA  TRP A 202     162.569 159.073 183.640  1.00  0.00           H  
ATOM   3382  HB3 TRP A 202     163.366 156.782 183.273  1.00  0.00           H  
ATOM   3383  HB2 TRP A 202     164.334 157.647 184.370  1.00  0.00           H  
ATOM   3384  HD1 TRP A 202     164.528 156.272 180.799  1.00  0.00           H  
ATOM   3385  HE1 TRP A 202     167.002 155.960 180.145  1.00  0.00           H  
ATOM   3386  HE3 TRP A 202     166.417 158.510 184.822  1.00  0.00           H  
ATOM   3387  HZ2 TRP A 202     169.520 156.670 181.399  1.00  0.00           H  
ATOM   3388  HZ3 TRP A 202     168.893 158.706 185.106  1.00  0.00           H  
ATOM   3389  HH2 TRP A 202     170.399 157.808 183.444  1.00  0.00           H  
ATOM   3390  N   ILE A 203     165.022 160.459 181.962  1.00109.06           N  
ATOM   3391  CA  ILE A 203     166.063 161.459 182.000  1.00109.06           C  
ATOM   3392  C   ILE A 203     165.536 162.811 182.391  1.00109.06           C  
ATOM   3393  O   ILE A 203     166.097 163.471 183.267  1.00109.06           O  
ATOM   3394  CB  ILE A 203     166.723 161.640 180.659  1.00109.06           C  
ATOM   3395  CG1 ILE A 203     167.382 160.327 180.205  1.00109.06           C  
ATOM   3396  CG2 ILE A 203     167.702 162.824 180.751  1.00109.06           C  
ATOM   3397  CD1 ILE A 203     168.470 159.831 181.156  1.00109.06           C  
ATOM   3398  H   ILE A 203     164.821 160.047 181.062  1.00  0.00           H  
ATOM   3399  HA  ILE A 203     166.818 161.153 182.725  1.00  0.00           H  
ATOM   3400  HB  ILE A 203     165.950 161.897 179.935  1.00  0.00           H  
ATOM   3401 HG13 ILE A 203     167.805 160.460 179.209  1.00  0.00           H  
ATOM   3402 HG12 ILE A 203     166.618 159.557 180.097  1.00  0.00           H  
ATOM   3403 HG21 ILE A 203     168.189 162.969 179.787  1.00  0.00           H  
ATOM   3404 HG22 ILE A 203     167.156 163.728 181.021  1.00  0.00           H  
ATOM   3405 HG23 ILE A 203     168.455 162.615 181.510  1.00  0.00           H  
ATOM   3406 HD11 ILE A 203     168.891 158.901 180.774  1.00  0.00           H  
ATOM   3407 HD12 ILE A 203     169.257 160.582 181.232  1.00  0.00           H  
ATOM   3408 HD13 ILE A 203     168.039 159.656 182.142  1.00  0.00           H  
ATOM   3409  N   ALA A 204     164.436 163.254 181.757  1.00 45.03           N  
ATOM   3410  CA  ALA A 204     163.917 164.576 181.966  1.00 45.03           C  
ATOM   3411  C   ALA A 204     163.480 164.783 183.384  1.00 45.03           C  
ATOM   3412  O   ALA A 204     163.797 165.817 183.970  1.00 45.03           O  
ATOM   3413  CB  ALA A 204     162.716 164.894 181.058  1.00 45.03           C  
ATOM   3414  H   ALA A 204     163.948 162.650 181.111  1.00  0.00           H  
ATOM   3415  HA  ALA A 204     164.709 165.292 181.746  1.00  0.00           H  
ATOM   3416  HB1 ALA A 204     162.365 165.906 181.260  1.00  0.00           H  
ATOM   3417  HB2 ALA A 204     163.019 164.816 180.014  1.00  0.00           H  
ATOM   3418  HB3 ALA A 204     161.912 164.185 181.257  1.00  0.00           H  
ATOM   3419  N   PRO A 205     162.759 163.868 183.973  1.00140.46           N  
ATOM   3420  CA  PRO A 205     162.328 164.057 185.329  1.00140.46           C  
ATOM   3421  C   PRO A 205     163.461 164.081 186.301  1.00140.46           C  
ATOM   3422  O   PRO A 205     163.399 164.838 187.269  1.00140.46           O  
ATOM   3423  CD  PRO A 205     161.878 162.972 183.247  1.00140.46           C  
ATOM   3424  CB  PRO A 205     161.263 162.988 185.594  1.00140.46           C  
ATOM   3425  CG  PRO A 205     161.307 162.071 184.354  1.00140.46           C  
ATOM   3426  HA  PRO A 205     161.834 165.027 185.381  1.00  0.00           H  
ATOM   3427  HD2 PRO A 205     162.468 162.367 182.559  1.00  0.00           H  
ATOM   3428  HD3 PRO A 205     161.069 163.548 182.799  1.00  0.00           H  
ATOM   3429  HB3 PRO A 205     160.284 163.462 185.658  1.00  0.00           H  
ATOM   3430  HB2 PRO A 205     161.540 162.414 186.478  1.00  0.00           H  
ATOM   3431  HG2 PRO A 205     161.996 161.247 184.539  1.00  0.00           H  
ATOM   3432  HG3 PRO A 205     160.292 161.774 184.089  1.00  0.00           H  
ATOM   3433  N   LEU A 206     164.499 163.257 186.071  1.00 45.94           N  
ATOM   3434  CA  LEU A 206     165.616 163.205 186.964  1.00 45.94           C  
ATOM   3435  C   LEU A 206     166.365 164.500 186.872  1.00 45.94           C  
ATOM   3436  O   LEU A 206     166.781 165.063 187.882  1.00 45.94           O  
ATOM   3437  CB  LEU A 206     166.596 162.075 186.609  1.00 45.94           C  
ATOM   3438  CG  LEU A 206     167.812 161.989 187.547  1.00 45.94           C  
ATOM   3439  CD1 LEU A 206     167.390 161.577 188.964  1.00 45.94           C  
ATOM   3440  CD2 LEU A 206     168.904 161.081 186.964  1.00 45.94           C  
ATOM   3441  H   LEU A 206     164.499 162.660 185.256  1.00  0.00           H  
ATOM   3442  HA  LEU A 206     165.258 163.066 187.984  1.00  0.00           H  
ATOM   3443  HB3 LEU A 206     166.940 162.204 185.583  1.00  0.00           H  
ATOM   3444  HB2 LEU A 206     166.067 161.122 186.615  1.00  0.00           H  
ATOM   3445  HG  LEU A 206     168.233 162.992 187.617  1.00  0.00           H  
ATOM   3446 HD11 LEU A 206     168.270 161.524 189.605  1.00  0.00           H  
ATOM   3447 HD12 LEU A 206     166.693 162.313 189.365  1.00  0.00           H  
ATOM   3448 HD13 LEU A 206     166.907 160.601 188.930  1.00  0.00           H  
ATOM   3449 HD21 LEU A 206     169.749 161.041 187.651  1.00  0.00           H  
ATOM   3450 HD22 LEU A 206     168.505 160.077 186.822  1.00  0.00           H  
ATOM   3451 HD23 LEU A 206     169.234 161.479 186.005  1.00  0.00           H  
ATOM   3452  N   GLN A 207     166.558 164.994 185.633  1.00 56.87           N  
ATOM   3453  CA  GLN A 207     167.316 166.184 185.369  1.00 56.87           C  
ATOM   3454  C   GLN A 207     166.617 167.409 185.889  1.00 56.87           C  
ATOM   3455  O   GLN A 207     167.248 168.290 186.472  1.00 56.87           O  
ATOM   3456  CB  GLN A 207     167.578 166.365 183.860  1.00 56.87           C  
ATOM   3457  CG  GLN A 207     168.516 167.521 183.505  1.00 56.87           C  
ATOM   3458  CD  GLN A 207     168.876 167.397 182.026  1.00 56.87           C  
ATOM   3459  OE1 GLN A 207     168.013 167.195 181.173  1.00 56.87           O  
ATOM   3460  NE2 GLN A 207     170.195 167.508 181.715  1.00 56.87           N  
ATOM   3461  H   GLN A 207     166.160 164.522 184.834  1.00  0.00           H  
ATOM   3462  HA  GLN A 207     168.277 166.097 185.876  1.00  0.00           H  
ATOM   3463  HB3 GLN A 207     166.628 166.499 183.343  1.00  0.00           H  
ATOM   3464  HB2 GLN A 207     167.977 165.438 183.449  1.00  0.00           H  
ATOM   3465  HG3 GLN A 207     169.422 167.451 184.106  1.00  0.00           H  
ATOM   3466  HG2 GLN A 207     168.005 168.469 183.676  1.00  0.00           H  
ATOM   3467 HE22 GLN A 207     170.495 167.435 180.753  1.00  0.00           H  
ATOM   3468 HE21 GLN A 207     170.875 167.664 182.446  1.00  0.00           H  
ATOM   3469  N   VAL A 208     165.285 167.490 185.702  1.00 90.87           N  
ATOM   3470  CA  VAL A 208     164.511 168.644 186.072  1.00 90.87           C  
ATOM   3471  C   VAL A 208     164.563 168.878 187.550  1.00 90.87           C  
ATOM   3472  O   VAL A 208     164.671 170.021 187.994  1.00 90.87           O  
ATOM   3473  CB  VAL A 208     163.063 168.508 185.692  1.00 90.87           C  
ATOM   3474  CG1 VAL A 208     162.480 167.281 186.412  1.00 90.87           C  
ATOM   3475  CG2 VAL A 208     162.342 169.820 186.041  1.00 90.87           C  
ATOM   3476  H   VAL A 208     164.786 166.718 185.285  1.00  0.00           H  
ATOM   3477  HA  VAL A 208     164.923 169.517 185.566  1.00  0.00           H  
ATOM   3478  HB  VAL A 208     162.997 168.347 184.616  1.00  0.00           H  
ATOM   3479 HG11 VAL A 208     161.429 167.169 186.146  1.00  0.00           H  
ATOM   3480 HG12 VAL A 208     163.028 166.388 186.111  1.00  0.00           H  
ATOM   3481 HG13 VAL A 208     162.569 167.415 187.490  1.00  0.00           H  
ATOM   3482 HG21 VAL A 208     161.289 169.739 185.772  1.00  0.00           H  
ATOM   3483 HG22 VAL A 208     162.429 170.010 187.111  1.00  0.00           H  
ATOM   3484 HG23 VAL A 208     162.796 170.643 185.488  1.00  0.00           H  
ATOM   3485  N   ALA A 209     164.463 167.807 188.357  1.00 22.59           N  
ATOM   3486  CA  ALA A 209     164.460 167.956 189.786  1.00 22.59           C  
ATOM   3487  C   ALA A 209     165.775 168.530 190.210  1.00 22.59           C  
ATOM   3488  O   ALA A 209     165.831 169.430 191.049  1.00 22.59           O  
ATOM   3489  CB  ALA A 209     164.279 166.620 190.524  1.00 22.59           C  
ATOM   3490  H   ALA A 209     164.389 166.881 187.960  1.00  0.00           H  
ATOM   3491  HA  ALA A 209     163.660 168.638 190.075  1.00  0.00           H  
ATOM   3492  HB1 ALA A 209     164.285 166.795 191.600  1.00  0.00           H  
ATOM   3493  HB2 ALA A 209     163.329 166.170 190.235  1.00  0.00           H  
ATOM   3494  HB3 ALA A 209     165.095 165.946 190.262  1.00  0.00           H  
ATOM   3495  N   LEU A 210     166.870 168.016 189.627  1.00 91.37           N  
ATOM   3496  CA  LEU A 210     168.194 168.453 189.956  1.00 91.37           C  
ATOM   3497  C   LEU A 210     168.321 169.885 189.530  1.00 91.37           C  
ATOM   3498  O   LEU A 210     168.916 170.696 190.235  1.00 91.37           O  
ATOM   3499  CB  LEU A 210     169.260 167.596 189.234  1.00 91.37           C  
ATOM   3500  CG  LEU A 210     170.745 167.852 189.586  1.00 91.37           C  
ATOM   3501  CD1 LEU A 210     171.647 166.857 188.838  1.00 91.37           C  
ATOM   3502  CD2 LEU A 210     171.191 169.298 189.320  1.00 91.37           C  
ATOM   3503  H   LEU A 210     166.778 167.293 188.928  1.00  0.00           H  
ATOM   3504  HA  LEU A 210     168.341 168.382 191.034  1.00  0.00           H  
ATOM   3505  HB3 LEU A 210     169.126 167.692 188.157  1.00  0.00           H  
ATOM   3506  HB2 LEU A 210     169.033 166.541 189.386  1.00  0.00           H  
ATOM   3507  HG  LEU A 210     170.865 167.664 190.653  1.00  0.00           H  
ATOM   3508 HD11 LEU A 210     172.689 167.047 189.094  1.00  0.00           H  
ATOM   3509 HD12 LEU A 210     171.383 165.839 189.125  1.00  0.00           H  
ATOM   3510 HD13 LEU A 210     171.509 166.978 187.764  1.00  0.00           H  
ATOM   3511 HD21 LEU A 210     172.242 169.410 189.588  1.00  0.00           H  
ATOM   3512 HD22 LEU A 210     171.059 169.531 188.263  1.00  0.00           H  
ATOM   3513 HD23 LEU A 210     170.589 169.981 189.920  1.00  0.00           H  
ATOM   3514  N   LEU A 211     167.767 170.234 188.352  1.00 93.88           N  
ATOM   3515  CA  LEU A 211     167.873 171.570 187.833  1.00 93.88           C  
ATOM   3516  C   LEU A 211     167.151 172.536 188.723  1.00 93.88           C  
ATOM   3517  O   LEU A 211     167.674 173.598 189.060  1.00 93.88           O  
ATOM   3518  CB  LEU A 211     167.266 171.708 186.426  1.00 93.88           C  
ATOM   3519  CG  LEU A 211     167.991 170.875 185.355  1.00 93.88           C  
ATOM   3520  CD1 LEU A 211     167.343 171.054 183.974  1.00 93.88           C  
ATOM   3521  CD2 LEU A 211     169.501 171.168 185.348  1.00 93.88           C  
ATOM   3522  H   LEU A 211     167.261 169.549 187.809  1.00  0.00           H  
ATOM   3523  HA  LEU A 211     168.926 171.849 187.791  1.00  0.00           H  
ATOM   3524  HB3 LEU A 211     167.270 172.758 186.132  1.00  0.00           H  
ATOM   3525  HB2 LEU A 211     166.215 171.422 186.456  1.00  0.00           H  
ATOM   3526  HG  LEU A 211     167.871 169.827 185.630  1.00  0.00           H  
ATOM   3527 HD11 LEU A 211     167.879 170.452 183.240  1.00  0.00           H  
ATOM   3528 HD12 LEU A 211     166.302 170.733 184.016  1.00  0.00           H  
ATOM   3529 HD13 LEU A 211     167.387 172.104 183.685  1.00  0.00           H  
ATOM   3530 HD21 LEU A 211     169.985 170.564 184.581  1.00  0.00           H  
ATOM   3531 HD22 LEU A 211     169.666 172.224 185.136  1.00  0.00           H  
ATOM   3532 HD23 LEU A 211     169.924 170.923 186.322  1.00  0.00           H  
ATOM   3533  N   MET A 212     165.920 172.180 189.134  1.00 70.15           N  
ATOM   3534  CA  MET A 212     165.115 173.015 189.980  1.00 70.15           C  
ATOM   3535  C   MET A 212     165.798 173.134 191.305  1.00 70.15           C  
ATOM   3536  O   MET A 212     165.718 174.167 191.967  1.00 70.15           O  
ATOM   3537  CB  MET A 212     163.712 172.434 190.227  1.00 70.15           C  
ATOM   3538  CG  MET A 212     162.827 173.326 191.101  1.00 70.15           C  
ATOM   3539  SD  MET A 212     161.163 172.665 191.410  1.00 70.15           S  
ATOM   3540  CE  MET A 212     160.548 172.994 189.731  1.00 70.15           C  
ATOM   3541  H   MET A 212     165.528 171.294 188.847  1.00  0.00           H  
ATOM   3542  HA  MET A 212     165.023 174.004 189.530  1.00  0.00           H  
ATOM   3543  HB3 MET A 212     163.804 171.451 190.689  1.00  0.00           H  
ATOM   3544  HB2 MET A 212     163.219 172.261 189.271  1.00  0.00           H  
ATOM   3545  HG3 MET A 212     162.745 174.312 190.644  1.00  0.00           H  
ATOM   3546  HG2 MET A 212     163.326 173.508 192.053  1.00  0.00           H  
ATOM   3547  HE1 MET A 212     159.511 172.668 189.653  1.00  0.00           H  
ATOM   3548  HE2 MET A 212     160.609 174.062 189.524  1.00  0.00           H  
ATOM   3549  HE3 MET A 212     161.155 172.449 189.008  1.00  0.00           H  
ATOM   3550  N   GLY A 213     166.468 172.052 191.740  1.00 21.85           N  
ATOM   3551  CA  GLY A 213     167.138 172.058 193.007  1.00 21.85           C  
ATOM   3552  C   GLY A 213     168.215 173.104 192.997  1.00 21.85           C  
ATOM   3553  O   GLY A 213     168.403 173.805 193.990  1.00 21.85           O  
ATOM   3554  H   GLY A 213     166.505 171.218 191.171  1.00  0.00           H  
ATOM   3555  HA3 GLY A 213     167.584 171.080 193.187  1.00  0.00           H  
ATOM   3556  HA2 GLY A 213     166.421 172.283 193.796  1.00  0.00           H  
ATOM   3557  N   LEU A 214     168.979 173.210 191.890  1.00 94.54           N  
ATOM   3558  CA  LEU A 214     170.040 174.178 191.777  1.00 94.54           C  
ATOM   3559  C   LEU A 214     169.505 175.582 191.732  1.00 94.54           C  
ATOM   3560  O   LEU A 214     170.096 176.490 192.313  1.00 94.54           O  
ATOM   3561  CB  LEU A 214     170.923 173.973 190.532  1.00 94.54           C  
ATOM   3562  CG  LEU A 214     171.964 172.848 190.685  1.00 94.54           C  
ATOM   3563  CD1 LEU A 214     173.133 173.296 191.575  1.00 94.54           C  
ATOM   3564  CD2 LEU A 214     171.328 171.555 191.209  1.00 94.54           C  
ATOM   3565  H   LEU A 214     168.816 172.598 191.103  1.00  0.00           H  
ATOM   3566  HA  LEU A 214     170.674 174.087 192.659  1.00  0.00           H  
ATOM   3567  HB3 LEU A 214     171.432 174.906 190.292  1.00  0.00           H  
ATOM   3568  HB2 LEU A 214     170.289 173.765 189.670  1.00  0.00           H  
ATOM   3569  HG  LEU A 214     172.368 172.637 189.695  1.00  0.00           H  
ATOM   3570 HD11 LEU A 214     173.853 172.483 191.666  1.00  0.00           H  
ATOM   3571 HD12 LEU A 214     173.619 174.163 191.128  1.00  0.00           H  
ATOM   3572 HD13 LEU A 214     172.757 173.560 192.563  1.00  0.00           H  
ATOM   3573 HD21 LEU A 214     172.094 170.785 191.304  1.00  0.00           H  
ATOM   3574 HD22 LEU A 214     170.878 171.740 192.184  1.00  0.00           H  
ATOM   3575 HD23 LEU A 214     170.560 171.219 190.512  1.00  0.00           H  
ATOM   3576  N   ILE A 215     168.390 175.801 191.011  1.00 72.04           N  
ATOM   3577  CA  ILE A 215     167.767 177.095 190.886  1.00 72.04           C  
ATOM   3578  C   ILE A 215     167.227 177.512 192.224  1.00 72.04           C  
ATOM   3579  O   ILE A 215     167.056 178.699 192.498  1.00 72.04           O  
ATOM   3580  CB  ILE A 215     166.667 177.165 189.863  1.00 72.04           C  
ATOM   3581  CG1 ILE A 215     166.364 178.639 189.533  1.00 72.04           C  
ATOM   3582  CG2 ILE A 215     165.447 176.388 190.382  1.00 72.04           C  
ATOM   3583  CD1 ILE A 215     165.522 178.826 188.271  1.00 72.04           C  
ATOM   3584  H   ILE A 215     167.946 175.037 190.522  1.00  0.00           H  
ATOM   3585  HA  ILE A 215     168.537 177.811 190.598  1.00  0.00           H  
ATOM   3586  HB  ILE A 215     167.018 176.678 188.953  1.00  0.00           H  
ATOM   3587 HG13 ILE A 215     167.301 179.186 189.427  1.00  0.00           H  
ATOM   3588 HG12 ILE A 215     165.856 179.102 190.379  1.00  0.00           H  
ATOM   3589 HG21 ILE A 215     164.645 176.435 189.645  1.00  0.00           H  
ATOM   3590 HG22 ILE A 215     165.724 175.347 190.552  1.00  0.00           H  
ATOM   3591 HG23 ILE A 215     165.105 176.830 191.318  1.00  0.00           H  
ATOM   3592 HD11 ILE A 215     165.350 179.889 188.103  1.00  0.00           H  
ATOM   3593 HD12 ILE A 215     166.050 178.404 187.416  1.00  0.00           H  
ATOM   3594 HD13 ILE A 215     164.565 178.318 188.393  1.00  0.00           H  
ATOM   3595  N   TRP A 216     166.903 176.518 193.069  1.00 70.37           N  
ATOM   3596  CA  TRP A 216     166.336 176.677 194.382  1.00 70.37           C  
ATOM   3597  C   TRP A 216     167.281 177.474 195.228  1.00 70.37           C  
ATOM   3598  O   TRP A 216     166.885 178.026 196.254  1.00 70.37           O  
ATOM   3599  CB  TRP A 216     166.088 175.336 195.093  1.00 70.37           C  
ATOM   3600  CG  TRP A 216     165.473 175.469 196.467  1.00 70.37           C  
ATOM   3601  CD2 TRP A 216     164.063 175.583 196.707  1.00 70.37           C  
ATOM   3602  CD1 TRP A 216     166.078 175.506 197.689  1.00 70.37           C  
ATOM   3603  NE1 TRP A 216     165.132 175.636 198.678  1.00 70.37           N  
ATOM   3604  CE2 TRP A 216     163.887 175.684 198.087  1.00 70.37           C  
ATOM   3605  CE3 TRP A 216     163.001 175.603 195.849  1.00 70.37           C  
ATOM   3606  CZ2 TRP A 216     162.640 175.807 198.631  1.00 70.37           C  
ATOM   3607  CZ3 TRP A 216     161.745 175.726 196.401  1.00 70.37           C  
ATOM   3608  CH2 TRP A 216     161.569 175.826 197.765  1.00 70.37           C  
ATOM   3609  H   TRP A 216     167.054 175.556 192.799  1.00  0.00           H  
ATOM   3610  HA  TRP A 216     165.392 177.216 194.299  1.00  0.00           H  
ATOM   3611  HB3 TRP A 216     167.027 174.788 195.169  1.00  0.00           H  
ATOM   3612  HB2 TRP A 216     165.449 174.710 194.470  1.00  0.00           H  
ATOM   3613  HD1 TRP A 216     167.153 175.436 197.762  1.00  0.00           H  
ATOM   3614  HE1 TRP A 216     165.416 175.679 199.646  1.00  0.00           H  
ATOM   3615  HE3 TRP A 216     163.165 175.524 194.784  1.00  0.00           H  
ATOM   3616  HZ2 TRP A 216     162.523 175.885 199.702  1.00  0.00           H  
ATOM   3617  HZ3 TRP A 216     160.874 175.746 195.763  1.00  0.00           H  
ATOM   3618  HH2 TRP A 216     160.565 175.921 198.150  1.00  0.00           H  
ATOM   3619  N   GLU A 217     168.560 177.543 194.823  1.00136.35           N  
ATOM   3620  CA  GLU A 217     169.563 178.249 195.567  1.00136.35           C  
ATOM   3621  C   GLU A 217     169.055 179.636 195.796  1.00136.35           C  
ATOM   3622  O   GLU A 217     169.401 180.274 196.789  1.00136.35           O  
ATOM   3623  CB  GLU A 217     170.895 178.352 194.807  1.00136.35           C  
ATOM   3624  CG  GLU A 217     171.968 179.099 195.594  1.00136.35           C  
ATOM   3625  CD  GLU A 217     172.370 178.222 196.770  1.00136.35           C  
ATOM   3626  OE1 GLU A 217     171.992 177.021 196.770  1.00136.35           O  
ATOM   3627  OE2 GLU A 217     173.061 178.744 197.685  1.00136.35           O1-
ATOM   3628  H   GLU A 217     168.844 177.088 193.967  1.00  0.00           H  
ATOM   3629  HA  GLU A 217     169.725 177.755 196.525  1.00  0.00           H  
ATOM   3630  HB3 GLU A 217     170.730 178.854 193.853  1.00  0.00           H  
ATOM   3631  HB2 GLU A 217     171.253 177.351 194.567  1.00  0.00           H  
ATOM   3632  HG3 GLU A 217     171.558 180.038 195.965  1.00  0.00           H  
ATOM   3633  HG2 GLU A 217     172.835 179.269 194.955  1.00  0.00           H  
ATOM   3634  N   LEU A 218     168.244 180.154 194.861  1.00134.63           N  
ATOM   3635  CA  LEU A 218     167.636 181.436 195.048  1.00134.63           C  
ATOM   3636  C   LEU A 218     166.532 181.199 196.046  1.00134.63           C  
ATOM   3637  O   LEU A 218     165.526 180.557 195.751  1.00134.63           O  
ATOM   3638  CB  LEU A 218     167.093 181.935 193.698  1.00134.63           C  
ATOM   3639  CG  LEU A 218     166.674 183.406 193.613  1.00134.63           C  
ATOM   3640  CD1 LEU A 218     166.165 183.718 192.201  1.00134.63           C  
ATOM   3641  CD2 LEU A 218     165.657 183.777 194.695  1.00134.63           C  
ATOM   3642  H   LEU A 218     168.056 179.638 194.013  1.00  0.00           H  
ATOM   3643  HA  LEU A 218     168.362 182.144 195.448  1.00  0.00           H  
ATOM   3644  HB3 LEU A 218     166.256 181.306 193.394  1.00  0.00           H  
ATOM   3645  HB2 LEU A 218     167.825 181.725 192.918  1.00  0.00           H  
ATOM   3646  HG  LEU A 218     167.565 184.010 193.781  1.00  0.00           H  
ATOM   3647 HD11 LEU A 218     165.868 184.765 192.144  1.00  0.00           H  
ATOM   3648 HD12 LEU A 218     166.958 183.526 191.478  1.00  0.00           H  
ATOM   3649 HD13 LEU A 218     165.307 183.085 191.975  1.00  0.00           H  
ATOM   3650 HD21 LEU A 218     165.388 184.829 194.597  1.00  0.00           H  
ATOM   3651 HD22 LEU A 218     164.764 183.162 194.581  1.00  0.00           H  
ATOM   3652 HD23 LEU A 218     166.093 183.604 195.679  1.00  0.00           H  
ATOM   3653  N   LEU A 219     166.722 181.713 197.279  1.00107.34           N  
ATOM   3654  CA  LEU A 219     165.846 181.505 198.404  1.00107.34           C  
ATOM   3655  C   LEU A 219     164.514 182.139 198.156  1.00107.34           C  
ATOM   3656  O   LEU A 219     163.485 181.643 198.612  1.00107.34           O  
ATOM   3657  CB  LEU A 219     166.432 182.085 199.711  1.00107.34           C  
ATOM   3658  CG  LEU A 219     165.568 181.908 200.981  1.00107.34           C  
ATOM   3659  CD1 LEU A 219     164.341 182.836 201.005  1.00107.34           C  
ATOM   3660  CD2 LEU A 219     165.200 180.432 201.191  1.00107.34           C  
ATOM   3661  H   LEU A 219     167.528 182.292 197.466  1.00  0.00           H  
ATOM   3662  HA  LEU A 219     165.700 180.433 198.536  1.00  0.00           H  
ATOM   3663  HB3 LEU A 219     166.649 183.144 199.569  1.00  0.00           H  
ATOM   3664  HB2 LEU A 219     167.418 181.655 199.885  1.00  0.00           H  
ATOM   3665  HG  LEU A 219     166.193 182.196 201.826  1.00  0.00           H  
ATOM   3666 HD11 LEU A 219     163.774 182.666 201.920  1.00  0.00           H  
ATOM   3667 HD12 LEU A 219     164.670 183.875 200.970  1.00  0.00           H  
ATOM   3668 HD13 LEU A 219     163.709 182.626 200.142  1.00  0.00           H  
ATOM   3669 HD21 LEU A 219     164.592 180.333 202.090  1.00  0.00           H  
ATOM   3670 HD22 LEU A 219     164.636 180.072 200.331  1.00  0.00           H  
ATOM   3671 HD23 LEU A 219     166.110 179.842 201.301  1.00  0.00           H  
ATOM   3672  N   GLN A 220     164.517 183.262 197.425  1.00 71.93           N  
ATOM   3673  CA  GLN A 220     163.375 184.104 197.220  1.00 71.93           C  
ATOM   3674  C   GLN A 220     162.244 183.379 196.550  1.00 71.93           C  
ATOM   3675  O   GLN A 220     162.429 182.475 195.737  1.00 71.93           O  
ATOM   3676  CB  GLN A 220     163.718 185.299 196.317  1.00 71.93           C  
ATOM   3677  CG  GLN A 220     164.948 186.073 196.794  1.00 71.93           C  
ATOM   3678  CD  GLN A 220     165.230 187.171 195.779  1.00 71.93           C  
ATOM   3679  OE1 GLN A 220     166.186 187.932 195.919  1.00 71.93           O  
ATOM   3680  NE2 GLN A 220     164.374 187.257 194.726  1.00 71.93           N  
ATOM   3681  H   GLN A 220     165.366 183.567 196.972  1.00  0.00           H  
ATOM   3682  HA  GLN A 220     163.033 184.477 198.185  1.00  0.00           H  
ATOM   3683  HB3 GLN A 220     162.863 185.973 196.268  1.00  0.00           H  
ATOM   3684  HB2 GLN A 220     163.884 184.947 195.299  1.00  0.00           H  
ATOM   3685  HG3 GLN A 220     165.803 185.399 196.846  1.00  0.00           H  
ATOM   3686  HG2 GLN A 220     164.740 186.522 197.765  1.00  0.00           H  
ATOM   3687 HE22 GLN A 220     164.511 187.966 194.020  1.00  0.00           H  
ATOM   3688 HE21 GLN A 220     163.601 186.611 194.650  1.00  0.00           H  
ATOM   3689  N   ALA A 221     161.020 183.835 196.881  1.00 47.80           N  
ATOM   3690  CA  ALA A 221     159.763 183.372 196.367  1.00 47.80           C  
ATOM   3691  C   ALA A 221     159.800 183.624 194.897  1.00 47.80           C  
ATOM   3692  O   ALA A 221     159.097 182.984 194.118  1.00 47.80           O  
ATOM   3693  CB  ALA A 221     158.561 184.137 196.945  1.00 47.80           C  
ATOM   3694  H   ALA A 221     160.924 184.579 197.557  1.00  0.00           H  
ATOM   3695  HA  ALA A 221     159.652 182.305 196.559  1.00  0.00           H  
ATOM   3696  HB1 ALA A 221     157.639 183.742 196.519  1.00  0.00           H  
ATOM   3697  HB2 ALA A 221     158.540 184.017 198.028  1.00  0.00           H  
ATOM   3698  HB3 ALA A 221     158.650 185.195 196.698  1.00  0.00           H  
ATOM   3699  N   SER A 222     160.616 184.612 194.493  1.00 85.90           N  
ATOM   3700  CA  SER A 222     160.747 184.988 193.119  1.00 85.90           C  
ATOM   3701  C   SER A 222     161.057 183.760 192.310  1.00 85.90           C  
ATOM   3702  O   SER A 222     160.650 183.667 191.153  1.00 85.90           O  
ATOM   3703  CB  SER A 222     161.889 185.992 192.889  1.00 85.90           C  
ATOM   3704  OG  SER A 222     163.136 185.392 193.205  1.00 85.90           O  
ATOM   3705  H   SER A 222     161.166 185.121 195.170  1.00  0.00           H  
ATOM   3706  HA  SER A 222     159.809 185.422 192.772  1.00  0.00           H  
ATOM   3707  HB3 SER A 222     161.736 186.867 193.521  1.00  0.00           H  
ATOM   3708  HB2 SER A 222     161.891 186.306 191.845  1.00  0.00           H  
ATOM   3709  HG  SER A 222     163.843 186.025 193.059  1.00  0.00           H  
ATOM   3710  N   ALA A 223     161.805 182.795 192.883  1.00 34.05           N  
ATOM   3711  CA  ALA A 223     162.121 181.565 192.201  1.00 34.05           C  
ATOM   3712  C   ALA A 223     160.859 180.786 191.972  1.00 34.05           C  
ATOM   3713  O   ALA A 223     160.669 180.180 190.918  1.00 34.05           O  
ATOM   3714  CB  ALA A 223     163.078 180.667 193.004  1.00 34.05           C  
ATOM   3715  H   ALA A 223     162.163 182.922 193.819  1.00  0.00           H  
ATOM   3716  HA  ALA A 223     162.575 181.798 191.238  1.00  0.00           H  
ATOM   3717  HB1 ALA A 223     163.280 179.756 192.441  1.00  0.00           H  
ATOM   3718  HB2 ALA A 223     164.013 181.199 193.181  1.00  0.00           H  
ATOM   3719  HB3 ALA A 223     162.620 180.410 193.959  1.00  0.00           H  
ATOM   3720  N   PHE A 224     159.957 180.793 192.971  1.00 38.48           N  
ATOM   3721  CA  PHE A 224     158.730 180.050 192.913  1.00 38.48           C  
ATOM   3722  C   PHE A 224     157.934 180.565 191.758  1.00 38.48           C  
ATOM   3723  O   PHE A 224     157.312 179.791 191.033  1.00 38.48           O  
ATOM   3724  CB  PHE A 224     157.877 180.213 194.183  1.00 38.48           C  
ATOM   3725  CG  PHE A 224     156.659 179.365 194.034  1.00 38.48           C  
ATOM   3726  CD1 PHE A 224     156.699 178.026 194.346  1.00 38.48           C  
ATOM   3727  CD2 PHE A 224     155.476 179.908 193.587  1.00 38.48           C  
ATOM   3728  CE1 PHE A 224     155.580 177.240 194.212  1.00 38.48           C  
ATOM   3729  CE2 PHE A 224     154.352 179.127 193.450  1.00 38.48           C  
ATOM   3730  CZ  PHE A 224     154.403 177.789 193.763  1.00 38.48           C  
ATOM   3731  H   PHE A 224     160.131 181.336 193.804  1.00  0.00           H  
ATOM   3732  HA  PHE A 224     158.952 178.994 192.758  1.00  0.00           H  
ATOM   3733  HB3 PHE A 224     157.582 181.257 194.290  1.00  0.00           H  
ATOM   3734  HB2 PHE A 224     158.448 179.879 195.049  1.00  0.00           H  
ATOM   3735  HD1 PHE A 224     157.617 177.581 194.701  1.00  0.00           H  
ATOM   3736  HD2 PHE A 224     155.423 180.958 193.340  1.00  0.00           H  
ATOM   3737  HE1 PHE A 224     155.625 176.190 194.460  1.00  0.00           H  
ATOM   3738  HE2 PHE A 224     153.430 179.565 193.097  1.00  0.00           H  
ATOM   3739  HZ  PHE A 224     153.524 177.170 193.658  1.00  0.00           H  
ATOM   3740  N   CYS A 225     157.920 181.899 191.579  1.00 86.26           N  
ATOM   3741  CA  CYS A 225     157.186 182.526 190.516  1.00 86.26           C  
ATOM   3742  C   CYS A 225     157.754 182.115 189.192  1.00 86.26           C  
ATOM   3743  O   CYS A 225     157.006 181.834 188.258  1.00 86.26           O  
ATOM   3744  CB  CYS A 225     157.274 184.061 190.550  1.00 86.26           C  
ATOM   3745  SG  CYS A 225     156.531 184.782 192.039  1.00 86.26           S  
ATOM   3746  H   CYS A 225     158.439 182.498 192.205  1.00  0.00           H  
ATOM   3747  HA  CYS A 225     156.141 182.223 190.571  1.00  0.00           H  
ATOM   3748  HB3 CYS A 225     156.785 184.471 189.666  1.00  0.00           H  
ATOM   3749  HB2 CYS A 225     158.319 184.365 190.483  1.00  0.00           H  
ATOM   3750  HG  CYS A 225     156.646 186.112 191.995  1.00  0.00           H  
ATOM   3751  N   GLY A 226     159.096 182.068 189.078  1.00 32.39           N  
ATOM   3752  CA  GLY A 226     159.749 181.805 187.825  1.00 32.39           C  
ATOM   3753  C   GLY A 226     159.426 180.438 187.284  1.00 32.39           C  
ATOM   3754  O   GLY A 226     159.179 180.282 186.089  1.00 32.39           O  
ATOM   3755  H   GLY A 226     159.677 182.220 189.890  1.00  0.00           H  
ATOM   3756  HA3 GLY A 226     160.828 181.899 187.952  1.00  0.00           H  
ATOM   3757  HA2 GLY A 226     159.455 182.561 187.097  1.00  0.00           H  
ATOM   3758  N   LEU A 227     159.432 179.405 188.143  1.00109.03           N  
ATOM   3759  CA  LEU A 227     159.197 178.049 187.718  1.00109.03           C  
ATOM   3760  C   LEU A 227     157.793 177.881 187.215  1.00109.03           C  
ATOM   3761  O   LEU A 227     157.546 177.085 186.310  1.00109.03           O  
ATOM   3762  CB  LEU A 227     159.474 177.009 188.827  1.00109.03           C  
ATOM   3763  CG  LEU A 227     158.633 177.150 190.112  1.00109.03           C  
ATOM   3764  CD1 LEU A 227     157.159 176.788 189.880  1.00109.03           C  
ATOM   3765  CD2 LEU A 227     159.261 176.356 191.269  1.00109.03           C  
ATOM   3766  H   LEU A 227     159.606 179.566 189.125  1.00  0.00           H  
ATOM   3767  HA  LEU A 227     159.874 177.839 186.890  1.00  0.00           H  
ATOM   3768  HB3 LEU A 227     160.533 177.033 189.086  1.00  0.00           H  
ATOM   3769  HB2 LEU A 227     159.344 176.006 188.420  1.00  0.00           H  
ATOM   3770  HG  LEU A 227     158.661 178.202 190.396  1.00  0.00           H  
ATOM   3771 HD11 LEU A 227     156.605 176.902 190.812  1.00  0.00           H  
ATOM   3772 HD12 LEU A 227     156.737 177.450 189.124  1.00  0.00           H  
ATOM   3773 HD13 LEU A 227     157.087 175.755 189.539  1.00  0.00           H  
ATOM   3774 HD21 LEU A 227     158.649 176.472 192.164  1.00  0.00           H  
ATOM   3775 HD22 LEU A 227     159.314 175.301 191.000  1.00  0.00           H  
ATOM   3776 HD23 LEU A 227     160.265 176.732 191.465  1.00  0.00           H  
ATOM   3777  N   GLY A 228     156.842 178.648 187.777  1.00 33.29           N  
ATOM   3778  CA  GLY A 228     155.442 178.519 187.471  1.00 33.29           C  
ATOM   3779  C   GLY A 228     155.218 178.712 186.004  1.00 33.29           C  
ATOM   3780  O   GLY A 228     154.308 178.119 185.430  1.00 33.29           O  
ATOM   3781  H   GLY A 228     157.097 179.357 188.450  1.00  0.00           H  
ATOM   3782  HA3 GLY A 228     154.878 179.269 188.026  1.00  0.00           H  
ATOM   3783  HA2 GLY A 228     155.096 177.528 187.764  1.00  0.00           H  
ATOM   3784  N   PHE A 229     156.017 179.576 185.357  1.00101.16           N  
ATOM   3785  CA  PHE A 229     155.849 179.815 183.953  1.00101.16           C  
ATOM   3786  C   PHE A 229     156.082 178.550 183.183  1.00101.16           C  
ATOM   3787  O   PHE A 229     155.431 178.316 182.167  1.00101.16           O  
ATOM   3788  CB  PHE A 229     156.811 180.868 183.385  1.00101.16           C  
ATOM   3789  CG  PHE A 229     156.676 180.786 181.904  1.00101.16           C  
ATOM   3790  CD1 PHE A 229     155.544 181.247 181.273  1.00101.16           C  
ATOM   3791  CD2 PHE A 229     157.688 180.246 181.144  1.00101.16           C  
ATOM   3792  CE1 PHE A 229     155.422 181.170 179.905  1.00101.16           C  
ATOM   3793  CE2 PHE A 229     157.572 180.166 179.777  1.00101.16           C  
ATOM   3794  CZ  PHE A 229     156.437 180.629 179.154  1.00101.16           C  
ATOM   3795  H   PHE A 229     156.744 180.064 185.859  1.00  0.00           H  
ATOM   3796  HA  PHE A 229     154.826 180.147 183.776  1.00  0.00           H  
ATOM   3797  HB3 PHE A 229     157.833 180.616 183.670  1.00  0.00           H  
ATOM   3798  HB2 PHE A 229     156.504 181.858 183.722  1.00  0.00           H  
ATOM   3799  HD1 PHE A 229     154.739 181.675 181.852  1.00  0.00           H  
ATOM   3800  HD2 PHE A 229     158.585 179.880 181.621  1.00  0.00           H  
ATOM   3801  HE1 PHE A 229     154.528 181.535 179.421  1.00  0.00           H  
ATOM   3802  HE2 PHE A 229     158.373 179.739 179.191  1.00  0.00           H  
ATOM   3803  HZ  PHE A 229     156.341 180.569 178.080  1.00  0.00           H  
ATOM   3804  N   LEU A 230     157.063 177.731 183.605  1.00124.62           N  
ATOM   3805  CA  LEU A 230     157.355 176.501 182.920  1.00124.62           C  
ATOM   3806  C   LEU A 230     156.207 175.540 183.041  1.00124.62           C  
ATOM   3807  O   LEU A 230     155.861 174.865 182.072  1.00124.62           O  
ATOM   3808  CB  LEU A 230     158.604 175.795 183.471  1.00124.62           C  
ATOM   3809  CG  LEU A 230     158.934 174.479 182.744  1.00124.62           C  
ATOM   3810  CD1 LEU A 230     159.276 174.728 181.266  1.00124.62           C  
ATOM   3811  CD2 LEU A 230     160.025 173.688 183.482  1.00124.62           C  
ATOM   3812  H   LEU A 230     157.611 177.976 184.418  1.00  0.00           H  
ATOM   3813  HA  LEU A 230     157.516 176.720 181.864  1.00  0.00           H  
ATOM   3814  HB3 LEU A 230     158.468 175.597 184.534  1.00  0.00           H  
ATOM   3815  HB2 LEU A 230     159.459 176.468 183.406  1.00  0.00           H  
ATOM   3816  HG  LEU A 230     158.031 173.869 182.763  1.00  0.00           H  
ATOM   3817 HD11 LEU A 230     159.504 173.779 180.781  1.00  0.00           H  
ATOM   3818 HD12 LEU A 230     158.425 175.194 180.769  1.00  0.00           H  
ATOM   3819 HD13 LEU A 230     160.141 175.387 181.199  1.00  0.00           H  
ATOM   3820 HD21 LEU A 230     160.234 172.765 182.942  1.00  0.00           H  
ATOM   3821 HD22 LEU A 230     160.933 174.288 183.540  1.00  0.00           H  
ATOM   3822 HD23 LEU A 230     159.683 173.450 184.489  1.00  0.00           H  
ATOM   3823  N   ILE A 231     155.592 175.446 184.236  1.00115.19           N  
ATOM   3824  CA  ILE A 231     154.544 174.486 184.459  1.00115.19           C  
ATOM   3825  C   ILE A 231     153.346 174.792 183.611  1.00115.19           C  
ATOM   3826  O   ILE A 231     152.773 173.893 182.998  1.00115.19           O  
ATOM   3827  CB  ILE A 231     154.108 174.390 185.900  1.00115.19           C  
ATOM   3828  CG1 ILE A 231     153.254 173.129 186.108  1.00115.19           C  
ATOM   3829  CG2 ILE A 231     153.390 175.688 186.300  1.00115.19           C  
ATOM   3830  CD1 ILE A 231     154.040 171.827 185.952  1.00115.19           C  
ATOM   3831  H   ILE A 231     155.865 176.056 184.994  1.00  0.00           H  
ATOM   3832  HA  ILE A 231     154.921 173.508 184.160  1.00  0.00           H  
ATOM   3833  HB  ILE A 231     155.002 174.296 186.516  1.00  0.00           H  
ATOM   3834 HG13 ILE A 231     152.422 173.136 185.404  1.00  0.00           H  
ATOM   3835 HG12 ILE A 231     152.798 173.160 187.098  1.00  0.00           H  
ATOM   3836 HG21 ILE A 231     153.073 175.623 187.341  1.00  0.00           H  
ATOM   3837 HG22 ILE A 231     154.070 176.532 186.180  1.00  0.00           H  
ATOM   3838 HG23 ILE A 231     152.517 175.832 185.663  1.00  0.00           H  
ATOM   3839 HD11 ILE A 231     153.374 170.979 186.112  1.00  0.00           H  
ATOM   3840 HD12 ILE A 231     154.460 171.774 184.948  1.00  0.00           H  
ATOM   3841 HD13 ILE A 231     154.846 171.799 186.685  1.00  0.00           H  
ATOM   3842  N   VAL A 232     152.938 176.074 183.540  1.00 78.45           N  
ATOM   3843  CA  VAL A 232     151.775 176.443 182.783  1.00 78.45           C  
ATOM   3844  C   VAL A 232     152.019 176.123 181.341  1.00 78.45           C  
ATOM   3845  O   VAL A 232     151.137 175.618 180.650  1.00 78.45           O  
ATOM   3846  CB  VAL A 232     151.450 177.906 182.895  1.00 78.45           C  
ATOM   3847  CG1 VAL A 232     152.632 178.727 182.350  1.00 78.45           C  
ATOM   3848  CG2 VAL A 232     150.124 178.167 182.162  1.00 78.45           C  
ATOM   3849  H   VAL A 232     153.453 176.795 184.024  1.00  0.00           H  
ATOM   3850  HA  VAL A 232     150.923 175.862 183.136  1.00  0.00           H  
ATOM   3851  HB  VAL A 232     151.316 178.151 183.949  1.00  0.00           H  
ATOM   3852 HG11 VAL A 232     152.403 179.790 182.428  1.00  0.00           H  
ATOM   3853 HG12 VAL A 232     153.528 178.505 182.930  1.00  0.00           H  
ATOM   3854 HG13 VAL A 232     152.803 178.469 181.305  1.00  0.00           H  
ATOM   3855 HG21 VAL A 232     149.871 179.225 182.233  1.00  0.00           H  
ATOM   3856 HG22 VAL A 232     150.227 177.888 181.113  1.00  0.00           H  
ATOM   3857 HG23 VAL A 232     149.332 177.574 182.620  1.00  0.00           H  
ATOM   3858  N   LEU A 233     153.243 176.408 180.857  1.00108.09           N  
ATOM   3859  CA  LEU A 233     153.631 176.180 179.494  1.00108.09           C  
ATOM   3860  C   LEU A 233     153.544 174.704 179.232  1.00108.09           C  
ATOM   3861  O   LEU A 233     153.038 174.279 178.195  1.00108.09           O  
ATOM   3862  CB  LEU A 233     155.102 176.615 179.273  1.00108.09           C  
ATOM   3863  CG  LEU A 233     155.726 176.455 177.863  1.00108.09           C  
ATOM   3864  CD1 LEU A 233     155.832 174.992 177.408  1.00108.09           C  
ATOM   3865  CD2 LEU A 233     155.050 177.366 176.829  1.00108.09           C  
ATOM   3866  H   LEU A 233     153.946 176.805 181.464  1.00  0.00           H  
ATOM   3867  HA  LEU A 233     152.971 176.723 178.818  1.00  0.00           H  
ATOM   3868  HB3 LEU A 233     155.736 176.110 180.002  1.00  0.00           H  
ATOM   3869  HB2 LEU A 233     155.220 177.648 179.599  1.00  0.00           H  
ATOM   3870  HG  LEU A 233     156.752 176.814 177.950  1.00  0.00           H  
ATOM   3871 HD11 LEU A 233     156.277 174.951 176.414  1.00  0.00           H  
ATOM   3872 HD12 LEU A 233     156.457 174.438 178.108  1.00  0.00           H  
ATOM   3873 HD13 LEU A 233     154.837 174.547 177.379  1.00  0.00           H  
ATOM   3874 HD21 LEU A 233     155.518 177.222 175.855  1.00  0.00           H  
ATOM   3875 HD22 LEU A 233     153.991 177.118 176.763  1.00  0.00           H  
ATOM   3876 HD23 LEU A 233     155.160 178.407 177.134  1.00  0.00           H  
ATOM   3877  N   ALA A 234     154.043 173.892 180.181  1.00 32.86           N  
ATOM   3878  CA  ALA A 234     154.082 172.463 180.026  1.00 32.86           C  
ATOM   3879  C   ALA A 234     152.696 171.907 179.923  1.00 32.86           C  
ATOM   3880  O   ALA A 234     152.440 171.034 179.097  1.00 32.86           O  
ATOM   3881  CB  ALA A 234     154.772 171.757 181.205  1.00 32.86           C  
ATOM   3882  H   ALA A 234     154.407 174.282 181.039  1.00  0.00           H  
ATOM   3883  HA  ALA A 234     154.623 172.225 179.110  1.00  0.00           H  
ATOM   3884  HB1 ALA A 234     154.773 170.680 181.034  1.00  0.00           H  
ATOM   3885  HB2 ALA A 234     155.799 172.111 181.291  1.00  0.00           H  
ATOM   3886  HB3 ALA A 234     154.234 171.978 182.127  1.00  0.00           H  
ATOM   3887  N   LEU A 235     151.775 172.388 180.782  1.00 88.35           N  
ATOM   3888  CA  LEU A 235     150.416 171.920 180.799  1.00 88.35           C  
ATOM   3889  C   LEU A 235     149.760 172.344 179.525  1.00 88.35           C  
ATOM   3890  O   LEU A 235     148.986 171.593 178.931  1.00 88.35           O  
ATOM   3891  CB  LEU A 235     149.615 172.501 181.985  1.00 88.35           C  
ATOM   3892  CG  LEU A 235     148.146 172.034 182.099  1.00 88.35           C  
ATOM   3893  CD1 LEU A 235     147.240 172.634 181.009  1.00 88.35           C  
ATOM   3894  CD2 LEU A 235     148.061 170.501 182.166  1.00 88.35           C  
ATOM   3895  H   LEU A 235     152.030 173.105 181.447  1.00  0.00           H  
ATOM   3896  HA  LEU A 235     150.411 170.832 180.861  1.00  0.00           H  
ATOM   3897  HB3 LEU A 235     149.644 173.590 181.940  1.00  0.00           H  
ATOM   3898  HB2 LEU A 235     150.137 172.277 182.915  1.00  0.00           H  
ATOM   3899  HG  LEU A 235     147.774 172.408 183.053  1.00  0.00           H  
ATOM   3900 HD11 LEU A 235     146.221 172.269 181.141  1.00  0.00           H  
ATOM   3901 HD12 LEU A 235     147.249 173.721 181.086  1.00  0.00           H  
ATOM   3902 HD13 LEU A 235     147.607 172.337 180.027  1.00  0.00           H  
ATOM   3903 HD21 LEU A 235     147.017 170.198 182.246  1.00  0.00           H  
ATOM   3904 HD22 LEU A 235     148.495 170.073 181.263  1.00  0.00           H  
ATOM   3905 HD23 LEU A 235     148.610 170.144 183.037  1.00  0.00           H  
ATOM   3906  N   PHE A 236     150.066 173.573 179.076  1.00 36.53           N  
ATOM   3907  CA  PHE A 236     149.476 174.138 177.898  1.00 36.53           C  
ATOM   3908  C   PHE A 236     149.876 173.304 176.720  1.00 36.53           C  
ATOM   3909  O   PHE A 236     149.073 173.065 175.820  1.00 36.53           O  
ATOM   3910  CB  PHE A 236     149.950 175.580 177.643  1.00 36.53           C  
ATOM   3911  CG  PHE A 236     149.256 176.086 176.425  1.00 36.53           C  
ATOM   3912  CD1 PHE A 236     147.978 176.589 176.510  1.00 36.53           C  
ATOM   3913  CD2 PHE A 236     149.884 176.065 175.201  1.00 36.53           C  
ATOM   3914  CE1 PHE A 236     147.333 177.060 175.391  1.00 36.53           C  
ATOM   3915  CE2 PHE A 236     149.243 176.535 174.078  1.00 36.53           C  
ATOM   3916  CZ  PHE A 236     147.966 177.033 174.173  1.00 36.53           C  
ATOM   3917  H   PHE A 236     150.737 174.140 179.574  1.00  0.00           H  
ATOM   3918  HA  PHE A 236     148.391 174.127 177.997  1.00  0.00           H  
ATOM   3919  HB3 PHE A 236     151.027 175.584 177.475  1.00  0.00           H  
ATOM   3920  HB2 PHE A 236     149.687 176.205 178.497  1.00  0.00           H  
ATOM   3921  HD1 PHE A 236     147.471 176.617 177.463  1.00  0.00           H  
ATOM   3922  HD2 PHE A 236     150.888 175.677 175.116  1.00  0.00           H  
ATOM   3923  HE1 PHE A 236     146.329 177.451 175.471  1.00  0.00           H  
ATOM   3924  HE2 PHE A 236     149.744 176.513 173.121  1.00  0.00           H  
ATOM   3925  HZ  PHE A 236     147.460 177.403 173.293  1.00  0.00           H  
ATOM   3926  N   GLN A 237     151.143 172.851 176.686  1.00118.87           N  
ATOM   3927  CA  GLN A 237     151.610 172.065 175.578  1.00118.87           C  
ATOM   3928  C   GLN A 237     150.833 170.786 175.516  1.00118.87           C  
ATOM   3929  O   GLN A 237     150.387 170.371 174.447  1.00118.87           O  
ATOM   3930  CB  GLN A 237     153.095 171.679 175.701  1.00118.87           C  
ATOM   3931  CG  GLN A 237     154.056 172.865 175.597  1.00118.87           C  
ATOM   3932  CD  GLN A 237     154.076 173.323 174.145  1.00118.87           C  
ATOM   3933  OE1 GLN A 237     154.700 174.326 173.806  1.00118.87           O  
ATOM   3934  NE2 GLN A 237     153.372 172.567 173.259  1.00118.87           N  
ATOM   3935  H   GLN A 237     151.776 173.063 177.444  1.00  0.00           H  
ATOM   3936  HA  GLN A 237     151.459 172.622 174.653  1.00  0.00           H  
ATOM   3937  HB3 GLN A 237     153.342 170.945 174.934  1.00  0.00           H  
ATOM   3938  HB2 GLN A 237     153.257 171.164 176.648  1.00  0.00           H  
ATOM   3939  HG3 GLN A 237     155.057 172.548 175.891  1.00  0.00           H  
ATOM   3940  HG2 GLN A 237     153.699 173.678 176.229  1.00  0.00           H  
ATOM   3941 HE22 GLN A 237     153.350 172.823 172.282  1.00  0.00           H  
ATOM   3942 HE21 GLN A 237     152.872 171.750 173.578  1.00  0.00           H  
ATOM   3943  N   ALA A 238     150.651 170.132 176.677  1.00 33.91           N  
ATOM   3944  CA  ALA A 238     149.957 168.880 176.783  1.00 33.91           C  
ATOM   3945  C   ALA A 238     148.519 169.062 176.417  1.00 33.91           C  
ATOM   3946  O   ALA A 238     147.913 168.178 175.814  1.00 33.91           O  
ATOM   3947  CB  ALA A 238     150.001 168.291 178.205  1.00 33.91           C  
ATOM   3948  H   ALA A 238     151.012 170.520 177.537  1.00  0.00           H  
ATOM   3949  HA  ALA A 238     150.409 168.168 176.093  1.00  0.00           H  
ATOM   3950  HB1 ALA A 238     149.460 167.345 178.224  1.00  0.00           H  
ATOM   3951  HB2 ALA A 238     151.038 168.122 178.497  1.00  0.00           H  
ATOM   3952  HB3 ALA A 238     149.537 168.988 178.902  1.00  0.00           H  
ATOM   3953  N   GLY A 239     147.926 170.209 176.799  1.00 16.66           N  
ATOM   3954  CA  GLY A 239     146.531 170.452 176.559  1.00 16.66           C  
ATOM   3955  C   GLY A 239     146.260 170.454 175.084  1.00 16.66           C  
ATOM   3956  O   GLY A 239     145.245 169.922 174.637  1.00 16.66           O  
ATOM   3957  H   GLY A 239     148.464 170.924 177.267  1.00  0.00           H  
ATOM   3958  HA3 GLY A 239     146.253 171.418 176.981  1.00  0.00           H  
ATOM   3959  HA2 GLY A 239     145.939 169.671 177.036  1.00  0.00           H  
ATOM   3960  N   LEU A 240     147.158 171.066 174.294  1.00 38.83           N  
ATOM   3961  CA  LEU A 240     146.989 171.164 172.868  1.00 38.83           C  
ATOM   3962  C   LEU A 240     147.016 169.789 172.277  1.00 38.83           C  
ATOM   3963  O   LEU A 240     146.269 169.489 171.349  1.00 38.83           O  
ATOM   3964  CB  LEU A 240     148.117 171.967 172.193  1.00 38.83           C  
ATOM   3965  CG  LEU A 240     148.161 173.457 172.583  1.00 38.83           C  
ATOM   3966  CD1 LEU A 240     149.310 174.184 171.867  1.00 38.83           C  
ATOM   3967  CD2 LEU A 240     146.803 174.140 172.346  1.00 38.83           C  
ATOM   3968  H   LEU A 240     147.987 171.478 174.697  1.00  0.00           H  
ATOM   3969  HA  LEU A 240     146.030 171.633 172.649  1.00  0.00           H  
ATOM   3970  HB3 LEU A 240     148.024 171.880 171.110  1.00  0.00           H  
ATOM   3971  HB2 LEU A 240     149.077 171.505 172.424  1.00  0.00           H  
ATOM   3972  HG  LEU A 240     148.365 173.505 173.653  1.00  0.00           H  
ATOM   3973 HD11 LEU A 240     149.316 175.233 172.162  1.00  0.00           H  
ATOM   3974 HD12 LEU A 240     150.259 173.724 172.142  1.00  0.00           H  
ATOM   3975 HD13 LEU A 240     149.171 174.111 170.788  1.00  0.00           H  
ATOM   3976 HD21 LEU A 240     146.869 175.190 172.631  1.00  0.00           H  
ATOM   3977 HD22 LEU A 240     146.538 174.067 171.291  1.00  0.00           H  
ATOM   3978 HD23 LEU A 240     146.038 173.648 172.947  1.00  0.00           H  
ATOM   3979  N   GLY A 241     147.893 168.920 172.812  1.00 30.52           N  
ATOM   3980  CA  GLY A 241     148.082 167.582 172.327  1.00 30.52           C  
ATOM   3981  C   GLY A 241     146.810 166.804 172.467  1.00 30.52           C  
ATOM   3982  O   GLY A 241     146.536 165.914 171.665  1.00 30.52           O  
ATOM   3983  H   GLY A 241     148.463 169.197 173.599  1.00  0.00           H  
ATOM   3984  HA3 GLY A 241     148.870 167.096 172.902  1.00  0.00           H  
ATOM   3985  HA2 GLY A 241     148.374 167.614 171.277  1.00  0.00           H  
ATOM   3986  N   ARG A 242     146.033 167.075 173.531  1.00 86.11           N  
ATOM   3987  CA  ARG A 242     144.812 166.365 173.786  1.00 86.11           C  
ATOM   3988  C   ARG A 242     143.808 166.638 172.701  1.00 86.11           C  
ATOM   3989  O   ARG A 242     143.139 165.724 172.221  1.00 86.11           O  
ATOM   3990  CB  ARG A 242     144.182 166.775 175.129  1.00 86.11           C  
ATOM   3991  CG  ARG A 242     142.917 165.996 175.486  1.00 86.11           C  
ATOM   3992  CD  ARG A 242     142.341 166.368 176.854  1.00 86.11           C  
ATOM   3993  NE  ARG A 242     141.610 167.658 176.705  1.00 86.11           N  
ATOM   3994  CZ  ARG A 242     140.855 168.132 177.738  1.00 86.11           C  
ATOM   3995  NH1 ARG A 242     140.794 167.436 178.911  1.00 86.11           N  
ATOM   3996  NH2 ARG A 242     140.159 169.297 177.598  1.00 86.11           N1+
ATOM   3997  H   ARG A 242     146.303 167.799 174.182  1.00  0.00           H  
ATOM   3998  HA  ARG A 242     145.024 165.296 173.808  1.00  0.00           H  
ATOM   3999  HB3 ARG A 242     143.957 167.841 175.112  1.00  0.00           H  
ATOM   4000  HB2 ARG A 242     144.917 166.655 175.925  1.00  0.00           H  
ATOM   4001  HG3 ARG A 242     143.131 164.928 175.462  1.00  0.00           H  
ATOM   4002  HG2 ARG A 242     142.161 166.161 174.718  1.00  0.00           H  
ATOM   4003  HD3 ARG A 242     143.155 166.492 177.569  1.00  0.00           H  
ATOM   4004  HD2 ARG A 242     141.647 165.593 177.178  1.00  0.00           H  
ATOM   4005  HE  ARG A 242     141.672 168.181 175.843  1.00  0.00           H  
ATOM   4006 HH12 ARG A 242     140.236 167.785 179.677  1.00  0.00           H  
ATOM   4007 HH11 ARG A 242     141.307 166.572 179.013  1.00  0.00           H  
ATOM   4008 HH22 ARG A 242     139.601 169.647 178.363  1.00  0.00           H  
ATOM   4009 HH21 ARG A 242     140.202 169.810 176.729  1.00  0.00           H  
ATOM   4010  N   MET A 243     143.704 167.907 172.264  1.00109.37           N  
ATOM   4011  CA  MET A 243     142.724 168.334 171.301  1.00109.37           C  
ATOM   4012  C   MET A 243     142.956 167.645 169.991  1.00109.37           C  
ATOM   4013  O   MET A 243     142.013 167.354 169.258  1.00109.37           O  
ATOM   4014  CB  MET A 243     142.779 169.848 171.030  1.00109.37           C  
ATOM   4015  CG  MET A 243     142.391 170.703 172.239  1.00109.37           C  
ATOM   4016  SD  MET A 243     140.647 170.567 172.730  1.00109.37           S  
ATOM   4017  CE  MET A 243     140.011 171.528 171.327  1.00109.37           C  
ATOM   4018  H   MET A 243     144.334 168.615 172.614  1.00  0.00           H  
ATOM   4019  HA  MET A 243     141.731 168.075 171.667  1.00  0.00           H  
ATOM   4020  HB3 MET A 243     142.125 170.089 170.192  1.00  0.00           H  
ATOM   4021  HB2 MET A 243     143.782 170.120 170.701  1.00  0.00           H  
ATOM   4022  HG3 MET A 243     142.628 171.747 172.034  1.00  0.00           H  
ATOM   4023  HG2 MET A 243     143.026 170.441 173.085  1.00  0.00           H  
ATOM   4024  HE1 MET A 243     138.925 171.595 171.395  1.00  0.00           H  
ATOM   4025  HE2 MET A 243     140.439 172.530 171.349  1.00  0.00           H  
ATOM   4026  HE3 MET A 243     140.287 171.036 170.394  1.00  0.00           H  
ATOM   4027  N   MET A 244     144.229 167.393 169.651  1.00114.03           N  
ATOM   4028  CA  MET A 244     144.594 166.785 168.403  1.00114.03           C  
ATOM   4029  C   MET A 244     144.070 165.381 168.300  1.00114.03           C  
ATOM   4030  O   MET A 244     143.702 164.940 167.213  1.00114.03           O  
ATOM   4031  CB  MET A 244     146.115 166.665 168.199  1.00114.03           C  
ATOM   4032  CG  MET A 244     146.831 167.994 167.966  1.00114.03           C  
ATOM   4033  SD  MET A 244     146.439 168.802 166.385  1.00114.03           S  
ATOM   4034  CE  MET A 244     147.511 167.739 165.375  1.00114.03           C  
ATOM   4035  H   MET A 244     144.978 167.633 170.285  1.00  0.00           H  
ATOM   4036  HA  MET A 244     144.176 167.377 167.589  1.00  0.00           H  
ATOM   4037  HB3 MET A 244     146.315 165.996 167.362  1.00  0.00           H  
ATOM   4038  HB2 MET A 244     146.556 166.163 169.060  1.00  0.00           H  
ATOM   4039  HG3 MET A 244     147.908 167.841 168.036  1.00  0.00           H  
ATOM   4040  HG2 MET A 244     146.603 168.675 168.786  1.00  0.00           H  
ATOM   4041  HE1 MET A 244     147.445 168.043 164.330  1.00  0.00           H  
ATOM   4042  HE2 MET A 244     148.542 167.834 165.716  1.00  0.00           H  
ATOM   4043  HE3 MET A 244     147.191 166.702 165.472  1.00  0.00           H  
ATOM   4044  N   MET A 245     144.008 164.642 169.425  1.00156.62           N  
ATOM   4045  CA  MET A 245     143.776 163.222 169.369  1.00156.62           C  
ATOM   4046  C   MET A 245     142.482 162.824 168.703  1.00156.62           C  
ATOM   4047  O   MET A 245     142.496 161.943 167.844  1.00156.62           O  
ATOM   4048  CB  MET A 245     143.847 162.552 170.758  1.00156.62           C  
ATOM   4049  CG  MET A 245     142.576 162.639 171.607  1.00156.62           C  
ATOM   4050  SD  MET A 245     141.293 161.424 171.173  1.00156.62           S  
ATOM   4051  CE  MET A 245     142.211 159.990 171.804  1.00156.62           C  
ATOM   4052  H   MET A 245     144.125 165.083 170.326  1.00  0.00           H  
ATOM   4053  HA  MET A 245     144.582 162.795 168.772  1.00  0.00           H  
ATOM   4054  HB3 MET A 245     144.683 162.972 171.318  1.00  0.00           H  
ATOM   4055  HB2 MET A 245     144.129 161.506 170.639  1.00  0.00           H  
ATOM   4056  HG3 MET A 245     142.161 163.644 171.533  1.00  0.00           H  
ATOM   4057  HG2 MET A 245     142.837 162.528 172.660  1.00  0.00           H  
ATOM   4058  HE1 MET A 245     141.622 159.086 171.653  1.00  0.00           H  
ATOM   4059  HE2 MET A 245     143.157 159.900 171.270  1.00  0.00           H  
ATOM   4060  HE3 MET A 245     142.406 160.122 172.868  1.00  0.00           H  
ATOM   4061  N   LYS A 246     141.334 163.446 169.033  1.00121.21           N  
ATOM   4062  CA  LYS A 246     140.099 162.983 168.453  1.00121.21           C  
ATOM   4063  C   LYS A 246     140.120 163.188 166.969  1.00121.21           C  
ATOM   4064  O   LYS A 246     139.723 162.307 166.208  1.00121.21           O  
ATOM   4065  CB  LYS A 246     138.861 163.708 169.011  1.00121.21           C  
ATOM   4066  CG  LYS A 246     138.579 163.393 170.483  1.00121.21           C  
ATOM   4067  CD  LYS A 246     139.609 163.981 171.449  1.00121.21           C  
ATOM   4068  CE  LYS A 246     139.380 165.461 171.759  1.00121.21           C  
ATOM   4069  NZ  LYS A 246     139.539 166.264 170.526  1.00121.21           N1+
ATOM   4070  H   LYS A 246     141.348 164.224 169.677  1.00  0.00           H  
ATOM   4071  HA  LYS A 246     139.998 161.917 168.655  1.00  0.00           H  
ATOM   4072  HB3 LYS A 246     137.989 163.447 168.412  1.00  0.00           H  
ATOM   4073  HB2 LYS A 246     138.986 164.784 168.889  1.00  0.00           H  
ATOM   4074  HG3 LYS A 246     138.532 162.313 170.619  1.00  0.00           H  
ATOM   4075  HG2 LYS A 246     137.586 163.758 170.747  1.00  0.00           H  
ATOM   4076  HD3 LYS A 246     140.609 163.848 171.036  1.00  0.00           H  
ATOM   4077  HD2 LYS A 246     139.600 163.411 172.378  1.00  0.00           H  
ATOM   4078  HE3 LYS A 246     140.104 165.792 172.504  1.00  0.00           H  
ATOM   4079  HE2 LYS A 246     138.373 165.598 172.154  1.00  0.00           H  
ATOM   4080  HZ1 LYS A 246     139.387 167.240 170.737  1.00  0.00           H  
ATOM   4081  HZ2 LYS A 246     140.473 166.141 170.161  1.00  0.00           H  
ATOM   4082  HZ3 LYS A 246     138.866 165.960 169.837  1.00  0.00           H  
ATOM   4083  N   TYR A 247     140.581 164.369 166.518  1.00 45.44           N  
ATOM   4084  CA  TYR A 247     140.615 164.678 165.117  1.00 45.44           C  
ATOM   4085  C   TYR A 247     141.589 163.777 164.429  1.00 45.44           C  
ATOM   4086  O   TYR A 247     141.311 163.250 163.355  1.00 45.44           O  
ATOM   4087  CB  TYR A 247     141.067 166.119 164.825  1.00 45.44           C  
ATOM   4088  CG  TYR A 247     140.026 167.044 165.353  1.00 45.44           C  
ATOM   4089  CD1 TYR A 247     138.837 167.201 164.681  1.00 45.44           C  
ATOM   4090  CD2 TYR A 247     140.242 167.761 166.507  1.00 45.44           C  
ATOM   4091  CE1 TYR A 247     137.872 168.057 165.157  1.00 45.44           C  
ATOM   4092  CE2 TYR A 247     139.281 168.618 166.987  1.00 45.44           C  
ATOM   4093  CZ  TYR A 247     138.094 168.766 166.312  1.00 45.44           C  
ATOM   4094  OH  TYR A 247     137.103 169.643 166.801  1.00 45.44           O  
ATOM   4095  H   TYR A 247     140.914 165.064 167.171  1.00  0.00           H  
ATOM   4096  HA  TYR A 247     139.623 164.522 164.693  1.00  0.00           H  
ATOM   4097  HB3 TYR A 247     141.163 166.258 163.748  1.00  0.00           H  
ATOM   4098  HB2 TYR A 247     142.014 166.312 165.330  1.00  0.00           H  
ATOM   4099  HD1 TYR A 247     138.654 166.649 163.771  1.00  0.00           H  
ATOM   4100  HD2 TYR A 247     141.173 167.653 167.044  1.00  0.00           H  
ATOM   4101  HE1 TYR A 247     136.940 168.171 164.623  1.00  0.00           H  
ATOM   4102  HE2 TYR A 247     139.459 169.175 167.895  1.00  0.00           H  
ATOM   4103  HH  TYR A 247     137.413 170.057 167.610  1.00  0.00           H  
ATOM   4104  N   ARG A 248     142.770 163.584 165.037  1.00 86.69           N  
ATOM   4105  CA  ARG A 248     143.821 162.811 164.441  1.00 86.69           C  
ATOM   4106  C   ARG A 248     143.400 161.377 164.292  1.00 86.69           C  
ATOM   4107  O   ARG A 248     143.659 160.755 163.265  1.00 86.69           O  
ATOM   4108  CB  ARG A 248     145.101 162.857 165.292  1.00 86.69           C  
ATOM   4109  CG  ARG A 248     146.322 162.256 164.603  1.00 86.69           C  
ATOM   4110  CD  ARG A 248     147.630 162.530 165.344  1.00 86.69           C  
ATOM   4111  NE  ARG A 248     148.721 161.934 164.525  1.00 86.69           N  
ATOM   4112  CZ  ARG A 248     149.211 162.632 163.460  1.00 86.69           C  
ATOM   4113  NH1 ARG A 248     148.682 163.852 163.149  1.00 86.69           N  
ATOM   4114  NH2 ARG A 248     150.219 162.112 162.702  1.00 86.69           N1+
ATOM   4115  H   ARG A 248     142.942 163.989 165.946  1.00  0.00           H  
ATOM   4116  HA  ARG A 248     144.040 163.218 163.454  1.00  0.00           H  
ATOM   4117  HB3 ARG A 248     144.927 162.339 166.235  1.00  0.00           H  
ATOM   4118  HB2 ARG A 248     145.314 163.889 165.569  1.00  0.00           H  
ATOM   4119  HG3 ARG A 248     146.393 162.646 163.588  1.00  0.00           H  
ATOM   4120  HG2 ARG A 248     146.185 161.180 164.497  1.00  0.00           H  
ATOM   4121  HD3 ARG A 248     147.603 162.045 166.320  1.00  0.00           H  
ATOM   4122  HD2 ARG A 248     147.783 163.606 165.423  1.00  0.00           H  
ATOM   4123  HE  ARG A 248     149.098 161.024 164.749  1.00  0.00           H  
ATOM   4124 HH12 ARG A 248     149.041 164.372 162.362  1.00  0.00           H  
ATOM   4125 HH11 ARG A 248     147.931 164.234 163.706  1.00  0.00           H  
ATOM   4126 HH22 ARG A 248     150.579 162.632 161.915  1.00  0.00           H  
ATOM   4127 HH21 ARG A 248     150.606 161.207 162.928  1.00  0.00           H  
ATOM   4128  N   ASP A 249     142.740 160.814 165.322  1.00 64.56           N  
ATOM   4129  CA  ASP A 249     142.341 159.433 165.296  1.00 64.56           C  
ATOM   4130  C   ASP A 249     141.320 159.225 164.220  1.00 64.56           C  
ATOM   4131  O   ASP A 249     141.343 158.220 163.512  1.00 64.56           O  
ATOM   4132  CB  ASP A 249     141.709 158.971 166.620  1.00 64.56           C  
ATOM   4133  CG  ASP A 249     141.541 157.458 166.566  1.00 64.56           C  
ATOM   4134  OD1 ASP A 249     141.976 156.847 165.553  1.00 64.56           O  
ATOM   4135  OD2 ASP A 249     140.975 156.892 167.539  1.00 64.56           O1-
ATOM   4136  H   ASP A 249     142.514 161.364 166.138  1.00  0.00           H  
ATOM   4137  HA  ASP A 249     143.213 158.815 165.083  1.00  0.00           H  
ATOM   4138  HB3 ASP A 249     140.733 159.441 166.739  1.00  0.00           H  
ATOM   4139  HB2 ASP A 249     142.368 159.234 167.448  1.00  0.00           H  
ATOM   4140  N   GLN A 250     140.398 160.191 164.073  1.00 40.90           N  
ATOM   4141  CA  GLN A 250     139.317 160.117 163.132  1.00 40.90           C  
ATOM   4142  C   GLN A 250     139.858 160.088 161.732  1.00 40.90           C  
ATOM   4143  O   GLN A 250     139.322 159.394 160.872  1.00 40.90           O  
ATOM   4144  CB  GLN A 250     138.395 161.347 163.230  1.00 40.90           C  
ATOM   4145  CG  GLN A 250     137.219 161.340 162.252  1.00 40.90           C  
ATOM   4146  CD  GLN A 250     136.472 162.657 162.418  1.00 40.90           C  
ATOM   4147  OE1 GLN A 250     136.261 163.132 163.533  1.00 40.90           O  
ATOM   4148  NE2 GLN A 250     136.071 163.275 161.274  1.00 40.90           N  
ATOM   4149  H   GLN A 250     140.444 161.024 164.642  1.00  0.00           H  
ATOM   4150  HA  GLN A 250     138.737 159.213 163.316  1.00  0.00           H  
ATOM   4151  HB3 GLN A 250     138.984 162.252 163.080  1.00  0.00           H  
ATOM   4152  HB2 GLN A 250     138.017 161.434 164.249  1.00  0.00           H  
ATOM   4153  HG3 GLN A 250     136.552 160.512 162.492  1.00  0.00           H  
ATOM   4154  HG2 GLN A 250     137.596 161.263 161.232  1.00  0.00           H  
ATOM   4155 HE22 GLN A 250     135.571 164.151 161.322  1.00  0.00           H  
ATOM   4156 HE21 GLN A 250     136.273 162.857 160.377  1.00  0.00           H  
ATOM   4157  N   ARG A 251     140.924 160.866 161.463  1.00137.31           N  
ATOM   4158  CA  ARG A 251     141.469 160.997 160.138  1.00137.31           C  
ATOM   4159  C   ARG A 251     142.070 159.712 159.643  1.00137.31           C  
ATOM   4160  O   ARG A 251     141.911 159.357 158.478  1.00137.31           O  
ATOM   4161  CB  ARG A 251     142.571 162.067 160.037  1.00137.31           C  
ATOM   4162  CG  ARG A 251     142.881 162.481 158.595  1.00137.31           C  
ATOM   4163  CD  ARG A 251     144.129 163.354 158.456  1.00137.31           C  
ATOM   4164  NE  ARG A 251     143.998 164.479 159.422  1.00137.31           N  
ATOM   4165  CZ  ARG A 251     144.463 164.328 160.698  1.00137.31           C  
ATOM   4166  NH1 ARG A 251     145.077 163.167 161.067  1.00137.31           N  
ATOM   4167  NH2 ARG A 251     144.318 165.340 161.603  1.00137.31           N1+
ATOM   4168  H   ARG A 251     141.371 161.384 162.206  1.00  0.00           H  
ATOM   4169  HA  ARG A 251     140.660 161.277 159.463  1.00  0.00           H  
ATOM   4170  HB3 ARG A 251     143.480 161.696 160.510  1.00  0.00           H  
ATOM   4171  HB2 ARG A 251     142.276 162.946 160.610  1.00  0.00           H  
ATOM   4172  HG3 ARG A 251     142.023 163.008 158.178  1.00  0.00           H  
ATOM   4173  HG2 ARG A 251     142.994 161.589 157.979  1.00  0.00           H  
ATOM   4174  HD3 ARG A 251     144.183 163.751 157.442  1.00  0.00           H  
ATOM   4175  HD2 ARG A 251     145.013 162.765 158.702  1.00  0.00           H  
ATOM   4176  HE  ARG A 251     143.569 165.349 159.140  1.00  0.00           H  
ATOM   4177 HH12 ARG A 251     145.421 163.055 162.010  1.00  0.00           H  
ATOM   4178 HH11 ARG A 251     145.188 162.419 160.397  1.00  0.00           H  
ATOM   4179 HH22 ARG A 251     144.662 165.227 162.546  1.00  0.00           H  
ATOM   4180 HH21 ARG A 251     143.867 166.201 161.330  1.00  0.00           H  
ATOM   4181  N   ALA A 252     142.772 158.969 160.515  1.00 34.39           N  
ATOM   4182  CA  ALA A 252     143.472 157.783 160.096  1.00 34.39           C  
ATOM   4183  C   ALA A 252     142.491 156.805 159.529  1.00 34.39           C  
ATOM   4184  O   ALA A 252     142.786 156.102 158.564  1.00 34.39           O  
ATOM   4185  CB  ALA A 252     144.204 157.088 161.255  1.00 34.39           C  
ATOM   4186  H   ALA A 252     142.816 159.239 161.487  1.00  0.00           H  
ATOM   4187  HA  ALA A 252     144.196 158.049 159.326  1.00  0.00           H  
ATOM   4188  HB1 ALA A 252     144.715 156.200 160.882  1.00  0.00           H  
ATOM   4189  HB2 ALA A 252     144.934 157.772 161.687  1.00  0.00           H  
ATOM   4190  HB3 ALA A 252     143.483 156.798 162.019  1.00  0.00           H  
ATOM   4191  N   GLY A 253     141.301 156.700 160.136  1.00 19.85           N  
ATOM   4192  CA  GLY A 253     140.329 155.788 159.616  1.00 19.85           C  
ATOM   4193  C   GLY A 253     139.917 156.238 158.246  1.00 19.85           C  
ATOM   4194  O   GLY A 253     139.743 155.420 157.345  1.00 19.85           O  
ATOM   4195  H   GLY A 253     141.099 157.261 160.951  1.00  0.00           H  
ATOM   4196  HA3 GLY A 253     139.458 155.774 160.271  1.00  0.00           H  
ATOM   4197  HA2 GLY A 253     140.763 154.790 159.555  1.00  0.00           H  
ATOM   4198  N   LYS A 254     139.733 157.561 158.059  1.00120.12           N  
ATOM   4199  CA  LYS A 254     139.272 158.087 156.804  1.00120.12           C  
ATOM   4200  C   LYS A 254     140.305 157.904 155.732  1.00120.12           C  
ATOM   4201  O   LYS A 254     139.953 157.805 154.557  1.00120.12           O  
ATOM   4202  CB  LYS A 254     138.824 159.565 156.856  1.00120.12           C  
ATOM   4203  CG  LYS A 254     139.930 160.598 157.059  1.00120.12           C  
ATOM   4204  CD  LYS A 254     139.451 162.043 156.897  1.00120.12           C  
ATOM   4205  CE  LYS A 254     138.646 162.560 158.090  1.00120.12           C  
ATOM   4206  NZ  LYS A 254     138.241 163.965 157.857  1.00120.12           N1+
ATOM   4207  H   LYS A 254     139.920 158.208 158.811  1.00  0.00           H  
ATOM   4208  HA  LYS A 254     138.401 157.500 156.512  1.00  0.00           H  
ATOM   4209  HB3 LYS A 254     138.072 159.685 157.636  1.00  0.00           H  
ATOM   4210  HB2 LYS A 254     138.270 159.805 155.948  1.00  0.00           H  
ATOM   4211  HG3 LYS A 254     140.740 160.404 156.355  1.00  0.00           H  
ATOM   4212  HG2 LYS A 254     140.367 160.471 158.050  1.00  0.00           H  
ATOM   4213  HD3 LYS A 254     138.849 162.125 155.992  1.00  0.00           H  
ATOM   4214  HD2 LYS A 254     140.311 162.693 156.732  1.00  0.00           H  
ATOM   4215  HE3 LYS A 254     139.256 162.503 158.992  1.00  0.00           H  
ATOM   4216  HE2 LYS A 254     137.757 161.943 158.223  1.00  0.00           H  
ATOM   4217  HZ1 LYS A 254     137.710 164.299 158.649  1.00  0.00           H  
ATOM   4218  HZ2 LYS A 254     139.064 164.538 157.739  1.00  0.00           H  
ATOM   4219  HZ3 LYS A 254     137.672 164.018 157.024  1.00  0.00           H  
ATOM   4220  N   ILE A 255     141.606 157.934 156.093  1.00129.77           N  
ATOM   4221  CA  ILE A 255     142.653 157.726 155.126  1.00129.77           C  
ATOM   4222  C   ILE A 255     142.652 156.301 154.644  1.00129.77           C  
ATOM   4223  O   ILE A 255     142.763 156.045 153.446  1.00129.77           O  
ATOM   4224  CB  ILE A 255     144.038 158.062 155.632  1.00129.77           C  
ATOM   4225  CG1 ILE A 255     145.007 158.213 154.450  1.00129.77           C  
ATOM   4226  CG2 ILE A 255     144.498 156.993 156.632  1.00129.77           C  
ATOM   4227  CD1 ILE A 255     144.731 159.446 153.595  1.00129.77           C  
ATOM   4228  H   ILE A 255     141.859 158.105 157.056  1.00  0.00           H  
ATOM   4229  HA  ILE A 255     142.447 158.367 154.269  1.00  0.00           H  
ATOM   4230  HB  ILE A 255     143.987 159.017 156.154  1.00  0.00           H  
ATOM   4231 HG13 ILE A 255     144.958 157.321 153.825  1.00  0.00           H  
ATOM   4232 HG12 ILE A 255     146.030 158.253 154.824  1.00  0.00           H  
ATOM   4233 HG21 ILE A 255     145.496 157.239 156.994  1.00  0.00           H  
ATOM   4234 HG22 ILE A 255     143.805 156.959 157.473  1.00  0.00           H  
ATOM   4235 HG23 ILE A 255     144.520 156.020 156.141  1.00  0.00           H  
ATOM   4236 HD11 ILE A 255     145.452 159.491 152.778  1.00  0.00           H  
ATOM   4237 HD12 ILE A 255     143.722 159.387 153.186  1.00  0.00           H  
ATOM   4238 HD13 ILE A 255     144.821 160.342 154.209  1.00  0.00           H  
ATOM   4239  N   SER A 256     142.477 155.334 155.568  1.00 81.79           N  
ATOM   4240  CA  SER A 256     142.583 153.934 155.259  1.00 81.79           C  
ATOM   4241  C   SER A 256     141.606 153.590 154.185  1.00 81.79           C  
ATOM   4242  O   SER A 256     141.833 152.662 153.407  1.00 81.79           O  
ATOM   4243  CB  SER A 256     142.268 153.032 156.464  1.00 81.79           C  
ATOM   4244  OG  SER A 256     140.902 153.170 156.828  1.00 81.79           O  
ATOM   4245  H   SER A 256     142.262 155.581 156.523  1.00  0.00           H  
ATOM   4246  HA  SER A 256     143.592 153.721 154.906  1.00  0.00           H  
ATOM   4247  HB3 SER A 256     142.899 153.317 157.306  1.00  0.00           H  
ATOM   4248  HB2 SER A 256     142.471 151.993 156.203  1.00  0.00           H  
ATOM   4249  HG  SER A 256     140.712 152.605 157.580  1.00  0.00           H  
ATOM   4250  N   GLU A 257     140.479 154.317 154.131  1.00 72.75           N  
ATOM   4251  CA  GLU A 257     139.468 154.074 153.145  1.00 72.75           C  
ATOM   4252  C   GLU A 257     140.009 154.375 151.778  1.00 72.75           C  
ATOM   4253  O   GLU A 257     139.777 153.623 150.834  1.00 72.75           O  
ATOM   4254  CB  GLU A 257     138.232 154.963 153.368  1.00 72.75           C  
ATOM   4255  CG  GLU A 257     137.089 154.716 152.384  1.00 72.75           C  
ATOM   4256  CD  GLU A 257     135.962 155.673 152.750  1.00 72.75           C  
ATOM   4257  OE1 GLU A 257     136.208 156.581 153.588  1.00 72.75           O  
ATOM   4258  OE2 GLU A 257     134.842 155.509 152.196  1.00 72.75           O1-
ATOM   4259  H   GLU A 257     140.325 155.060 154.798  1.00  0.00           H  
ATOM   4260  HA  GLU A 257     139.169 153.027 153.189  1.00  0.00           H  
ATOM   4261  HB3 GLU A 257     138.528 156.011 153.322  1.00  0.00           H  
ATOM   4262  HB2 GLU A 257     137.868 154.826 154.386  1.00  0.00           H  
ATOM   4263  HG3 GLU A 257     136.739 153.689 152.485  1.00  0.00           H  
ATOM   4264  HG2 GLU A 257     137.430 154.928 151.371  1.00  0.00           H  
ATOM   4265  N   ARG A 258     140.733 155.501 151.613  1.00161.48           N  
ATOM   4266  CA  ARG A 258     141.210 155.831 150.298  1.00161.48           C  
ATOM   4267  C   ARG A 258     142.271 154.877 149.848  1.00161.48           C  
ATOM   4268  O   ARG A 258     142.277 154.455 148.693  1.00161.48           O  
ATOM   4269  CB  ARG A 258     141.822 157.231 150.142  1.00161.48           C  
ATOM   4270  CG  ARG A 258     142.217 157.492 148.683  1.00161.48           C  
ATOM   4271  CD  ARG A 258     143.043 158.757 148.464  1.00161.48           C  
ATOM   4272  NE  ARG A 258     142.256 159.882 149.030  1.00161.48           N  
ATOM   4273  CZ  ARG A 258     142.390 160.174 150.354  1.00161.48           C  
ATOM   4274  NH1 ARG A 258     143.294 159.492 151.114  1.00161.48           N  
ATOM   4275  NH2 ARG A 258     141.620 161.144 150.921  1.00161.48           N1+
ATOM   4276  H   ARG A 258     140.931 156.095 152.406  1.00  0.00           H  
ATOM   4277  HA  ARG A 258     140.371 155.752 149.606  1.00  0.00           H  
ATOM   4278  HB3 ARG A 258     142.704 157.314 150.777  1.00  0.00           H  
ATOM   4279  HB2 ARG A 258     141.099 157.981 150.462  1.00  0.00           H  
ATOM   4280  HG3 ARG A 258     141.318 157.537 148.068  1.00  0.00           H  
ATOM   4281  HG2 ARG A 258     142.765 156.632 148.298  1.00  0.00           H  
ATOM   4282  HD3 ARG A 258     143.186 158.916 147.395  1.00  0.00           H  
ATOM   4283  HD2 ARG A 258     143.988 158.670 149.000  1.00  0.00           H  
ATOM   4284  HE  ARG A 258     141.631 160.427 148.454  1.00  0.00           H  
ATOM   4285 HH12 ARG A 258     143.394 159.708 152.096  1.00  0.00           H  
ATOM   4286 HH11 ARG A 258     143.864 158.771 150.695  1.00  0.00           H  
ATOM   4287 HH22 ARG A 258     141.721 161.359 151.903  1.00  0.00           H  
ATOM   4288 HH21 ARG A 258     140.948 161.648 150.360  1.00  0.00           H  
ATOM   4289  N   LEU A 259     143.201 154.514 150.754  1.00 98.40           N  
ATOM   4290  CA  LEU A 259     144.308 153.666 150.399  1.00 98.40           C  
ATOM   4291  C   LEU A 259     143.793 152.338 149.955  1.00 98.40           C  
ATOM   4292  O   LEU A 259     144.388 151.705 149.084  1.00 98.40           O  
ATOM   4293  CB  LEU A 259     145.305 153.417 151.546  1.00 98.40           C  
ATOM   4294  CG  LEU A 259     146.171 154.643 151.905  1.00 98.40           C  
ATOM   4295  CD1 LEU A 259     145.328 155.789 152.486  1.00 98.40           C  
ATOM   4296  CD2 LEU A 259     147.338 154.246 152.825  1.00 98.40           C  
ATOM   4297  H   LEU A 259     143.130 154.838 151.708  1.00  0.00           H  
ATOM   4298  HA  LEU A 259     144.844 154.125 149.568  1.00  0.00           H  
ATOM   4299  HB3 LEU A 259     145.953 152.580 151.286  1.00  0.00           H  
ATOM   4300  HB2 LEU A 259     144.762 153.086 152.431  1.00  0.00           H  
ATOM   4301  HG  LEU A 259     146.608 155.008 150.975  1.00  0.00           H  
ATOM   4302 HD11 LEU A 259     145.976 156.632 152.725  1.00  0.00           H  
ATOM   4303 HD12 LEU A 259     144.583 156.100 151.754  1.00  0.00           H  
ATOM   4304 HD13 LEU A 259     144.826 155.449 153.392  1.00  0.00           H  
ATOM   4305 HD21 LEU A 259     147.931 155.129 153.062  1.00  0.00           H  
ATOM   4306 HD22 LEU A 259     146.945 153.815 153.746  1.00  0.00           H  
ATOM   4307 HD23 LEU A 259     147.966 153.512 152.320  1.00  0.00           H  
ATOM   4308  N   VAL A 260     142.708 151.846 150.579  1.00100.33           N  
ATOM   4309  CA  VAL A 260     142.184 150.585 150.147  1.00100.33           C  
ATOM   4310  C   VAL A 260     141.629 150.733 148.759  1.00100.33           C  
ATOM   4311  O   VAL A 260     141.808 149.851 147.922  1.00100.33           O  
ATOM   4312  CB  VAL A 260     141.095 150.018 151.020  1.00100.33           C  
ATOM   4313  CG1 VAL A 260     141.646 149.837 152.443  1.00100.33           C  
ATOM   4314  CG2 VAL A 260     139.838 150.890 150.916  1.00100.33           C  
ATOM   4315  H   VAL A 260     142.281 152.364 151.334  1.00  0.00           H  
ATOM   4316  HA  VAL A 260     143.004 149.867 150.113  1.00  0.00           H  
ATOM   4317  HB  VAL A 260     140.844 149.030 150.635  1.00  0.00           H  
ATOM   4318 HG11 VAL A 260     140.867 149.427 153.085  1.00  0.00           H  
ATOM   4319 HG12 VAL A 260     142.495 149.153 152.420  1.00  0.00           H  
ATOM   4320 HG13 VAL A 260     141.968 150.802 152.834  1.00  0.00           H  
ATOM   4321 HG21 VAL A 260     139.054 150.475 151.549  1.00  0.00           H  
ATOM   4322 HG22 VAL A 260     140.070 151.904 151.243  1.00  0.00           H  
ATOM   4323 HG23 VAL A 260     139.495 150.912 149.882  1.00  0.00           H  
ATOM   4324  N   ILE A 261     140.937 151.858 148.483  1.00 89.72           N  
ATOM   4325  CA  ILE A 261     140.293 152.102 147.217  1.00 89.72           C  
ATOM   4326  C   ILE A 261     141.297 152.233 146.107  1.00 89.72           C  
ATOM   4327  O   ILE A 261     141.091 151.712 145.012  1.00 89.72           O  
ATOM   4328  CB  ILE A 261     139.464 153.353 147.224  1.00 89.72           C  
ATOM   4329  CG1 ILE A 261     138.334 153.240 148.264  1.00 89.72           C  
ATOM   4330  CG2 ILE A 261     138.957 153.594 145.792  1.00 89.72           C  
ATOM   4331  CD1 ILE A 261     137.367 152.087 147.992  1.00 89.72           C  
ATOM   4332  H   ILE A 261     140.851 152.582 149.182  1.00  0.00           H  
ATOM   4333  HA  ILE A 261     139.641 151.258 146.994  1.00  0.00           H  
ATOM   4334  HB  ILE A 261     140.106 154.188 147.505  1.00  0.00           H  
ATOM   4335 HG13 ILE A 261     137.779 154.177 148.298  1.00  0.00           H  
ATOM   4336 HG12 ILE A 261     138.767 153.122 149.257  1.00  0.00           H  
ATOM   4337 HG21 ILE A 261     138.350 154.499 145.768  1.00  0.00           H  
ATOM   4338 HG22 ILE A 261     139.807 153.709 145.120  1.00  0.00           H  
ATOM   4339 HG23 ILE A 261     138.354 152.744 145.472  1.00  0.00           H  
ATOM   4340 HD11 ILE A 261     136.597 152.068 148.764  1.00  0.00           H  
ATOM   4341 HD12 ILE A 261     136.900 152.226 147.017  1.00  0.00           H  
ATOM   4342 HD13 ILE A 261     137.914 151.144 148.001  1.00  0.00           H  
ATOM   4343  N   THR A 262     142.405 152.954 146.349  1.00 41.85           N  
ATOM   4344  CA  THR A 262     143.401 153.163 145.333  1.00 41.85           C  
ATOM   4345  C   THR A 262     144.031 151.853 144.978  1.00 41.85           C  
ATOM   4346  O   THR A 262     144.429 151.639 143.834  1.00 41.85           O  
ATOM   4347  CB  THR A 262     144.496 154.099 145.753  1.00 41.85           C  
ATOM   4348  OG1 THR A 262     145.220 153.555 146.847  1.00 41.85           O  
ATOM   4349  CG2 THR A 262     143.861 155.444 146.146  1.00 41.85           C  
ATOM   4350  H   THR A 262     142.552 153.363 147.261  1.00  0.00           H  
ATOM   4351  HA  THR A 262     142.915 153.569 144.446  1.00  0.00           H  
ATOM   4352  HB  THR A 262     145.176 154.255 144.915  1.00  0.00           H  
ATOM   4353  HG1 THR A 262     145.916 154.164 147.105  1.00  0.00           H  
ATOM   4354 HG21 THR A 262     144.642 156.139 146.455  1.00  0.00           H  
ATOM   4355 HG22 THR A 262     143.325 155.857 145.291  1.00  0.00           H  
ATOM   4356 HG23 THR A 262     143.165 155.291 146.971  1.00  0.00           H  
ATOM   4357  N   SER A 263     144.182 150.953 145.966  1.00 37.77           N  
ATOM   4358  CA  SER A 263     144.769 149.669 145.713  1.00 37.77           C  
ATOM   4359  C   SER A 263     143.888 148.907 144.768  1.00 37.77           C  
ATOM   4360  O   SER A 263     144.379 148.196 143.893  1.00 37.77           O  
ATOM   4361  CB  SER A 263     144.915 148.822 146.988  1.00 37.77           C  
ATOM   4362  OG  SER A 263     145.498 147.566 146.675  1.00 37.77           O  
ATOM   4363  H   SER A 263     143.880 151.177 146.903  1.00  0.00           H  
ATOM   4364  HA  SER A 263     145.750 149.806 145.258  1.00  0.00           H  
ATOM   4365  HB3 SER A 263     143.933 148.665 147.434  1.00  0.00           H  
ATOM   4366  HB2 SER A 263     145.548 149.348 147.703  1.00  0.00           H  
ATOM   4367  HG  SER A 263     145.585 147.045 147.476  1.00  0.00           H  
ATOM   4368  N   GLU A 264     142.555 149.019 144.930  1.00122.86           N  
ATOM   4369  CA  GLU A 264     141.648 148.276 144.100  1.00122.86           C  
ATOM   4370  C   GLU A 264     141.692 148.740 142.669  1.00122.86           C  
ATOM   4371  O   GLU A 264     141.838 147.931 141.756  1.00122.86           O  
ATOM   4372  CB  GLU A 264     140.191 148.398 144.572  1.00122.86           C  
ATOM   4373  CG  GLU A 264     139.241 147.469 143.821  1.00122.86           C  
ATOM   4374  CD  GLU A 264     139.483 146.056 144.326  1.00122.86           C  
ATOM   4375  OE1 GLU A 264     139.831 145.912 145.529  1.00122.86           O  
ATOM   4376  OE2 GLU A 264     139.326 145.101 143.519  1.00122.86           O1-
ATOM   4377  H   GLU A 264     142.182 149.631 145.642  1.00  0.00           H  
ATOM   4378  HA  GLU A 264     141.934 147.225 144.131  1.00  0.00           H  
ATOM   4379  HB3 GLU A 264     139.857 149.429 144.454  1.00  0.00           H  
ATOM   4380  HB2 GLU A 264     140.137 148.185 145.640  1.00  0.00           H  
ATOM   4381  HG3 GLU A 264     139.457 147.515 142.754  1.00  0.00           H  
ATOM   4382  HG2 GLU A 264     138.211 147.757 144.030  1.00  0.00           H  
ATOM   4383  N   MET A 265     141.603 150.065 142.436  1.00113.38           N  
ATOM   4384  CA  MET A 265     141.500 150.583 141.098  1.00113.38           C  
ATOM   4385  C   MET A 265     142.748 150.305 140.308  1.00113.38           C  
ATOM   4386  O   MET A 265     142.686 150.058 139.105  1.00113.38           O  
ATOM   4387  CB  MET A 265     141.238 152.096 141.047  1.00113.38           C  
ATOM   4388  CG  MET A 265     140.851 152.573 139.646  1.00113.38           C  
ATOM   4389  SD  MET A 265     140.511 154.353 139.511  1.00113.38           S  
ATOM   4390  CE  MET A 265     140.036 154.282 137.762  1.00113.38           C  
ATOM   4391  H   MET A 265     141.608 150.715 143.209  1.00  0.00           H  
ATOM   4392  HA  MET A 265     140.669 150.080 140.604  1.00  0.00           H  
ATOM   4393  HB3 MET A 265     142.129 152.629 141.378  1.00  0.00           H  
ATOM   4394  HB2 MET A 265     140.443 152.350 141.749  1.00  0.00           H  
ATOM   4395  HG3 MET A 265     139.982 152.013 139.301  1.00  0.00           H  
ATOM   4396  HG2 MET A 265     141.638 152.302 138.942  1.00  0.00           H  
ATOM   4397  HE1 MET A 265     139.770 155.281 137.416  1.00  0.00           H  
ATOM   4398  HE2 MET A 265     140.872 153.905 137.173  1.00  0.00           H  
ATOM   4399  HE3 MET A 265     139.180 153.617 137.644  1.00  0.00           H  
ATOM   4400  N   ILE A 266     143.915 150.399 140.966  1.00109.06           N  
ATOM   4401  CA  ILE A 266     145.226 150.209 140.400  1.00109.06           C  
ATOM   4402  C   ILE A 266     145.492 148.780 140.024  1.00109.06           C  
ATOM   4403  O   ILE A 266     146.275 148.522 139.111  1.00109.06           O  
ATOM   4404  CB  ILE A 266     146.321 150.614 141.343  1.00109.06           C  
ATOM   4405  CG1 ILE A 266     147.674 150.675 140.613  1.00109.06           C  
ATOM   4406  CG2 ILE A 266     146.292 149.650 142.540  1.00109.06           C  
ATOM   4407  CD1 ILE A 266     148.777 151.351 141.427  1.00109.06           C  
ATOM   4408  H   ILE A 266     143.923 150.622 141.951  1.00  0.00           H  
ATOM   4409  HA  ILE A 266     145.304 150.821 139.501  1.00  0.00           H  
ATOM   4410  HB  ILE A 266     146.093 151.614 141.712  1.00  0.00           H  
ATOM   4411 HG13 ILE A 266     147.550 151.200 139.666  1.00  0.00           H  
ATOM   4412 HG12 ILE A 266     147.988 149.665 140.347  1.00  0.00           H  
ATOM   4413 HG21 ILE A 266     147.079 149.920 143.244  1.00  0.00           H  
ATOM   4414 HG22 ILE A 266     145.323 149.715 143.036  1.00  0.00           H  
ATOM   4415 HG23 ILE A 266     146.453 148.630 142.190  1.00  0.00           H  
ATOM   4416 HD11 ILE A 266     149.702 151.358 140.851  1.00  0.00           H  
ATOM   4417 HD12 ILE A 266     148.484 152.376 141.656  1.00  0.00           H  
ATOM   4418 HD13 ILE A 266     148.932 150.802 142.356  1.00  0.00           H  
ATOM   4419  N   GLU A 267     144.977 147.820 140.818  1.00 59.96           N  
ATOM   4420  CA  GLU A 267     145.159 146.425 140.523  1.00 59.96           C  
ATOM   4421  C   GLU A 267     144.362 146.046 139.306  1.00 59.96           C  
ATOM   4422  O   GLU A 267     144.869 145.355 138.424  1.00 59.96           O  
ATOM   4423  CB  GLU A 267     144.738 145.517 141.693  1.00 59.96           C  
ATOM   4424  CG  GLU A 267     145.673 145.641 142.901  1.00 59.96           C  
ATOM   4425  CD  GLU A 267     145.115 144.797 144.038  1.00 59.96           C  
ATOM   4426  OE1 GLU A 267     143.915 144.977 144.377  1.00 59.96           O  
ATOM   4427  OE2 GLU A 267     145.884 143.960 144.584  1.00 59.96           O1-
ATOM   4428  H   GLU A 267     144.450 148.074 141.641  1.00  0.00           H  
ATOM   4429  HA  GLU A 267     146.214 146.251 140.313  1.00  0.00           H  
ATOM   4430  HB3 GLU A 267     144.716 144.480 141.357  1.00  0.00           H  
ATOM   4431  HB2 GLU A 267     143.720 145.764 141.996  1.00  0.00           H  
ATOM   4432  HG3 GLU A 267     145.725 146.684 143.214  1.00  0.00           H  
ATOM   4433  HG2 GLU A 267     146.664 145.277 142.632  1.00  0.00           H  
ATOM   4434  N   ASN A 268     143.087 146.491 139.224  1.00121.19           N  
ATOM   4435  CA  ASN A 268     142.267 146.176 138.083  1.00121.19           C  
ATOM   4436  C   ASN A 268     142.214 147.401 137.220  1.00121.19           C  
ATOM   4437  O   ASN A 268     141.149 147.949 136.938  1.00121.19           O  
ATOM   4438  CB  ASN A 268     140.824 145.810 138.466  1.00121.19           C  
ATOM   4439  CG  ASN A 268     140.868 144.447 139.140  1.00121.19           C  
ATOM   4440  OD1 ASN A 268     141.116 143.431 138.493  1.00121.19           O  
ATOM   4441  ND2 ASN A 268     140.632 144.422 140.479  1.00121.19           N  
ATOM   4442  H   ASN A 268     142.699 147.052 139.969  1.00  0.00           H  
ATOM   4443  HA  ASN A 268     142.717 145.355 137.525  1.00  0.00           H  
ATOM   4444  HB3 ASN A 268     140.214 145.749 137.565  1.00  0.00           H  
ATOM   4445  HB2 ASN A 268     140.436 146.549 139.167  1.00  0.00           H  
ATOM   4446 HD22 ASN A 268     140.649 143.544 140.978  1.00  0.00           H  
ATOM   4447 HD21 ASN A 268     140.440 145.281 140.974  1.00  0.00           H  
ATOM   4448  N   ILE A 269     143.400 147.832 136.765  1.00165.22           N  
ATOM   4449  CA  ILE A 269     143.649 148.999 135.966  1.00165.22           C  
ATOM   4450  C   ILE A 269     143.119 148.820 134.573  1.00165.22           C  
ATOM   4451  O   ILE A 269     142.676 149.777 133.943  1.00165.22           O  
ATOM   4452  CB  ILE A 269     145.127 149.295 135.906  1.00165.22           C  
ATOM   4453  CG1 ILE A 269     145.438 150.724 135.420  1.00165.22           C  
ATOM   4454  CG2 ILE A 269     145.784 148.193 135.059  1.00165.22           C  
ATOM   4455  CD1 ILE A 269     145.128 150.988 133.948  1.00165.22           C  
ATOM   4456  H   ILE A 269     144.241 147.316 136.979  1.00  0.00           H  
ATOM   4457  HA  ILE A 269     143.143 149.849 136.424  1.00  0.00           H  
ATOM   4458  HB  ILE A 269     145.518 149.204 136.919  1.00  0.00           H  
ATOM   4459 HG13 ILE A 269     146.486 150.951 135.614  1.00  0.00           H  
ATOM   4460 HG12 ILE A 269     144.896 151.441 136.037  1.00  0.00           H  
ATOM   4461 HG21 ILE A 269     146.857 148.375 134.994  1.00  0.00           H  
ATOM   4462 HG22 ILE A 269     145.608 147.223 135.524  1.00  0.00           H  
ATOM   4463 HG23 ILE A 269     145.353 148.198 134.058  1.00  0.00           H  
ATOM   4464 HD11 ILE A 269     145.380 152.020 133.702  1.00  0.00           H  
ATOM   4465 HD12 ILE A 269     145.715 150.313 133.326  1.00  0.00           H  
ATOM   4466 HD13 ILE A 269     144.067 150.820 133.764  1.00  0.00           H  
ATOM   4467  N   GLN A 270     143.219 147.593 134.030  1.00 85.85           N  
ATOM   4468  CA  GLN A 270     142.816 147.300 132.682  1.00 85.85           C  
ATOM   4469  C   GLN A 270     141.339 147.477 132.500  1.00 85.85           C  
ATOM   4470  O   GLN A 270     140.894 148.032 131.497  1.00 85.85           O  
ATOM   4471  CB  GLN A 270     143.133 145.845 132.291  1.00 85.85           C  
ATOM   4472  CG  GLN A 270     142.665 145.451 130.887  1.00 85.85           C  
ATOM   4473  CD  GLN A 270     143.597 146.075 129.860  1.00 85.85           C  
ATOM   4474  OE1 GLN A 270     143.743 147.294 129.792  1.00 85.85           O  
ATOM   4475  NE2 GLN A 270     144.250 145.213 129.034  1.00 85.85           N  
ATOM   4476  H   GLN A 270     143.591 146.828 134.575  1.00  0.00           H  
ATOM   4477  HA  GLN A 270     143.340 147.972 132.002  1.00  0.00           H  
ATOM   4478  HB3 GLN A 270     142.689 145.170 133.022  1.00  0.00           H  
ATOM   4479  HB2 GLN A 270     144.206 145.674 132.375  1.00  0.00           H  
ATOM   4480  HG3 GLN A 270     141.651 145.817 130.726  1.00  0.00           H  
ATOM   4481  HG2 GLN A 270     142.689 144.366 130.787  1.00  0.00           H  
ATOM   4482 HE22 GLN A 270     144.883 145.568 128.331  1.00  0.00           H  
ATOM   4483 HE21 GLN A 270     144.102 144.218 129.124  1.00  0.00           H  
ATOM   4484  N   SER A 271     140.544 146.982 133.462  1.00 85.61           N  
ATOM   4485  CA  SER A 271     139.110 147.002 133.369  1.00 85.61           C  
ATOM   4486  C   SER A 271     138.553 148.392 133.486  1.00 85.61           C  
ATOM   4487  O   SER A 271     137.644 148.765 132.746  1.00 85.61           O  
ATOM   4488  CB  SER A 271     138.449 146.138 134.455  1.00 85.61           C  
ATOM   4489  OG  SER A 271     137.038 146.187 134.320  1.00 85.61           O  
ATOM   4490  H   SER A 271     140.950 146.575 134.292  1.00  0.00           H  
ATOM   4491  HA  SER A 271     138.826 146.602 132.396  1.00  0.00           H  
ATOM   4492  HB3 SER A 271     138.733 146.512 135.439  1.00  0.00           H  
ATOM   4493  HB2 SER A 271     138.788 145.107 134.355  1.00  0.00           H  
ATOM   4494  HG  SER A 271     136.632 145.646 135.001  1.00  0.00           H  
ATOM   4495  N   VAL A 272     139.103 149.211 134.401  1.00106.90           N  
ATOM   4496  CA  VAL A 272     138.548 150.505 134.685  1.00106.90           C  
ATOM   4497  C   VAL A 272     138.578 151.391 133.470  1.00106.90           C  
ATOM   4498  O   VAL A 272     137.682 152.213 133.288  1.00106.90           O  
ATOM   4499  CB  VAL A 272     139.246 151.236 135.796  1.00106.90           C  
ATOM   4500  CG1 VAL A 272     140.662 151.628 135.341  1.00106.90           C  
ATOM   4501  CG2 VAL A 272     138.361 152.429 136.192  1.00106.90           C  
ATOM   4502  H   VAL A 272     139.927 148.921 134.908  1.00  0.00           H  
ATOM   4503  HA  VAL A 272     137.506 150.368 134.975  1.00  0.00           H  
ATOM   4504  HB  VAL A 272     139.330 150.567 136.652  1.00  0.00           H  
ATOM   4505 HG11 VAL A 272     141.169 152.159 136.147  1.00  0.00           H  
ATOM   4506 HG12 VAL A 272     141.225 150.729 135.088  1.00  0.00           H  
ATOM   4507 HG13 VAL A 272     140.597 152.274 134.466  1.00  0.00           H  
ATOM   4508 HG21 VAL A 272     138.839 152.984 136.999  1.00  0.00           H  
ATOM   4509 HG22 VAL A 272     138.227 153.084 135.331  1.00  0.00           H  
ATOM   4510 HG23 VAL A 272     137.389 152.066 136.527  1.00  0.00           H  
ATOM   4511  N   LYS A 273     139.637 151.300 132.639  1.00104.75           N  
ATOM   4512  CA  LYS A 273     139.749 152.111 131.454  1.00104.75           C  
ATOM   4513  C   LYS A 273     138.716 151.722 130.440  1.00104.75           C  
ATOM   4514  O   LYS A 273     138.145 152.578 129.764  1.00104.75           O  
ATOM   4515  CB  LYS A 273     141.111 152.000 130.739  1.00104.75           C  
ATOM   4516  CG  LYS A 273     142.282 152.649 131.481  1.00104.75           C  
ATOM   4517  CD  LYS A 273     143.644 152.358 130.843  1.00104.75           C  
ATOM   4518  CE  LYS A 273     144.208 153.511 130.001  1.00104.75           C  
ATOM   4519  NZ  LYS A 273     143.344 153.778 128.829  1.00104.75           N1+
ATOM   4520  H   LYS A 273     140.382 150.648 132.840  1.00  0.00           H  
ATOM   4521  HA  LYS A 273     139.587 153.153 131.731  1.00  0.00           H  
ATOM   4522  HB3 LYS A 273     141.031 152.433 129.742  1.00  0.00           H  
ATOM   4523  HB2 LYS A 273     141.338 150.950 130.556  1.00  0.00           H  
ATOM   4524  HG3 LYS A 273     142.287 152.309 132.516  1.00  0.00           H  
ATOM   4525  HG2 LYS A 273     142.128 153.727 131.528  1.00  0.00           H  
ATOM   4526  HD3 LYS A 273     143.570 151.463 130.226  1.00  0.00           H  
ATOM   4527  HD2 LYS A 273     144.360 152.097 131.623  1.00  0.00           H  
ATOM   4528  HE3 LYS A 273     145.212 153.255 129.661  1.00  0.00           H  
ATOM   4529  HE2 LYS A 273     144.275 154.409 130.615  1.00  0.00           H  
ATOM   4530  HZ1 LYS A 273     143.733 154.539 128.290  1.00  0.00           H  
ATOM   4531  HZ2 LYS A 273     143.292 152.950 128.253  1.00  0.00           H  
ATOM   4532  HZ3 LYS A 273     142.417 154.028 129.143  1.00  0.00           H  
ATOM   4533  N   ALA A 274     138.451 150.410 130.306  1.00 43.27           N  
ATOM   4534  CA  ALA A 274     137.552 149.895 129.308  1.00 43.27           C  
ATOM   4535  C   ALA A 274     136.172 150.454 129.502  1.00 43.27           C  
ATOM   4536  O   ALA A 274     135.472 150.732 128.529  1.00 43.27           O  
ATOM   4537  CB  ALA A 274     137.443 148.362 129.345  1.00 43.27           C  
ATOM   4538  H   ALA A 274     138.891 149.741 130.921  1.00  0.00           H  
ATOM   4539  HA  ALA A 274     137.914 150.195 128.325  1.00  0.00           H  
ATOM   4540  HB1 ALA A 274     136.752 148.028 128.571  1.00  0.00           H  
ATOM   4541  HB2 ALA A 274     138.425 147.923 129.169  1.00  0.00           H  
ATOM   4542  HB3 ALA A 274     137.075 148.047 130.321  1.00  0.00           H  
ATOM   4543  N   TYR A 275     135.711 150.570 130.761  1.00 73.91           N  
ATOM   4544  CA  TYR A 275     134.407 151.121 131.028  1.00 73.91           C  
ATOM   4545  C   TYR A 275     134.404 152.588 130.726  1.00 73.91           C  
ATOM   4546  O   TYR A 275     133.473 153.092 130.097  1.00 73.91           O  
ATOM   4547  CB  TYR A 275     133.969 150.976 132.497  1.00 73.91           C  
ATOM   4548  CG  TYR A 275     133.836 149.524 132.813  1.00 73.91           C  
ATOM   4549  CD1 TYR A 275     132.780 148.790 132.318  1.00 73.91           C  
ATOM   4550  CD2 TYR A 275     134.761 148.899 133.622  1.00 73.91           C  
ATOM   4551  CE1 TYR A 275     132.658 147.453 132.617  1.00 73.91           C  
ATOM   4552  CE2 TYR A 275     134.644 147.563 133.925  1.00 73.91           C  
ATOM   4553  CZ  TYR A 275     133.591 146.839 133.420  1.00 73.91           C  
ATOM   4554  OH  TYR A 275     133.468 145.468 133.730  1.00 73.91           O  
ATOM   4555  H   TYR A 275     136.282 150.268 131.538  1.00  0.00           H  
ATOM   4556  HA  TYR A 275     133.675 150.626 130.389  1.00  0.00           H  
ATOM   4557  HB3 TYR A 275     133.007 151.468 132.639  1.00  0.00           H  
ATOM   4558  HB2 TYR A 275     134.723 151.421 133.146  1.00  0.00           H  
ATOM   4559  HD1 TYR A 275     132.040 149.264 131.690  1.00  0.00           H  
ATOM   4560  HD2 TYR A 275     135.591 149.460 134.027  1.00  0.00           H  
ATOM   4561  HE1 TYR A 275     131.829 146.885 132.221  1.00  0.00           H  
ATOM   4562  HE2 TYR A 275     135.378 147.086 134.558  1.00  0.00           H  
ATOM   4563  HH  TYR A 275     134.196 145.201 134.296  1.00  0.00           H  
ATOM   4564  N   CYS A 276     135.466 153.290 131.182  1.00135.21           N  
ATOM   4565  CA  CYS A 276     135.676 154.710 131.081  1.00135.21           C  
ATOM   4566  C   CYS A 276     135.284 155.320 132.392  1.00135.21           C  
ATOM   4567  O   CYS A 276     134.415 156.190 132.454  1.00135.21           O  
ATOM   4568  CB  CYS A 276     134.892 155.418 129.957  1.00135.21           C  
ATOM   4569  SG  CYS A 276     135.212 157.206 129.895  1.00135.21           S  
ATOM   4570  H   CYS A 276     136.222 152.813 131.652  1.00  0.00           H  
ATOM   4571  HA  CYS A 276     136.740 154.889 130.923  1.00  0.00           H  
ATOM   4572  HB3 CYS A 276     133.825 155.246 130.096  1.00  0.00           H  
ATOM   4573  HB2 CYS A 276     135.151 154.970 128.997  1.00  0.00           H  
ATOM   4574  HG  CYS A 276     134.503 157.752 128.903  1.00  0.00           H  
ATOM   4575  N   TRP A 277     135.941 154.881 133.487  1.00108.92           N  
ATOM   4576  CA  TRP A 277     135.615 155.411 134.780  1.00108.92           C  
ATOM   4577  C   TRP A 277     136.840 156.080 135.325  1.00108.92           C  
ATOM   4578  O   TRP A 277     137.431 155.593 136.290  1.00108.92           O  
ATOM   4579  CB  TRP A 277     135.237 154.306 135.785  1.00108.92           C  
ATOM   4580  CG  TRP A 277     133.974 153.552 135.435  1.00108.92           C  
ATOM   4581  CD2 TRP A 277     133.563 152.321 136.057  1.00108.92           C  
ATOM   4582  CD1 TRP A 277     133.022 153.849 134.505  1.00108.92           C  
ATOM   4583  NE1 TRP A 277     132.042 152.885 134.508  1.00108.92           N  
ATOM   4584  CE2 TRP A 277     132.362 151.937 135.458  1.00108.92           C  
ATOM   4585  CE3 TRP A 277     134.137 151.570 137.043  1.00108.92           C  
ATOM   4586  CZ2 TRP A 277     131.717 150.793 135.838  1.00108.92           C  
ATOM   4587  CZ3 TRP A 277     133.482 150.418 137.424  1.00108.92           C  
ATOM   4588  CH2 TRP A 277     132.295 150.037 136.834  1.00108.92           C  
ATOM   4589  H   TRP A 277     136.662 154.180 133.396  1.00  0.00           H  
ATOM   4590  HA  TRP A 277     134.802 156.132 134.694  1.00  0.00           H  
ATOM   4591  HB3 TRP A 277     135.134 154.742 136.779  1.00  0.00           H  
ATOM   4592  HB2 TRP A 277     136.064 153.602 135.876  1.00  0.00           H  
ATOM   4593  HD1 TRP A 277     133.116 154.740 133.901  1.00  0.00           H  
ATOM   4594  HE1 TRP A 277     131.259 152.959 133.875  1.00  0.00           H  
ATOM   4595  HE3 TRP A 277     135.067 151.887 137.491  1.00  0.00           H  
ATOM   4596  HZ2 TRP A 277     130.790 150.512 135.361  1.00  0.00           H  
ATOM   4597  HZ3 TRP A 277     133.897 149.792 138.200  1.00  0.00           H  
ATOM   4598  HH2 TRP A 277     131.818 149.127 137.167  1.00  0.00           H  
ATOM   4599  N   GLU A 278     137.331 157.144 134.654  1.00116.95           N  
ATOM   4600  CA  GLU A 278     138.410 157.903 135.222  1.00116.95           C  
ATOM   4601  C   GLU A 278     137.880 158.930 136.179  1.00116.95           C  
ATOM   4602  O   GLU A 278     138.215 158.965 137.362  1.00116.95           O  
ATOM   4603  CB  GLU A 278     139.220 158.665 134.154  1.00116.95           C  
ATOM   4604  CG  GLU A 278     140.027 157.782 133.199  1.00116.95           C  
ATOM   4605  CD  GLU A 278     139.121 157.224 132.110  1.00116.95           C  
ATOM   4606  OE1 GLU A 278     137.916 157.585 132.085  1.00116.95           O  
ATOM   4607  OE2 GLU A 278     139.628 156.427 131.275  1.00116.95           O1-
ATOM   4608  H   GLU A 278     136.940 157.401 133.759  1.00  0.00           H  
ATOM   4609  HA  GLU A 278     139.076 157.227 135.759  1.00  0.00           H  
ATOM   4610  HB3 GLU A 278     139.890 159.371 134.645  1.00  0.00           H  
ATOM   4611  HB2 GLU A 278     138.548 159.300 133.577  1.00  0.00           H  
ATOM   4612  HG3 GLU A 278     140.474 156.959 133.756  1.00  0.00           H  
ATOM   4613  HG2 GLU A 278     140.822 158.372 132.743  1.00  0.00           H  
ATOM   4614  N   GLU A 279     136.964 159.768 135.656  1.00 96.85           N  
ATOM   4615  CA  GLU A 279     136.441 160.920 136.335  1.00 96.85           C  
ATOM   4616  C   GLU A 279     135.624 160.491 137.500  1.00 96.85           C  
ATOM   4617  O   GLU A 279     135.682 161.100 138.567  1.00 96.85           O  
ATOM   4618  CB  GLU A 279     135.528 161.752 135.424  1.00 96.85           C  
ATOM   4619  CG  GLU A 279     136.256 162.335 134.215  1.00 96.85           C  
ATOM   4620  CD  GLU A 279     135.216 162.992 133.321  1.00 96.85           C  
ATOM   4621  OE1 GLU A 279     134.003 162.870 133.641  1.00 96.85           O  
ATOM   4622  OE2 GLU A 279     135.620 163.620 132.306  1.00 96.85           O1-
ATOM   4623  H   GLU A 279     136.601 159.604 134.728  1.00  0.00           H  
ATOM   4624  HA  GLU A 279     137.267 161.541 136.682  1.00  0.00           H  
ATOM   4625  HB3 GLU A 279     135.080 162.561 136.002  1.00  0.00           H  
ATOM   4626  HB2 GLU A 279     134.697 161.134 135.083  1.00  0.00           H  
ATOM   4627  HG3 GLU A 279     136.750 161.533 133.667  1.00  0.00           H  
ATOM   4628  HG2 GLU A 279     136.972 163.085 134.550  1.00  0.00           H  
ATOM   4629  N   ALA A 280     134.825 159.428 137.312  1.00 34.40           N  
ATOM   4630  CA  ALA A 280     133.958 158.987 138.361  1.00 34.40           C  
ATOM   4631  C   ALA A 280     134.781 158.545 139.530  1.00 34.40           C  
ATOM   4632  O   ALA A 280     134.496 158.913 140.668  1.00 34.40           O  
ATOM   4633  CB  ALA A 280     133.079 157.798 137.942  1.00 34.40           C  
ATOM   4634  H   ALA A 280     134.835 158.938 136.429  1.00  0.00           H  
ATOM   4635  HA  ALA A 280     133.318 159.814 138.667  1.00  0.00           H  
ATOM   4636  HB1 ALA A 280     132.441 157.505 138.776  1.00  0.00           H  
ATOM   4637  HB2 ALA A 280     132.458 158.086 137.094  1.00  0.00           H  
ATOM   4638  HB3 ALA A 280     133.714 156.959 137.658  1.00  0.00           H  
ATOM   4639  N   MET A 281     135.843 157.756 139.274  1.00 34.55           N  
ATOM   4640  CA  MET A 281     136.679 157.259 140.331  1.00 34.55           C  
ATOM   4641  C   MET A 281     137.365 158.411 140.979  1.00 34.55           C  
ATOM   4642  O   MET A 281     137.528 158.448 142.198  1.00 34.55           O  
ATOM   4643  CB  MET A 281     137.757 156.281 139.833  1.00 34.55           C  
ATOM   4644  CG  MET A 281     137.186 154.938 139.373  1.00 34.55           C  
ATOM   4645  SD  MET A 281     136.462 153.943 140.713  1.00 34.55           S  
ATOM   4646  CE  MET A 281     135.984 152.539 139.666  1.00 34.55           C  
ATOM   4647  H   MET A 281     136.066 157.502 138.322  1.00  0.00           H  
ATOM   4648  HA  MET A 281     136.056 156.755 141.070  1.00  0.00           H  
ATOM   4649  HB3 MET A 281     138.486 156.112 140.625  1.00  0.00           H  
ATOM   4650  HB2 MET A 281     138.310 156.739 139.013  1.00  0.00           H  
ATOM   4651  HG3 MET A 281     137.969 154.363 138.878  1.00  0.00           H  
ATOM   4652  HG2 MET A 281     136.434 155.110 138.603  1.00  0.00           H  
ATOM   4653  HE1 MET A 281     135.505 151.775 140.278  1.00  0.00           H  
ATOM   4654  HE2 MET A 281     135.288 152.878 138.899  1.00  0.00           H  
ATOM   4655  HE3 MET A 281     136.871 152.120 139.192  1.00  0.00           H  
ATOM   4656  N   GLU A 282     137.783 159.388 140.158  1.00 47.72           N  
ATOM   4657  CA  GLU A 282     138.462 160.553 140.636  1.00 47.72           C  
ATOM   4658  C   GLU A 282     137.529 161.279 141.557  1.00 47.72           C  
ATOM   4659  O   GLU A 282     137.934 161.771 142.609  1.00 47.72           O  
ATOM   4660  CB  GLU A 282     138.842 161.478 139.468  1.00 47.72           C  
ATOM   4661  CG  GLU A 282     139.825 162.595 139.805  1.00 47.72           C  
ATOM   4662  CD  GLU A 282     140.352 163.091 138.463  1.00 47.72           C  
ATOM   4663  OE1 GLU A 282     140.754 162.225 137.643  1.00 47.72           O  
ATOM   4664  OE2 GLU A 282     140.345 164.327 138.223  1.00 47.72           O1-
ATOM   4665  H   GLU A 282     137.621 159.316 139.164  1.00  0.00           H  
ATOM   4666  HA  GLU A 282     139.360 160.259 141.179  1.00  0.00           H  
ATOM   4667  HB3 GLU A 282     137.937 161.911 139.043  1.00  0.00           H  
ATOM   4668  HB2 GLU A 282     139.244 160.879 138.651  1.00  0.00           H  
ATOM   4669  HG3 GLU A 282     140.650 162.187 140.389  1.00  0.00           H  
ATOM   4670  HG2 GLU A 282     139.295 163.404 140.307  1.00  0.00           H  
ATOM   4671  N   LYS A 283     136.239 161.352 141.180  1.00 80.87           N  
ATOM   4672  CA  LYS A 283     135.237 162.015 141.966  1.00 80.87           C  
ATOM   4673  C   LYS A 283     135.081 161.284 143.266  1.00 80.87           C  
ATOM   4674  O   LYS A 283     134.972 161.900 144.325  1.00 80.87           O  
ATOM   4675  CB  LYS A 283     133.860 161.999 141.275  1.00 80.87           C  
ATOM   4676  CG  LYS A 283     133.797 162.753 139.942  1.00 80.87           C  
ATOM   4677  CD  LYS A 283     134.005 164.263 140.056  1.00 80.87           C  
ATOM   4678  CE  LYS A 283     133.913 164.985 138.710  1.00 80.87           C  
ATOM   4679  NZ  LYS A 283     133.963 166.449 138.916  1.00 80.87           N1+
ATOM   4680  H   LYS A 283     135.942 160.930 140.312  1.00  0.00           H  
ATOM   4681  HA  LYS A 283     135.541 163.044 142.157  1.00  0.00           H  
ATOM   4682  HB3 LYS A 283     133.111 162.405 141.955  1.00  0.00           H  
ATOM   4683  HB2 LYS A 283     133.546 160.967 141.121  1.00  0.00           H  
ATOM   4684  HG3 LYS A 283     132.839 162.556 139.461  1.00  0.00           H  
ATOM   4685  HG2 LYS A 283     134.536 162.338 139.257  1.00  0.00           H  
ATOM   4686  HD3 LYS A 283     134.977 164.461 140.508  1.00  0.00           H  
ATOM   4687  HD2 LYS A 283     133.267 164.679 140.741  1.00  0.00           H  
ATOM   4688  HE3 LYS A 283     132.977 164.719 138.219  1.00  0.00           H  
ATOM   4689  HE2 LYS A 283     134.745 164.679 138.076  1.00  0.00           H  
ATOM   4690  HZ1 LYS A 283     133.902 166.917 138.023  1.00  0.00           H  
ATOM   4691  HZ2 LYS A 283     133.189 166.734 139.499  1.00  0.00           H  
ATOM   4692  HZ3 LYS A 283     134.832 166.697 139.367  1.00  0.00           H  
ATOM   4693  N   MET A 284     135.071 159.937 143.212  1.00112.74           N  
ATOM   4694  CA  MET A 284     134.868 159.113 144.373  1.00112.74           C  
ATOM   4695  C   MET A 284     135.982 159.317 145.352  1.00112.74           C  
ATOM   4696  O   MET A 284     135.758 159.383 146.560  1.00112.74           O  
ATOM   4697  CB  MET A 284     134.820 157.619 144.024  1.00112.74           C  
ATOM   4698  CG  MET A 284     134.471 156.747 145.226  1.00112.74           C  
ATOM   4699  SD  MET A 284     132.809 157.064 145.879  1.00112.74           S  
ATOM   4700  CE  MET A 284     131.993 156.725 144.293  1.00112.74           C  
ATOM   4701  H   MET A 284     135.210 159.466 142.329  1.00  0.00           H  
ATOM   4702  HA  MET A 284     133.927 159.395 144.846  1.00  0.00           H  
ATOM   4703  HB3 MET A 284     135.784 157.310 143.620  1.00  0.00           H  
ATOM   4704  HB2 MET A 284     134.088 157.455 143.233  1.00  0.00           H  
ATOM   4705  HG3 MET A 284     135.206 156.907 146.015  1.00  0.00           H  
ATOM   4706  HG2 MET A 284     134.556 155.696 144.948  1.00  0.00           H  
ATOM   4707  HE1 MET A 284     130.916 156.849 144.404  1.00  0.00           H  
ATOM   4708  HE2 MET A 284     132.362 157.419 143.538  1.00  0.00           H  
ATOM   4709  HE3 MET A 284     132.210 155.703 143.983  1.00  0.00           H  
ATOM   4710  N   ILE A 285     137.224 159.389 144.848  1.00 92.49           N  
ATOM   4711  CA  ILE A 285     138.384 159.605 145.662  1.00 92.49           C  
ATOM   4712  C   ILE A 285     138.327 160.989 146.238  1.00 92.49           C  
ATOM   4713  O   ILE A 285     138.673 161.211 147.397  1.00 92.49           O  
ATOM   4714  CB  ILE A 285     139.659 159.498 144.876  1.00 92.49           C  
ATOM   4715  CG1 ILE A 285     139.813 158.087 144.284  1.00 92.49           C  
ATOM   4716  CG2 ILE A 285     140.820 159.906 145.795  1.00 92.49           C  
ATOM   4717  CD1 ILE A 285     139.898 156.985 145.341  1.00 92.49           C  
ATOM   4718  H   ILE A 285     137.372 159.289 143.854  1.00  0.00           H  
ATOM   4719  HA  ILE A 285     138.397 158.877 146.473  1.00  0.00           H  
ATOM   4720  HB  ILE A 285     139.611 160.210 144.052  1.00  0.00           H  
ATOM   4721 HG13 ILE A 285     140.702 158.054 143.655  1.00  0.00           H  
ATOM   4722 HG12 ILE A 285     138.977 157.882 143.615  1.00  0.00           H  
ATOM   4723 HG21 ILE A 285     141.760 159.837 145.247  1.00  0.00           H  
ATOM   4724 HG22 ILE A 285     140.673 160.931 146.134  1.00  0.00           H  
ATOM   4725 HG23 ILE A 285     140.853 159.240 146.657  1.00  0.00           H  
ATOM   4726 HD11 ILE A 285     140.006 156.018 144.850  1.00  0.00           H  
ATOM   4727 HD12 ILE A 285     140.760 157.163 145.984  1.00  0.00           H  
ATOM   4728 HD13 ILE A 285     138.989 156.987 145.943  1.00  0.00           H  
ATOM   4729  N   GLU A 286     137.870 161.960 145.425  1.00 76.25           N  
ATOM   4730  CA  GLU A 286     137.882 163.356 145.764  1.00 76.25           C  
ATOM   4731  C   GLU A 286     137.062 163.646 146.987  1.00 76.25           C  
ATOM   4732  O   GLU A 286     137.440 164.499 147.785  1.00 76.25           O  
ATOM   4733  CB  GLU A 286     137.339 164.238 144.626  1.00 76.25           C  
ATOM   4734  CG  GLU A 286     137.570 165.737 144.833  1.00 76.25           C  
ATOM   4735  CD  GLU A 286     139.010 166.053 144.449  1.00 76.25           C  
ATOM   4736  OE1 GLU A 286     139.795 165.089 144.249  1.00 76.25           O  
ATOM   4737  OE2 GLU A 286     139.343 167.265 144.351  1.00 76.25           O1-
ATOM   4738  H   GLU A 286     137.491 161.723 144.519  1.00  0.00           H  
ATOM   4739  HA  GLU A 286     138.912 163.651 145.964  1.00  0.00           H  
ATOM   4740  HB3 GLU A 286     136.273 164.051 144.501  1.00  0.00           H  
ATOM   4741  HB2 GLU A 286     137.790 163.930 143.683  1.00  0.00           H  
ATOM   4742  HG3 GLU A 286     137.411 165.987 145.882  1.00  0.00           H  
ATOM   4743  HG2 GLU A 286     136.892 166.301 144.193  1.00  0.00           H  
ATOM   4744  N   ASN A 287     135.905 162.979 147.158  1.00 38.58           N  
ATOM   4745  CA  ASN A 287     135.046 163.288 148.270  1.00 38.58           C  
ATOM   4746  C   ASN A 287     135.690 162.936 149.582  1.00 38.58           C  
ATOM   4747  O   ASN A 287     135.718 163.755 150.501  1.00 38.58           O  
ATOM   4748  CB  ASN A 287     133.696 162.561 148.180  1.00 38.58           C  
ATOM   4749  CG  ASN A 287     132.965 163.136 146.974  1.00 38.58           C  
ATOM   4750  OD1 ASN A 287     132.856 164.352 146.822  1.00 38.58           O  
ATOM   4751  ND2 ASN A 287     132.462 162.241 146.082  1.00 38.58           N  
ATOM   4752  H   ASN A 287     135.636 162.258 146.504  1.00  0.00           H  
ATOM   4753  HA  ASN A 287     134.855 164.361 148.263  1.00  0.00           H  
ATOM   4754  HB3 ASN A 287     133.117 162.758 149.082  1.00  0.00           H  
ATOM   4755  HB2 ASN A 287     133.868 161.496 148.026  1.00  0.00           H  
ATOM   4756 HD22 ASN A 287     131.968 162.567 145.264  1.00  0.00           H  
ATOM   4757 HD21 ASN A 287     132.583 161.250 146.238  1.00  0.00           H  
ATOM   4758  N   LEU A 288     136.241 161.712 149.699  1.00 42.52           N  
ATOM   4759  CA  LEU A 288     136.851 161.245 150.912  1.00 42.52           C  
ATOM   4760  C   LEU A 288     138.052 162.092 151.162  1.00 42.52           C  
ATOM   4761  O   LEU A 288     138.404 162.383 152.303  1.00 42.52           O  
ATOM   4762  CB  LEU A 288     137.328 159.789 150.796  1.00 42.52           C  
ATOM   4763  CG  LEU A 288     136.190 158.802 150.474  1.00 42.52           C  
ATOM   4764  CD1 LEU A 288     136.710 157.357 150.395  1.00 42.52           C  
ATOM   4765  CD2 LEU A 288     135.008 158.969 151.443  1.00 42.52           C  
ATOM   4766  H   LEU A 288     136.236 161.079 148.912  1.00  0.00           H  
ATOM   4767  HA  LEU A 288     136.150 161.341 151.741  1.00  0.00           H  
ATOM   4768  HB3 LEU A 288     137.813 159.492 151.726  1.00  0.00           H  
ATOM   4769  HB2 LEU A 288     138.096 159.720 150.025  1.00  0.00           H  
ATOM   4770  HG  LEU A 288     135.822 159.059 149.481  1.00  0.00           H  
ATOM   4771 HD11 LEU A 288     135.883 156.685 150.166  1.00  0.00           H  
ATOM   4772 HD12 LEU A 288     137.464 157.284 149.611  1.00  0.00           H  
ATOM   4773 HD13 LEU A 288     137.152 157.077 151.351  1.00  0.00           H  
ATOM   4774 HD21 LEU A 288     134.224 158.257 151.186  1.00  0.00           H  
ATOM   4775 HD22 LEU A 288     135.345 158.785 152.463  1.00  0.00           H  
ATOM   4776 HD23 LEU A 288     134.616 159.983 151.367  1.00  0.00           H  
ATOM   4777  N   ARG A 289     138.747 162.467 150.077  1.00124.92           N  
ATOM   4778  CA  ARG A 289     139.895 163.309 150.201  1.00124.92           C  
ATOM   4779  C   ARG A 289     139.467 164.655 150.688  1.00124.92           C  
ATOM   4780  O   ARG A 289     140.147 165.268 151.509  1.00124.92           O  
ATOM   4781  CB  ARG A 289     140.673 163.507 148.889  1.00124.92           C  
ATOM   4782  CG  ARG A 289     141.927 164.374 149.057  1.00124.92           C  
ATOM   4783  CD  ARG A 289     143.002 163.745 149.949  1.00124.92           C  
ATOM   4784  NE  ARG A 289     144.194 164.642 149.939  1.00124.92           N  
ATOM   4785  CZ  ARG A 289     145.302 164.329 150.674  1.00124.92           C  
ATOM   4786  NH1 ARG A 289     145.323 163.203 151.445  1.00124.92           N  
ATOM   4787  NH2 ARG A 289     146.396 165.144 150.638  1.00124.92           N1+
ATOM   4788  H   ARG A 289     138.460 162.154 149.161  1.00  0.00           H  
ATOM   4789  HA  ARG A 289     140.567 162.871 150.939  1.00  0.00           H  
ATOM   4790  HB3 ARG A 289     140.018 163.959 148.144  1.00  0.00           H  
ATOM   4791  HB2 ARG A 289     140.956 162.535 148.486  1.00  0.00           H  
ATOM   4792  HG3 ARG A 289     141.643 165.345 149.463  1.00  0.00           H  
ATOM   4793  HG2 ARG A 289     142.352 164.589 148.076  1.00  0.00           H  
ATOM   4794  HD3 ARG A 289     143.279 162.769 149.550  1.00  0.00           H  
ATOM   4795  HD2 ARG A 289     142.623 163.657 150.967  1.00  0.00           H  
ATOM   4796  HE  ARG A 289     144.178 165.486 149.384  1.00  0.00           H  
ATOM   4797 HH12 ARG A 289     146.145 162.977 151.986  1.00  0.00           H  
ATOM   4798 HH11 ARG A 289     144.516 162.596 151.474  1.00  0.00           H  
ATOM   4799 HH22 ARG A 289     147.216 164.913 151.181  1.00  0.00           H  
ATOM   4800 HH21 ARG A 289     146.386 165.978 150.068  1.00  0.00           H  
ATOM   4801  N   GLN A 290     138.322 165.160 150.188  1.00108.75           N  
ATOM   4802  CA  GLN A 290     137.919 166.475 150.584  1.00108.75           C  
ATOM   4803  C   GLN A 290     137.567 166.445 152.040  1.00108.75           C  
ATOM   4804  O   GLN A 290     137.827 167.406 152.760  1.00108.75           O  
ATOM   4805  CB  GLN A 290     136.756 167.067 149.762  1.00108.75           C  
ATOM   4806  CG  GLN A 290     135.365 166.523 150.064  1.00108.75           C  
ATOM   4807  CD  GLN A 290     134.737 167.575 150.966  1.00108.75           C  
ATOM   4808  OE1 GLN A 290     133.557 167.509 151.305  1.00108.75           O  
ATOM   4809  NE2 GLN A 290     135.556 168.591 151.353  1.00108.75           N  
ATOM   4810  H   GLN A 290     137.766 164.612 149.547  1.00  0.00           H  
ATOM   4811  HA  GLN A 290     138.778 167.135 150.465  1.00  0.00           H  
ATOM   4812  HB3 GLN A 290     136.967 166.943 148.700  1.00  0.00           H  
ATOM   4813  HB2 GLN A 290     136.750 168.151 149.877  1.00  0.00           H  
ATOM   4814  HG3 GLN A 290     135.455 165.585 150.612  1.00  0.00           H  
ATOM   4815  HG2 GLN A 290     134.795 166.455 149.137  1.00  0.00           H  
ATOM   4816 HE22 GLN A 290     135.203 169.324 151.952  1.00  0.00           H  
ATOM   4817 HE21 GLN A 290     136.516 168.612 151.041  1.00  0.00           H  
ATOM   4818  N   THR A 291     136.956 165.340 152.514  1.00100.58           N  
ATOM   4819  CA  THR A 291     136.589 165.253 153.900  1.00100.58           C  
ATOM   4820  C   THR A 291     137.829 165.175 154.746  1.00100.58           C  
ATOM   4821  O   THR A 291     137.868 165.732 155.842  1.00100.58           O  
ATOM   4822  CB  THR A 291     135.701 164.086 154.237  1.00100.58           C  
ATOM   4823  OG1 THR A 291     135.113 164.280 155.516  1.00100.58           O  
ATOM   4824  CG2 THR A 291     136.528 162.794 154.246  1.00100.58           C  
ATOM   4825  H   THR A 291     136.755 164.569 151.894  1.00  0.00           H  
ATOM   4826  HA  THR A 291     136.058 166.167 154.165  1.00  0.00           H  
ATOM   4827  HB  THR A 291     134.914 164.004 153.487  1.00  0.00           H  
ATOM   4828  HG1 THR A 291     134.548 163.533 155.726  1.00  0.00           H  
ATOM   4829 HG21 THR A 291     135.882 161.950 154.490  1.00  0.00           H  
ATOM   4830 HG22 THR A 291     136.971 162.639 153.262  1.00  0.00           H  
ATOM   4831 HG23 THR A 291     137.319 162.873 154.992  1.00  0.00           H  
ATOM   4832  N   GLU A 292     138.877 164.473 154.266  1.00 94.37           N  
ATOM   4833  CA  GLU A 292     140.088 164.297 155.029  1.00 94.37           C  
ATOM   4834  C   GLU A 292     140.784 165.605 155.272  1.00 94.37           C  
ATOM   4835  O   GLU A 292     141.260 165.860 156.376  1.00 94.37           O  
ATOM   4836  CB  GLU A 292     141.146 163.420 154.338  1.00 94.37           C  
ATOM   4837  CG  GLU A 292     140.815 161.933 154.288  1.00 94.37           C  
ATOM   4838  CD  GLU A 292     142.072 161.189 153.855  1.00 94.37           C  
ATOM   4839  OE1 GLU A 292     143.148 161.839 153.761  1.00 94.37           O  
ATOM   4840  OE2 GLU A 292     141.970 159.955 153.621  1.00 94.37           O1-
ATOM   4841  H   GLU A 292     138.826 164.054 153.349  1.00  0.00           H  
ATOM   4842  HA  GLU A 292     139.835 163.850 155.990  1.00  0.00           H  
ATOM   4843  HB3 GLU A 292     142.108 163.559 154.832  1.00  0.00           H  
ATOM   4844  HB2 GLU A 292     141.313 163.787 153.325  1.00  0.00           H  
ATOM   4845  HG3 GLU A 292     140.023 161.762 153.559  1.00  0.00           H  
ATOM   4846  HG2 GLU A 292     140.516 161.594 155.280  1.00  0.00           H  
ATOM   4847  N   LEU A 293     140.852 166.467 154.243  1.00104.85           N  
ATOM   4848  CA  LEU A 293     141.584 167.708 154.266  1.00104.85           C  
ATOM   4849  C   LEU A 293     141.009 168.611 155.316  1.00104.85           C  
ATOM   4850  O   LEU A 293     141.741 169.341 155.984  1.00104.85           O  
ATOM   4851  CB  LEU A 293     141.514 168.417 152.890  1.00104.85           C  
ATOM   4852  CG  LEU A 293     142.374 169.689 152.678  1.00104.85           C  
ATOM   4853  CD1 LEU A 293     142.205 170.204 151.239  1.00104.85           C  
ATOM   4854  CD2 LEU A 293     142.086 170.806 153.692  1.00104.85           C  
ATOM   4855  H   LEU A 293     140.369 166.262 153.380  1.00  0.00           H  
ATOM   4856  HA  LEU A 293     142.627 167.501 154.507  1.00  0.00           H  
ATOM   4857  HB3 LEU A 293     140.474 168.647 152.660  1.00  0.00           H  
ATOM   4858  HB2 LEU A 293     141.743 167.696 152.105  1.00  0.00           H  
ATOM   4859  HG  LEU A 293     143.418 169.400 152.800  1.00  0.00           H  
ATOM   4860 HD11 LEU A 293     142.813 171.098 151.099  1.00  0.00           H  
ATOM   4861 HD12 LEU A 293     142.525 169.434 150.537  1.00  0.00           H  
ATOM   4862 HD13 LEU A 293     141.157 170.446 151.060  1.00  0.00           H  
ATOM   4863 HD21 LEU A 293     142.725 171.663 153.480  1.00  0.00           H  
ATOM   4864 HD22 LEU A 293     141.041 171.105 153.616  1.00  0.00           H  
ATOM   4865 HD23 LEU A 293     142.287 170.443 154.700  1.00  0.00           H  
ATOM   4866  N   LYS A 294     139.678 168.587 155.498  1.00100.61           N  
ATOM   4867  CA  LYS A 294     139.060 169.489 156.426  1.00100.61           C  
ATOM   4868  C   LYS A 294     139.617 169.248 157.795  1.00100.61           C  
ATOM   4869  O   LYS A 294     139.869 170.189 158.545  1.00100.61           O  
ATOM   4870  CB  LYS A 294     137.536 169.304 156.504  1.00100.61           C  
ATOM   4871  CG  LYS A 294     136.862 170.272 157.476  1.00100.61           C  
ATOM   4872  CD  LYS A 294     136.906 171.727 157.010  1.00100.61           C  
ATOM   4873  CE  LYS A 294     136.292 172.701 158.015  1.00100.61           C  
ATOM   4874  NZ  LYS A 294     134.885 172.331 158.278  1.00100.61           N1+
ATOM   4875  H   LYS A 294     139.109 167.932 154.980  1.00  0.00           H  
ATOM   4876  HA  LYS A 294     139.280 170.514 156.127  1.00  0.00           H  
ATOM   4877  HB3 LYS A 294     137.310 168.279 156.799  1.00  0.00           H  
ATOM   4878  HB2 LYS A 294     137.105 169.430 155.511  1.00  0.00           H  
ATOM   4879  HG3 LYS A 294     137.336 170.191 158.454  1.00  0.00           H  
ATOM   4880  HG2 LYS A 294     135.825 169.971 157.626  1.00  0.00           H  
ATOM   4881  HD3 LYS A 294     136.387 171.817 156.055  1.00  0.00           H  
ATOM   4882  HD2 LYS A 294     137.939 172.013 156.814  1.00  0.00           H  
ATOM   4883  HE3 LYS A 294     136.332 173.713 157.611  1.00  0.00           H  
ATOM   4884  HE2 LYS A 294     136.857 172.666 158.947  1.00  0.00           H  
ATOM   4885  HZ1 LYS A 294     134.485 172.978 158.942  1.00  0.00           H  
ATOM   4886  HZ2 LYS A 294     134.360 172.367 157.416  1.00  0.00           H  
ATOM   4887  HZ3 LYS A 294     134.847 171.395 158.656  1.00  0.00           H  
ATOM   4888  N   LEU A 295     139.809 167.968 158.150  1.00143.83           N  
ATOM   4889  CA  LEU A 295     140.294 167.553 159.434  1.00143.83           C  
ATOM   4890  C   LEU A 295     141.723 167.989 159.621  1.00143.83           C  
ATOM   4891  O   LEU A 295     142.116 168.421 160.705  1.00143.83           O  
ATOM   4892  CB  LEU A 295     140.197 166.026 159.539  1.00143.83           C  
ATOM   4893  CG  LEU A 295     140.515 165.448 160.916  1.00143.83           C  
ATOM   4894  CD1 LEU A 295     139.601 166.059 161.990  1.00143.83           C  
ATOM   4895  CD2 LEU A 295     140.413 163.917 160.863  1.00143.83           C  
ATOM   4896  H   LEU A 295     139.609 167.227 157.494  1.00  0.00           H  
ATOM   4897  HA  LEU A 295     139.678 168.004 160.212  1.00  0.00           H  
ATOM   4898  HB3 LEU A 295     140.853 165.571 158.797  1.00  0.00           H  
ATOM   4899  HB2 LEU A 295     139.200 165.706 159.235  1.00  0.00           H  
ATOM   4900  HG  LEU A 295     141.544 165.709 161.161  1.00  0.00           H  
ATOM   4901 HD11 LEU A 295     139.846 165.632 162.962  1.00  0.00           H  
ATOM   4902 HD12 LEU A 295     139.747 167.139 162.021  1.00  0.00           H  
ATOM   4903 HD13 LEU A 295     138.561 165.840 161.750  1.00  0.00           H  
ATOM   4904 HD21 LEU A 295     140.640 163.503 161.845  1.00  0.00           H  
ATOM   4905 HD22 LEU A 295     139.402 163.630 160.573  1.00  0.00           H  
ATOM   4906 HD23 LEU A 295     141.124 163.530 160.133  1.00  0.00           H  
ATOM   4907  N   THR A 296     142.542 167.897 158.555  1.00130.03           N  
ATOM   4908  CA  THR A 296     143.940 168.226 158.629  1.00130.03           C  
ATOM   4909  C   THR A 296     144.136 169.681 158.945  1.00130.03           C  
ATOM   4910  O   THR A 296     145.108 170.048 159.603  1.00130.03           O  
ATOM   4911  CB  THR A 296     144.715 167.870 157.386  1.00130.03           C  
ATOM   4912  OG1 THR A 296     144.161 168.500 156.244  1.00130.03           O  
ATOM   4913  CG2 THR A 296     144.702 166.343 157.210  1.00130.03           C  
ATOM   4914  H   THR A 296     142.179 167.588 157.665  1.00  0.00           H  
ATOM   4915  HA  THR A 296     144.366 167.654 159.453  1.00  0.00           H  
ATOM   4916  HB  THR A 296     145.746 168.202 157.506  1.00  0.00           H  
ATOM   4917  HG1 THR A 296     144.670 168.259 155.467  1.00  0.00           H  
ATOM   4918 HG21 THR A 296     145.260 166.075 156.313  1.00  0.00           H  
ATOM   4919 HG22 THR A 296     145.163 165.873 158.078  1.00  0.00           H  
ATOM   4920 HG23 THR A 296     143.673 165.997 157.114  1.00  0.00           H  
ATOM   4921  N   ARG A 297     143.232 170.561 158.476  1.00124.75           N  
ATOM   4922  CA  ARG A 297     143.393 171.966 158.721  1.00124.75           C  
ATOM   4923  C   ARG A 297     143.382 172.198 160.205  1.00124.75           C  
ATOM   4924  O   ARG A 297     144.214 172.937 160.730  1.00124.75           O  
ATOM   4925  CB  ARG A 297     142.260 172.801 158.095  1.00124.75           C  
ATOM   4926  CG  ARG A 297     142.011 172.463 156.620  1.00124.75           C  
ATOM   4927  CD  ARG A 297     141.660 173.654 155.723  1.00124.75           C  
ATOM   4928  NE  ARG A 297     142.773 173.832 154.746  1.00124.75           N  
ATOM   4929  CZ  ARG A 297     142.491 173.981 153.418  1.00124.75           C  
ATOM   4930  NH1 ARG A 297     141.197 173.986 152.983  1.00124.75           N  
ATOM   4931  NH2 ARG A 297     143.505 174.108 152.513  1.00124.75           N1+
ATOM   4932  H   ARG A 297     142.435 170.234 157.949  1.00  0.00           H  
ATOM   4933  HA  ARG A 297     144.349 172.295 158.313  1.00  0.00           H  
ATOM   4934  HB3 ARG A 297     142.497 173.861 158.189  1.00  0.00           H  
ATOM   4935  HB2 ARG A 297     141.342 172.648 158.662  1.00  0.00           H  
ATOM   4936  HG3 ARG A 297     141.222 171.715 156.550  1.00  0.00           H
[truncated: 1,156,468 more chars]
