# Supplementary material for: The CFTR P67L variant reveals a key role for N-terminal lasso helices in channel folding, maturation, and pharmacologic rescue
Source: J Biol Chem. 2021 Mar 26;296:100598. doi: 10.1016/j.jbc.2021.100598 (PMC8102917; doi:10.1016/j.jbc.2021.100598)
Supplement: Supplemental Data 2 [file mmc3.zip]

Archive with 1 entries (1 files):
- jbc_100598_JBC_JBC-2021-017397_18_mmc3.pdb
