# Supplementary material for: The CFTR P67L variant reveals a key role for N-terminal lasso helices in channel folding, maturation, and pharmacologic rescue
Source: J Biol Chem. 2021 Mar 26;296:100598. doi: 10.1016/j.jbc.2021.100598 (PMC8102917; doi:10.1016/j.jbc.2021.100598)
Supplement: Supplemental Data 2 [file mmc3.zip › jbc_100598_JBC_JBC-2021-017397_18_mmc3.pdb]

REMARK   Accelrys Discovery Studio PDB file
REMARK   Created:  2017-01-04T23:16:33Z
ATOM      1  N   MET     1     151.483 106.957 124.836  1.00243.11           N1+
ATOM      2  CA  MET     1     152.372 107.294 125.955  1.00227.06           C  
ATOM      3  CB  MET     1     152.880 106.034 126.674  1.00231.16           C  
ATOM      4  CG  MET     1     151.772 105.322 127.449  1.00236.26           C  
ATOM      5  SD  MET     1     150.481 104.569 126.415  1.00243.64           S  
ATOM      6  CE  MET     1     149.265 104.564 127.763  1.00239.76           C  
ATOM      7  C   MET     1     153.540 108.148 125.603  1.00208.89           C  
ATOM      8  O   MET     1     154.602 107.664 125.217  1.00209.63           O  
ATOM      9  N   GLN     2     153.310 109.467 125.723  1.00184.78           N  
ATOM     10  CA  GLN     2     154.242 110.543 125.610  1.00179.05           C  
ATOM     11  CB  GLN     2     153.574 111.933 125.688  1.00180.02           C  
ATOM     12  CG  GLN     2     152.612 112.251 124.540  1.00189.39           C  
ATOM     13  CD  GLN     2     153.425 112.394 123.260  1.00204.95           C  
ATOM     14  OE1 GLN     2     154.532 112.932 123.268  1.00204.71           O  
ATOM     15  NE2 GLN     2     152.865 111.894 122.127  1.00232.94           N  
ATOM     16  C   GLN     2     155.151 110.449 126.803  1.00173.92           C  
ATOM     17  O   GLN     2     156.309 110.857 126.738  1.00178.43           O  
ATOM     18  N   ARG     3     154.656 109.865 127.920  1.00163.09           N  
ATOM     19  CA  ARG     3     155.387 109.834 129.164  1.00165.21           C  
ATOM     20  CB  ARG     3     156.742 109.106 129.098  1.00170.97           C  
ATOM     21  CG  ARG     3     156.607 107.588 129.150  1.00179.20           C  
ATOM     22  CD  ARG     3     155.944 107.112 130.445  1.00191.95           C  
ATOM     23  NE  ARG     3     156.890 107.440 131.546  1.00209.21           N  
ATOM     24  CZ  ARG     3     156.488 108.158 132.634  1.00219.38           C  
ATOM     25  NH1 ARG     3     155.177 108.512 132.788  1.00226.10           N1+
ATOM     26  NH2 ARG     3     157.408 108.535 133.566  1.00229.37           N  
ATOM     27  C   ARG     3     155.652 111.220 129.664  1.00165.51           C  
ATOM     28  O   ARG     3     156.614 111.873 129.265  1.00167.82           O  
ATOM     29  N   SER     4     154.738 111.699 130.541  1.00169.19           N  
ATOM     30  CA  SER     4     154.738 113.014 131.128  1.00168.83           C  
ATOM     31  CB  SER     4     153.482 113.295 131.967  1.00167.21           C  
ATOM     32  OG  SER     4     153.458 112.431 133.094  1.00165.60           O  
ATOM     33  C   SER     4     155.927 113.224 132.033  1.00171.06           C  
ATOM     34  O   SER     4     156.388 112.329 132.739  1.00170.99           O  
ATOM     35  N   PRO     5     156.435 114.436 131.965  1.00224.29           N  
ATOM     36  CA  PRO     5     157.582 114.927 132.703  1.00218.27           C  
ATOM     37  CD  PRO     5     155.802 115.475 131.172  1.00218.86           C  
ATOM     38  CB  PRO     5     157.907 116.274 132.060  1.00220.51           C  
ATOM     39  CG  PRO     5     156.540 116.768 131.552  1.00219.50           C  
ATOM     40  C   PRO     5     157.411 115.107 134.193  1.00210.80           C  
ATOM     41  O   PRO     5     158.408 115.034 134.913  1.00204.07           O  
ATOM     42  N   LEU     6     156.177 115.360 134.674  1.00205.34           N  
ATOM     43  CA  LEU     6     155.890 115.656 136.059  1.00204.76           C  
ATOM     44  CB  LEU     6     154.377 115.836 136.282  1.00199.77           C  
ATOM     45  CG  LEU     6     153.958 116.088 137.741  1.00240.15           C  
ATOM     46  CD1 LEU     6     154.451 117.452 138.241  1.00238.41           C  
ATOM     47  CD2 LEU     6     152.445 115.896 137.922  1.00237.71           C  
ATOM     48  C   LEU     6     156.309 114.484 136.874  1.00210.47           C  
ATOM     49  O   LEU     6     156.742 114.621 138.020  1.00207.92           O  
ATOM     50  N   GLU     7     156.176 113.292 136.276  1.00221.80           N  
ATOM     51  CA  GLU     7     156.470 112.058 136.931  1.00214.05           C  
ATOM     52  CB  GLU     7     156.326 110.893 135.939  1.00206.89           C  
ATOM     53  CG  GLU     7     156.036 109.544 136.584  1.00205.71           C  
ATOM     54  CD  GLU     7     154.572 109.535 137.001  1.00206.89           C  
ATOM     55  OE1 GLU     7     153.788 110.331 136.421  1.00209.15           O  
ATOM     56  OE2 GLU     7     154.213 108.733 137.903  1.00202.85           O1-
ATOM     57  C   GLU     7     157.887 112.125 137.389  1.00215.04           C  
ATOM     58  O   GLU     7     158.188 111.786 138.534  1.00215.52           O  
ATOM     59  N   LYS     8     158.806 112.578 136.517  1.00212.88           N  
ATOM     60  CA  LYS     8     160.146 112.697 137.006  1.00206.55           C  
ATOM     61  CB  LYS     8     161.198 111.997 136.136  1.00202.73           C  
ATOM     62  CG  LYS     8     161.066 110.475 136.196  1.00201.15           C  
ATOM     63  CD  LYS     8     162.047 109.733 135.291  1.00239.06           C  
ATOM     64  CE  LYS     8     163.479 109.753 135.829  1.00253.55           C  
ATOM     65  NZ  LYS     8     163.486 109.330 137.249  1.00274.87           N1+
ATOM     66  C   LYS     8     160.466 114.148 137.075  1.00207.71           C  
ATOM     67  O   LYS     8     161.040 114.727 136.153  1.00204.40           O  
ATOM     68  N   ALA     9     160.114 114.763 138.217  1.00212.48           N  
ATOM     69  CA  ALA     9     160.333 116.163 138.406  1.00225.62           C  
ATOM     70  CB  ALA     9     159.027 116.974 138.504  1.00230.49           C  
ATOM     71  C   ALA     9     161.067 116.332 139.696  1.00228.45           C  
ATOM     72  O   ALA     9     160.972 115.495 140.595  1.00228.43           O  
ATOM     73  N   SER    10     161.859 117.419 139.783  1.00231.20           N  
ATOM     74  CA  SER    10     162.626 117.721 140.955  1.00211.34           C  
ATOM     75  CB  SER    10     163.991 118.352 140.644  1.00197.96           C  
ATOM     76  OG  SER    10     163.809 119.605 140.002  1.00215.25           O  
ATOM     77  C   SER    10     161.854 118.689 141.792  1.00212.20           C  
ATOM     78  O   SER    10     160.864 119.276 141.358  1.00203.95           O  
ATOM     79  N   VAL    11     162.317 118.884 143.038  1.00218.72           N  
ATOM     80  CA  VAL    11     161.636 119.730 143.969  1.00219.89           C  
ATOM     81  CB  VAL    11     162.269 119.742 145.329  1.00225.38           C  
ATOM     82  CG1 VAL    11     163.704 120.286 145.214  1.00269.66           C  
ATOM     83  CG2 VAL    11     161.370 120.569 146.262  1.00265.73           C  
ATOM     84  C   VAL    11     161.599 121.144 143.479  1.00215.73           C  
ATOM     85  O   VAL    11     160.583 121.818 143.639  1.00215.93           O  
ATOM     86  N   VAL    12     162.717 121.655 142.921  1.00213.61           N  
ATOM     87  CA  VAL    12     162.732 123.020 142.470  1.00218.01           C  
ATOM     88  CB  VAL    12     164.105 123.554 142.163  1.00224.18           C  
ATOM     89  CG1 VAL    12     164.662 122.888 140.896  1.00273.88           C  
ATOM     90  CG2 VAL    12     164.001 125.083 142.057  1.00277.65           C  
ATOM     91  C   VAL    12     161.867 123.198 141.255  1.00213.49           C  
ATOM     92  O   VAL    12     161.073 124.134 141.185  1.00210.20           O  
ATOM     93  N   SER    13     161.979 122.276 140.276  1.00213.30           N  
ATOM     94  CA  SER    13     161.286 122.385 139.021  1.00214.45           C  
ATOM     95  CB  SER    13     161.632 121.237 138.059  1.00217.26           C  
ATOM     96  OG  SER    13     161.200 120.000 138.607  1.00221.03           O  
ATOM     97  C   SER    13     159.820 122.328 139.275  1.00212.85           C  
ATOM     98  O   SER    13     159.025 122.964 138.586  1.00207.82           O  
ATOM     99  N   LYS    14     159.434 121.530 140.279  1.00214.26           N  
ATOM    100  CA  LYS    14     158.063 121.360 140.643  1.00218.45           C  
ATOM    101  CB  LYS    14     157.912 120.258 141.704  1.00225.90           C  
ATOM    102  CG  LYS    14     156.513 119.657 141.832  1.00237.36           C  
ATOM    103  CD  LYS    14     156.535 118.287 142.517  1.00248.88           C  
ATOM    104  CE  LYS    14     155.211 117.521 142.453  1.00291.99           C  
ATOM    105  NZ  LYS    14     154.354 117.879 143.604  1.00290.58           N1+
ATOM    106  C   LYS    14     157.541 122.666 141.180  1.00212.14           C  
ATOM    107  O   LYS    14     156.388 123.016 140.936  1.00216.13           O  
ATOM    108  N   LEU    15     158.360 123.404 141.966  1.00199.71           N  
ATOM    109  CA  LEU    15     157.927 124.664 142.524  1.00201.42           C  
ATOM    110  CB  LEU    15     158.891 125.245 143.576  1.00199.50           C  
ATOM    111  CG  LEU    15     158.801 124.570 144.958  1.00201.15           C  
ATOM    112  CD1 LEU    15     159.789 125.206 145.944  1.00202.68           C  
ATOM    113  CD2 LEU    15     157.363 124.613 145.500  1.00203.11           C  
ATOM    114  C   LEU    15     157.736 125.720 141.468  1.00207.69           C  
ATOM    115  O   LEU    15     156.689 126.361 141.411  1.00213.61           O  
ATOM    116  N   PHE    16     158.763 125.914 140.618  1.00217.24           N  
ATOM    117  CA  PHE    16     158.862 126.864 139.538  1.00206.87           C  
ATOM    118  CB  PHE    16     160.306 127.168 139.101  1.00203.50           C  
ATOM    119  CG  PHE    16     160.728 128.380 139.860  1.00201.70           C  
ATOM    120  CD1 PHE    16     160.341 129.612 139.381  1.00200.44           C  
ATOM    121  CD2 PHE    16     161.485 128.324 141.008  1.00206.39           C  
ATOM    122  CE1 PHE    16     160.694 130.773 140.024  1.00202.86           C  
ATOM    123  CE2 PHE    16     161.843 129.484 141.659  1.00208.39           C  
ATOM    124  CZ  PHE    16     161.448 130.708 141.170  1.00204.90           C  
ATOM    125  C   PHE    16     158.055 126.500 138.325  1.00204.66           C  
ATOM    126  O   PHE    16     157.729 127.379 137.530  1.00193.57           O  
ATOM    127  N   PHE    17     157.684 125.218 138.147  1.00206.88           N  
ATOM    128  CA  PHE    17     157.037 124.806 136.922  1.00200.20           C  
ATOM    129  CB  PHE    17     155.775 125.625 136.559  1.00187.11           C  
ATOM    130  CG  PHE    17     154.650 125.319 137.486  1.00179.81           C  
ATOM    131  CD1 PHE    17     153.839 124.227 137.271  1.00179.18           C  
ATOM    132  CD2 PHE    17     154.393 126.134 138.564  1.00178.04           C  
ATOM    133  CE1 PHE    17     152.796 123.946 138.123  1.00181.30           C  
ATOM    134  CE2 PHE    17     153.352 125.860 139.419  1.00179.13           C  
ATOM    135  CZ  PHE    17     152.553 124.764 139.200  1.00180.48           C  
ATOM    136  C   PHE    17     157.948 124.927 135.720  1.00210.54           C  
ATOM    137  O   PHE    17     157.587 125.545 134.723  1.00219.77           O  
ATOM    138  N   SER    18     159.169 124.347 135.809  1.00211.87           N  
ATOM    139  CA  SER    18     160.181 124.298 134.773  1.00204.57           C  
ATOM    140  CB  SER    18     161.467 123.624 135.290  1.00202.22           C  
ATOM    141  OG  SER    18     162.389 123.424 134.231  1.00261.01           O  
ATOM    142  C   SER    18     159.741 123.500 133.559  1.00203.50           C  
ATOM    143  O   SER    18     160.063 123.856 132.427  1.00192.57           O  
ATOM    144  N   TRP    19     158.963 122.420 133.757  1.00208.65           N  
ATOM    145  CA  TRP    19     158.587 121.470 132.737  1.00217.58           C  
ATOM    146  CB  TRP    19     157.836 120.239 133.296  1.00218.50           C  
ATOM    147  CG  TRP    19     156.642 120.489 134.198  1.00219.68           C  
ATOM    148  CD2 TRP    19     155.258 120.448 133.803  1.00220.64           C  
ATOM    149  CD1 TRP    19     156.646 120.712 135.543  1.00225.57           C  
ATOM    150  NE1 TRP    19     155.359 120.807 136.012  1.00234.89           N  
ATOM    151  CE2 TRP    19     154.493 120.646 134.955  1.00225.27           C  
ATOM    152  CE3 TRP    19     154.666 120.245 132.590  1.00223.92           C  
ATOM    153  CZ2 TRP    19     153.128 120.645 134.912  1.00226.19           C  
ATOM    154  CZ3 TRP    19     153.287 120.262 132.548  1.00228.95           C  
ATOM    155  CH2 TRP    19     152.531 120.457 133.685  1.00228.49           C  
ATOM    156  C   TRP    19     157.791 122.077 131.623  1.00222.68           C  
ATOM    157  O   TRP    19     157.812 121.564 130.504  1.00227.43           O  
ATOM    158  N   THR    20     157.069 123.169 131.908  1.00226.88           N  
ATOM    159  CA  THR    20     156.187 123.863 131.011  1.00234.35           C  
ATOM    160  CB  THR    20     155.493 125.002 131.699  1.00238.68           C  
ATOM    161  OG1 THR    20     154.520 125.556 130.836  1.00243.12           O  
ATOM    162  CG2 THR    20     156.508 126.082 132.092  1.00237.21           C  
ATOM    163  C   THR    20     156.948 124.408 129.836  1.00234.09           C  
ATOM    164  O   THR    20     156.395 124.578 128.749  1.00231.51           O  
ATOM    165  N   ARG    21     158.251 124.667 130.011  1.00230.88           N  
ATOM    166  CA  ARG    21     159.035 125.347 129.023  1.00233.82           C  
ATOM    167  CB  ARG    21     160.531 125.312 129.358  1.00246.54           C  
ATOM    168  CG  ARG    21     160.894 125.849 130.738  1.00263.64           C  
ATOM    169  CD  ARG    21     162.373 125.628 131.043  1.00327.55           C  
ATOM    170  NE  ARG    21     163.095 126.420 130.016  1.00340.28           N  
ATOM    171  CZ  ARG    21     164.225 127.110 130.332  1.00346.75           C  
ATOM    172  NH1 ARG    21     164.887 126.867 131.501  1.00348.59           N1+
ATOM    173  NH2 ARG    21     164.681 128.061 129.467  1.00355.29           N  
ATOM    174  C   ARG    21     158.922 124.677 127.685  1.00223.29           C  
ATOM    175  O   ARG    21     158.746 125.374 126.686  1.00217.80           O  
ATOM    176  N   PRO    22     159.018 123.386 127.568  1.00216.37           N  
ATOM    177  CA  PRO    22     159.002 122.802 126.255  1.00222.74           C  
ATOM    178  CD  PRO    22     159.652 122.531 128.556  1.00218.30           C  
ATOM    179  CB  PRO    22     159.372 121.334 126.458  1.00222.59           C  
ATOM    180  CG  PRO    22     160.199 121.337 127.759  1.00221.73           C  
ATOM    181  C   PRO    22     157.707 123.004 125.534  1.00226.72           C  
ATOM    182  O   PRO    22     157.723 123.197 124.319  1.00218.93           O  
ATOM    183  N   ILE    23     156.572 122.935 126.251  1.00240.26           N  
ATOM    184  CA  ILE    23     155.294 123.112 125.626  1.00235.57           C  
ATOM    185  CB  ILE    23     154.122 122.694 126.477  1.00242.19           C  
ATOM    186  CG1 ILE    23     154.011 123.522 127.762  1.00245.65           C  
ATOM    187  CG2 ILE    23     154.233 121.182 126.726  1.00245.39           C  
ATOM    188  CD1 ILE    23     152.752 123.187 128.559  1.00250.85           C  
ATOM    189  C   ILE    23     155.127 124.533 125.201  1.00227.57           C  
ATOM    190  O   ILE    23     154.518 124.799 124.165  1.00221.05           O  
ATOM    191  N   LEU    24     155.619 125.497 126.007  1.00223.04           N  
ATOM    192  CA  LEU    24     155.496 126.857 125.570  1.00243.30           C  
ATOM    193  CB  LEU    24     156.076 127.954 126.486  1.00248.43           C  
ATOM    194  CG  LEU    24     155.220 128.335 127.702  1.00254.17           C  
ATOM    195  CD1 LEU    24     153.774 128.657 127.290  1.00301.75           C  
ATOM    196  CD2 LEU    24     155.343 127.316 128.831  1.00300.30           C  
ATOM    197  C   LEU    24     156.260 127.004 124.307  1.00253.66           C  
ATOM    198  O   LEU    24     155.815 127.685 123.386  1.00248.14           O  
ATOM    199  N   ARG    25     157.446 126.376 124.244  1.00271.74           N  
ATOM    200  CA  ARG    25     158.268 126.525 123.085  1.00263.13           C  
ATOM    201  CB  ARG    25     159.640 125.839 123.216  1.00265.45           C  
ATOM    202  CG  ARG    25     160.602 126.283 122.114  1.00272.98           C  
ATOM    203  CD  ARG    25     160.922 127.777 122.197  1.00285.85           C  
ATOM    204  NE  ARG    25     161.635 128.171 120.950  1.00304.64           N  
ATOM    205  CZ  ARG    25     162.998 128.163 120.905  1.00313.29           C  
ATOM    206  NH1 ARG    25     163.718 127.754 121.991  1.00317.93           N1+
ATOM    207  NH2 ARG    25     163.642 128.578 119.776  1.00321.18           N  
ATOM    208  C   ARG    25     157.572 125.949 121.889  1.00258.75           C  
ATOM    209  O   ARG    25     157.541 126.579 120.834  1.00252.43           O  
ATOM    210  N   LYS    26     156.971 124.750 122.019  1.00256.11           N  
ATOM    211  CA  LYS    26     156.355 124.127 120.874  1.00255.77           C  
ATOM    212  CB  LYS    26     155.763 122.733 121.146  1.00255.59           C  
ATOM    213  CG  LYS    26     156.780 121.600 121.269  1.00259.96           C  
ATOM    214  CD  LYS    26     156.133 120.276 121.683  1.00267.38           C  
ATOM    215  CE  LYS    26     157.093 119.087 121.688  1.00275.78           C  
ATOM    216  NZ  LYS    26     156.339 117.838 121.940  1.00284.74           N1+
ATOM    217  C   LYS    26     155.204 124.939 120.351  1.00255.12           C  
ATOM    218  O   LYS    26     155.101 125.152 119.143  1.00251.37           O  
ATOM    219  N   GLY    27     154.314 125.416 121.246  1.00261.48           N  
ATOM    220  CA  GLY    27     153.110 126.112 120.868  1.00249.11           C  
ATOM    221  C   GLY    27     153.435 127.384 120.168  1.00239.82           C  
ATOM    222  O   GLY    27     152.717 127.801 119.262  1.00228.17           O  
ATOM    223  N   TYR    28     154.493 128.065 120.637  1.00232.82           N  
ATOM    224  CA  TYR    28     154.923 129.294 120.053  1.00231.21           C  
ATOM    225  CB  TYR    28     155.987 129.966 120.952  1.00220.88           C  
ATOM    226  CG  TYR    28     156.444 131.263 120.381  1.00214.74           C  
ATOM    227  CD1 TYR    28     155.536 132.242 120.054  1.00211.09           C  
ATOM    228  CD2 TYR    28     157.780 131.482 120.139  1.00213.76           C  
ATOM    229  CE1 TYR    28     155.960 133.436 119.522  1.00210.25           C  
ATOM    230  CE2 TYR    28     158.210 132.676 119.609  1.00212.99           C  
ATOM    231  CZ  TYR    28     157.299 133.655 119.303  1.00211.79           C  
ATOM    232  OH  TYR    28     157.728 134.885 118.758  1.00257.64           O  
ATOM    233  C   TYR    28     155.429 128.994 118.669  1.00241.68           C  
ATOM    234  O   TYR    28     155.104 129.699 117.715  1.00236.90           O  
ATOM    235  N   ARG    29     156.244 127.929 118.529  1.00259.55           N  
ATOM    236  CA  ARG    29     156.813 127.551 117.263  1.00255.90           C  
ATOM    237  CB  ARG    29     157.905 126.480 117.445  1.00258.79           C  
ATOM    238  CG  ARG    29     159.029 126.977 118.360  1.00265.20           C  
ATOM    239  CD  ARG    29     160.113 125.951 118.696  1.00274.10           C  
ATOM    240  NE  ARG    29     161.320 126.303 117.897  1.00366.09           N  
ATOM    241  CZ  ARG    29     161.760 125.461 116.919  1.00382.32           C  
ATOM    242  NH1 ARG    29     161.134 124.265 116.721  1.00393.37           N1+
ATOM    243  NH2 ARG    29     162.839 125.799 116.156  1.00395.04           N  
ATOM    244  C   ARG    29     155.788 127.030 116.288  1.00255.01           C  
ATOM    245  O   ARG    29     155.662 127.561 115.185  1.00254.01           O  
ATOM    246  N   GLN    30     154.990 126.005 116.663  1.00252.73           N  
ATOM    247  CA  GLN    30     154.073 125.462 115.694  1.00245.72           C  
ATOM    248  CB  GLN    30     154.560 124.183 114.973  1.00245.68           C  
ATOM    249  CG  GLN    30     154.700 122.952 115.874  1.00249.54           C  
ATOM    250  CD  GLN    30     155.026 121.744 115.000  1.00259.91           C  
ATOM    251  OE1 GLN    30     154.415 120.684 115.131  1.00267.82           O  
ATOM    252  NE2 GLN    30     156.020 121.902 114.085  1.00339.98           N  
ATOM    253  C   GLN    30     152.771 125.128 116.354  1.00242.20           C  
ATOM    254  O   GLN    30     152.610 125.262 117.565  1.00240.67           O  
ATOM    255  N   ARG    31     151.810 124.674 115.526  1.00240.95           N  
ATOM    256  CA  ARG    31     150.454 124.346 115.876  1.00241.65           C  
ATOM    257  CB  ARG    31     149.674 123.846 114.661  1.00244.83           C  
ATOM    258  CG  ARG    31     150.329 122.569 114.128  1.00253.37           C  
ATOM    259  CD  ARG    31     150.584 122.578 112.627  1.00268.10           C  
ATOM    260  NE  ARG    31     149.275 122.291 111.999  1.00378.72           N  
ATOM    261  CZ  ARG    31     148.367 123.291 111.839  1.00394.21           C  
ATOM    262  NH1 ARG    31     148.714 124.592 112.065  1.00404.68           N1+
ATOM    263  NH2 ARG    31     147.089 122.963 111.499  1.00408.77           N  
ATOM    264  C   ARG    31     150.437 123.174 116.808  1.00237.36           C  
ATOM    265  O   ARG    31     151.234 122.244 116.689  1.00231.68           O  
ATOM    266  N   LEU    32     149.498 123.200 117.773  1.00234.69           N  
ATOM    267  CA  LEU    32     149.348 122.102 118.683  1.00238.23           C  
ATOM    268  CB  LEU    32     148.774 122.513 120.051  1.00236.10           C  
ATOM    269  CG  LEU    32     149.677 123.460 120.868  1.00236.41           C  
ATOM    270  CD1 LEU    32     150.953 122.755 121.347  1.00238.96           C  
ATOM    271  CD2 LEU    32     149.979 124.755 120.100  1.00237.56           C  
ATOM    272  C   LEU    32     148.390 121.114 118.082  1.00244.24           C  
ATOM    273  O   LEU    32     147.650 121.433 117.150  1.00247.64           O  
ATOM    274  N   GLU    33     148.414 119.865 118.602  1.00251.06           N  
ATOM    275  CA  GLU    33     147.513 118.836 118.163  1.00249.91           C  
ATOM    276  CB  GLU    33     148.102 117.947 117.066  1.00253.96           C  
ATOM    277  CG  GLU    33     147.050 117.092 116.370  1.00259.36           C  
ATOM    278  CD  GLU    33     147.611 116.774 114.999  1.00267.16           C  
ATOM    279  OE1 GLU    33     148.855 116.882 114.830  1.00312.60           O  
ATOM    280  OE2 GLU    33     146.799 116.436 114.098  1.00315.55           O1-
ATOM    281  C   GLU    33     147.167 117.974 119.349  1.00248.35           C  
ATOM    282  O   GLU    33     147.884 117.958 120.346  1.00247.42           O  
ATOM    283  N   LEU    34     146.048 117.222 119.249  1.00248.11           N  
ATOM    284  CA  LEU    34     145.520 116.395 120.308  1.00243.12           C  
ATOM    285  CB  LEU    34     144.265 115.617 119.869  1.00244.62           C  
ATOM    286  CG  LEU    34     143.030 116.504 119.631  1.00247.71           C  
ATOM    287  CD1 LEU    34     143.312 117.584 118.577  1.00323.60           C  
ATOM    288  CD2 LEU    34     141.791 115.658 119.295  1.00322.92           C  
ATOM    289  C   LEU    34     146.521 115.354 120.692  1.00239.33           C  
ATOM    290  O   LEU    34     146.716 115.072 121.874  1.00236.91           O  
ATOM    291  N   SER    35     147.167 114.739 119.688  1.00236.77           N  
ATOM    292  CA  SER    35     148.114 113.694 119.936  1.00235.95           C  
ATOM    293  CB  SER    35     148.594 113.013 118.644  1.00239.45           C  
ATOM    294  OG  SER    35     147.522 112.289 118.057  1.00245.26           O  
ATOM    295  C   SER    35     149.313 114.266 120.625  1.00230.68           C  
ATOM    296  O   SER    35     149.989 113.566 121.375  1.00220.79           O  
ATOM    297  N   ASP    36     149.601 115.559 120.391  1.00231.95           N  
ATOM    298  CA  ASP    36     150.763 116.219 120.924  1.00232.34           C  
ATOM    299  CB  ASP    36     150.881 117.682 120.446  1.00228.43           C  
ATOM    300  CG  ASP    36     152.178 118.267 120.993  1.00230.29           C  
ATOM    301  OD1 ASP    36     153.260 117.743 120.620  1.00231.33           O  
ATOM    302  OD2 ASP    36     152.104 119.232 121.801  1.00235.06           O1-
ATOM    303  C   ASP    36     150.717 116.262 122.428  1.00235.37           C  
ATOM    304  O   ASP    36     151.745 116.096 123.082  1.00235.61           O  
ATOM    305  N   ILE    37     149.524 116.489 123.016  1.00238.95           N  
ATOM    306  CA  ILE    37     149.350 116.625 124.441  1.00229.50           C  
ATOM    307  CB  ILE    37     147.931 116.927 124.851  1.00228.67           C  
ATOM    308  CG1 ILE    37     147.376 118.160 124.124  1.00235.01           C  
ATOM    309  CG2 ILE    37     147.915 117.078 126.384  1.00225.66           C  
ATOM    310  CD1 ILE    37     148.086 119.465 124.462  1.00279.96           C  
ATOM    311  C   ILE    37     149.679 115.318 125.109  1.00227.13           C  
ATOM    312  O   ILE    37     149.386 114.258 124.562  1.00230.51           O  
ATOM    313  N   TYR    38     150.292 115.390 126.319  1.00223.70           N  
ATOM    314  CA  TYR    38     150.767 114.286 127.134  1.00222.27           C  
ATOM    315  CB  TYR    38     151.633 114.615 128.356  1.00222.78           C  
ATOM    316  CG  TYR    38     152.810 115.486 128.192  1.00226.42           C  
ATOM    317  CD1 TYR    38     152.640 116.848 128.170  1.00227.68           C  
ATOM    318  CD2 TYR    38     154.067 114.949 128.107  1.00231.10           C  
ATOM    319  CE1 TYR    38     153.721 117.684 128.051  1.00232.71           C  
ATOM    320  CE2 TYR    38     155.151 115.782 127.990  1.00238.21           C  
ATOM    321  CZ  TYR    38     154.980 117.146 127.963  1.00240.44           C  
ATOM    322  OH  TYR    38     156.101 117.994 127.848  1.00253.51           O  
ATOM    323  C   TYR    38     149.660 113.799 128.019  1.00220.87           C  
ATOM    324  O   TYR    38     148.775 114.562 128.386  1.00215.39           O  
ATOM    325  N   GLN    39     149.752 112.524 128.464  1.00225.38           N  
ATOM    326  CA  GLN    39     148.794 111.924 129.357  1.00224.43           C  
ATOM    327  CB  GLN    39     149.028 110.435 129.658  1.00224.84           C  
ATOM    328  CG  GLN    39     149.498 109.602 128.480  1.00228.13           C  
ATOM    329  CD  GLN    39     150.986 109.409 128.722  1.00235.51           C  
ATOM    330  OE1 GLN    39     151.761 109.225 127.793  1.00239.49           O  
ATOM    331  NE2 GLN    39     151.409 109.449 130.014  1.00245.68           N  
ATOM    332  C   GLN    39     148.962 112.529 130.723  1.00222.58           C  
ATOM    333  O   GLN    39     149.923 113.245 131.001  1.00225.21           O  
ATOM    334  N   ILE    40     147.986 112.206 131.601  1.00217.54           N  
ATOM    335  CA  ILE    40     147.835 112.580 132.984  1.00213.14           C  
ATOM    336  CB  ILE    40     146.444 112.270 133.462  1.00210.52           C  
ATOM    337  CG1 ILE    40     146.076 113.032 134.736  1.00266.95           C  
ATOM    338  CG2 ILE    40     146.337 110.746 133.625  1.00258.16           C  
ATOM    339  CD1 ILE    40     144.598 112.870 135.089  1.00270.94           C  
ATOM    340  C   ILE    40     148.785 111.754 133.813  1.00213.40           C  
ATOM    341  O   ILE    40     149.211 110.680 133.391  1.00212.95           O  
ATOM    342  N   PRO    41     149.155 112.265 134.971  1.00214.26           N  
ATOM    343  CA  PRO    41     150.053 111.602 135.895  1.00218.15           C  
ATOM    344  CD  PRO    41     149.069 113.690 135.230  1.00214.92           C  
ATOM    345  CB  PRO    41     150.460 112.658 136.925  1.00217.61           C  
ATOM    346  CG  PRO    41     149.475 113.820 136.706  1.00216.01           C  
ATOM    347  C   PRO    41     149.452 110.368 136.494  1.00220.60           C  
ATOM    348  O   PRO    41     148.230 110.236 136.512  1.00216.94           O  
ATOM    349  N   SER    42     150.312 109.461 137.000  1.00223.89           N  
ATOM    350  CA  SER    42     149.915 108.178 137.506  1.00225.23           C  
ATOM    351  CB  SER    42     151.118 107.349 137.991  1.00223.68           C  
ATOM    352  OG  SER    42     151.759 107.995 139.081  1.00221.84           O  
ATOM    353  C   SER    42     148.971 108.333 138.653  1.00231.39           C  
ATOM    354  O   SER    42     148.071 107.512 138.826  1.00225.95           O  
ATOM    355  N   VAL    43     149.157 109.373 139.485  1.00243.99           N  
ATOM    356  CA  VAL    43     148.280 109.546 140.604  1.00252.20           C  
ATOM    357  CB  VAL    43     148.701 110.648 141.539  1.00260.27           C  
ATOM    358  CG1 VAL    43     148.546 112.015 140.849  1.00306.68           C  
ATOM    359  CG2 VAL    43     147.879 110.508 142.828  1.00309.36           C  
ATOM    360  C   VAL    43     146.903 109.856 140.106  1.00254.18           C  
ATOM    361  O   VAL    43     145.920 109.328 140.626  1.00258.95           O  
ATOM    362  N   ASP    44     146.794 110.712 139.067  1.00253.24           N  
ATOM    363  CA  ASP    44     145.495 111.115 138.607  1.00251.11           C  
ATOM    364  CB  ASP    44     145.471 112.486 137.914  1.00256.03           C  
ATOM    365  CG  ASP    44     145.769 113.555 138.947  1.00263.38           C  
ATOM    366  OD1 ASP    44     146.104 113.181 140.102  1.00266.08           O  
ATOM    367  OD2 ASP    44     145.667 114.759 138.592  1.00273.25           O1-
ATOM    368  C   ASP    44     145.012 110.152 137.575  1.00246.30           C  
ATOM    369  O   ASP    44     145.239 110.347 136.382  1.00241.86           O  
ATOM    370  N   SER    45     144.323 109.085 138.022  1.00245.98           N  
ATOM    371  CA  SER    45     143.742 108.146 137.111  1.00234.60           C  
ATOM    372  CB  SER    45     144.587 106.882 136.886  1.00232.26           C  
ATOM    373  OG  SER    45     145.770 107.215 136.174  1.00270.12           O  
ATOM    374  C   SER    45     142.439 107.728 137.706  1.00232.85           C  
ATOM    375  O   SER    45     142.335 107.503 138.911  1.00231.40           O  
ATOM    376  N   ALA    46     141.419 107.573 136.845  1.00231.68           N  
ATOM    377  CA  ALA    46     140.081 107.283 137.265  1.00229.66           C  
ATOM    378  CB  ALA    46     139.101 107.174 136.083  1.00226.65           C  
ATOM    379  C   ALA    46     140.044 105.984 138.003  1.00228.97           C  
ATOM    380  O   ALA    46     139.309 105.850 138.980  1.00226.17           O  
ATOM    381  N   ASP    47     140.828 104.985 137.554  1.00231.70           N  
ATOM    382  CA  ASP    47     140.807 103.695 138.184  1.00226.41           C  
ATOM    383  CB  ASP    47     141.777 102.704 137.518  1.00224.95           C  
ATOM    384  CG  ASP    47     141.230 102.366 136.139  1.00223.56           C  
ATOM    385  OD1 ASP    47     139.986 102.209 136.021  1.00225.54           O  
ATOM    386  OD2 ASP    47     142.046 102.270 135.183  1.00220.29           O1-
ATOM    387  C   ASP    47     141.224 103.837 139.614  1.00224.17           C  
ATOM    388  O   ASP    47     140.603 103.262 140.506  1.00213.82           O  
ATOM    389  N   ASN    48     142.306 104.594 139.868  1.00226.53           N  
ATOM    390  CA  ASN    48     142.791 104.758 141.208  1.00223.14           C  
ATOM    391  CB  ASN    48     144.194 105.383 141.252  1.00215.82           C  
ATOM    392  CG  ASN    48     145.163 104.328 140.736  1.00252.65           C  
ATOM    393  OD1 ASN    48     145.347 103.279 141.352  1.00245.93           O  
ATOM    394  ND2 ASN    48     145.791 104.603 139.562  1.00252.35           N  
ATOM    395  C   ASN    48     141.861 105.613 142.011  1.00229.13           C  
ATOM    396  O   ASN    48     141.580 105.323 143.172  1.00233.65           O  
ATOM    397  N   LEU    49     141.352 106.692 141.397  1.00228.20           N  
ATOM    398  CA  LEU    49     140.561 107.659 142.097  1.00219.03           C  
ATOM    399  CB  LEU    49     140.329 108.917 141.244  1.00215.16           C  
ATOM    400  CG  LEU    49     139.852 110.122 142.067  1.00218.66           C  
ATOM    401  CD1 LEU    49     140.862 110.424 143.184  1.00217.07           C  
ATOM    402  CD2 LEU    49     139.605 111.348 141.173  1.00223.07           C  
ATOM    403  C   LEU    49     139.254 107.058 142.521  1.00220.70           C  
ATOM    404  O   LEU    49     138.724 107.408 143.574  1.00218.48           O  
ATOM    405  N   SER    50     138.668 106.175 141.687  1.00228.26           N  
ATOM    406  CA  SER    50     137.408 105.554 141.995  1.00232.61           C  
ATOM    407  CB  SER    50     136.824 104.801 140.791  1.00232.21           C  
ATOM    408  OG  SER    50     136.627 105.706 139.717  1.00285.95           O  
ATOM    409  C   SER    50     137.549 104.554 143.103  1.00235.31           C  
ATOM    410  O   SER    50     136.773 104.564 144.059  1.00231.82           O  
ATOM    411  N   GLU    51     138.578 103.687 143.020  1.00241.01           N  
ATOM    412  CA  GLU    51     138.698 102.572 143.917  1.00240.00           C  
ATOM    413  CB  GLU    51     139.883 101.638 143.600  1.00243.43           C  
ATOM    414  CG  GLU    51     141.262 102.194 143.956  1.00251.36           C  
ATOM    415  CD  GLU    51     141.557 101.819 145.401  1.00261.39           C  
ATOM    416  OE1 GLU    51     140.697 101.140 146.022  1.00270.64           O  
ATOM    417  OE2 GLU    51     142.647 102.205 145.902  1.00269.20           O1-
ATOM    418  C   GLU    51     138.838 103.039 145.331  1.00237.36           C  
ATOM    419  O   GLU    51     138.309 102.405 146.241  1.00228.82           O  
ATOM    420  N   LYS    52     139.568 104.146 145.566  1.00238.84           N  
ATOM    421  CA  LYS    52     139.776 104.604 146.912  1.00245.72           C  
ATOM    422  CB  LYS    52     140.684 105.843 146.988  1.00250.81           C  
ATOM    423  CG  LYS    52     142.131 105.580 146.571  1.00260.18           C  
ATOM    424  CD  LYS    52     142.935 106.861 146.332  1.00275.36           C  
ATOM    425  CE  LYS    52     143.196 107.668 147.605  1.00332.33           C  
ATOM    426  NZ  LYS    52     141.928 108.238 148.110  1.00349.15           N1+
ATOM    427  C   LYS    52     138.473 104.997 147.542  1.00246.93           C  
ATOM    428  O   LYS    52     138.171 104.605 148.667  1.00246.33           O  
ATOM    429  N   LEU    53     137.662 105.787 146.819  1.00249.92           N  
ATOM    430  CA  LEU    53     136.428 106.311 147.331  1.00245.66           C  
ATOM    431  CB  LEU    53     135.817 107.369 146.397  1.00241.34           C  
ATOM    432  CG  LEU    53     134.624 108.116 147.013  1.00240.80           C  
ATOM    433  CD1 LEU    53     135.048 108.875 148.279  1.00242.45           C  
ATOM    434  CD2 LEU    53     133.958 109.039 145.984  1.00242.02           C  
ATOM    435  C   LEU    53     135.442 105.204 147.526  1.00247.87           C  
ATOM    436  O   LEU    53     134.619 105.247 148.440  1.00242.58           O  
ATOM    437  N   GLU    54     135.486 104.189 146.646  1.00254.98           N  
ATOM    438  CA  GLU    54     134.563 103.093 146.714  1.00260.90           C  
ATOM    439  CB  GLU    54     134.821 102.080 145.585  1.00270.46           C  
ATOM    440  CG  GLU    54     133.780 100.970 145.466  1.00278.65           C  
ATOM    441  CD  GLU    54     134.207 100.083 144.302  1.00287.89           C  
ATOM    442  OE1 GLU    54     135.291 100.358 143.720  1.00297.35           O  
ATOM    443  OE2 GLU    54     133.458  99.124 143.979  1.00294.49           O1-
ATOM    444  C   GLU    54     134.737 102.392 148.027  1.00256.04           C  
ATOM    445  O   GLU    54     133.757 102.089 148.707  1.00250.18           O  
ATOM    446  N   ARG    55     135.997 102.130 148.422  1.00254.82           N  
ATOM    447  CA  ARG    55     136.292 101.430 149.641  1.00243.47           C  
ATOM    448  CB  ARG    55     137.798 101.146 149.788  1.00240.78           C  
ATOM    449  CG  ARG    55     138.164 100.401 151.071  1.00241.18           C  
ATOM    450  CD  ARG    55     139.621  99.934 151.124  1.00249.47           C  
ATOM    451  NE  ARG    55     140.502 101.135 151.045  1.00311.46           N  
ATOM    452  CZ  ARG    55     141.076 101.490 149.859  1.00325.36           C  
ATOM    453  NH1 ARG    55     140.848 100.745 148.739  1.00328.46           N1+
ATOM    454  NH2 ARG    55     141.888 102.586 149.798  1.00340.45           N  
ATOM    455  C   ARG    55     135.854 102.243 150.824  1.00236.99           C  
ATOM    456  O   ARG    55     135.257 101.710 151.758  1.00225.79           O  
ATOM    457  N   GLU    56     136.132 103.561 150.807  1.00236.31           N  
ATOM    458  CA  GLU    56     135.802 104.414 151.914  1.00230.93           C  
ATOM    459  CB  GLU    56     136.263 105.868 151.696  1.00232.29           C  
ATOM    460  CG  GLU    56     137.782 106.059 151.713  1.00237.40           C  
ATOM    461  CD  GLU    56     138.217 106.358 153.142  1.00243.54           C  
ATOM    462  OE1 GLU    56     137.343 106.328 154.049  1.00249.75           O  
ATOM    463  OE2 GLU    56     139.430 106.628 153.344  1.00246.89           O1-
ATOM    464  C   GLU    56     134.316 104.452 152.079  1.00226.74           C  
ATOM    465  O   GLU    56     133.802 104.351 153.193  1.00222.89           O  
ATOM    466  N   TRP    57     133.584 104.599 150.960  1.00227.21           N  
ATOM    467  CA  TRP    57     132.153 104.646 151.023  1.00222.47           C  
ATOM    468  CB  TRP    57     131.494 104.950 149.667  1.00211.65           C  
ATOM    469  CG  TRP    57     129.988 104.861 149.704  1.00206.65           C  
ATOM    470  CD2 TRP    57     129.145 105.784 150.409  1.00202.45           C  
ATOM    471  CD1 TRP    57     129.164 103.913 149.171  1.00211.95           C  
ATOM    472  NE1 TRP    57     127.857 104.197 149.485  1.00219.06           N  
ATOM    473  CE2 TRP    57     127.831 105.343 150.252  1.00204.14           C  
ATOM    474  CE3 TRP    57     129.441 106.903 151.134  1.00200.95           C  
ATOM    475  CZ2 TRP    57     126.788 106.018 150.819  1.00197.35           C  
ATOM    476  CZ3 TRP    57     128.386 107.585 151.699  1.00200.79           C  
ATOM    477  CH2 TRP    57     127.086 107.151 151.545  1.00197.54           C  
ATOM    478  C   TRP    57     131.638 103.330 151.512  1.00231.54           C  
ATOM    479  O   TRP    57     130.704 103.284 152.311  1.00221.98           O  
ATOM    480  N   ASP    58     132.241 102.219 151.050  1.00249.40           N  
ATOM    481  CA  ASP    58     131.758 100.918 151.412  1.00253.82           C  
ATOM    482  CB  ASP    58     132.575  99.784 150.772  1.00263.05           C  
ATOM    483  CG  ASP    58     131.867  98.469 151.064  1.00274.07           C  
ATOM    484  OD1 ASP    58     130.775  98.507 151.691  1.00281.76           O  
ATOM    485  OD2 ASP    58     132.408  97.408 150.656  1.00285.98           O1-
ATOM    486  C   ASP    58     131.832 100.733 152.899  1.00251.46           C  
ATOM    487  O   ASP    58     130.862 100.299 153.520  1.00239.45           O  
ATOM    488  N   ARG    59     132.979 101.068 153.521  1.00256.86           N  
ATOM    489  CA  ARG    59     133.113 100.875 154.938  1.00251.62           C  
ATOM    490  CB  ARG    59     134.524 101.156 155.494  1.00255.46           C  
ATOM    491  CG  ARG    59     135.032 102.581 155.266  1.00266.17           C  
ATOM    492  CD  ARG    59     136.185 102.970 156.196  1.00280.49           C  
ATOM    493  NE  ARG    59     137.165 101.846 156.217  1.00299.80           N  
ATOM    494  CZ  ARG    59     138.183 101.799 155.310  1.00317.93           C  
ATOM    495  NH1 ARG    59     138.310 102.783 154.373  1.00330.39           N1+
ATOM    496  NH2 ARG    59     139.080 100.771 155.347  1.00331.70           N  
ATOM    497  C   ARG    59     132.161 101.783 155.652  1.00244.70           C  
ATOM    498  O   ARG    59     131.581 101.409 156.670  1.00234.31           O  
ATOM    499  N   GLU    60     131.980 103.011 155.135  1.00246.35           N  
ATOM    500  CA  GLU    60     131.126 103.978 155.763  1.00243.51           C  
ATOM    501  CB  GLU    60     131.133 105.330 155.031  1.00246.38           C  
ATOM    502  CG  GLU    60     130.221 106.376 155.672  1.00248.31           C  
ATOM    503  CD  GLU    60     130.779 106.732 157.040  1.00250.08           C  
ATOM    504  OE1 GLU    60     131.842 106.173 157.419  1.00246.88           O  
ATOM    505  OE2 GLU    60     130.144 107.571 157.731  1.00254.87           O1-
ATOM    506  C   GLU    60     129.712 103.479 155.786  1.00238.02           C  
ATOM    507  O   GLU    60     129.009 103.626 156.784  1.00231.06           O  
ATOM    508  N   LEU    61     129.254 102.868 154.679  1.00235.26           N  
ATOM    509  CA  LEU    61     127.896 102.417 154.584  1.00232.57           C  
ATOM    510  CB  LEU    61     127.592 101.857 153.174  1.00230.17           C  
ATOM    511  CG  LEU    61     126.113 101.547 152.838  1.00293.59           C  
ATOM    512  CD1 LEU    61     126.000 101.011 151.402  1.00295.17           C  
ATOM    513  CD2 LEU    61     125.438 100.602 153.847  1.00301.94           C  
ATOM    514  C   LEU    61     127.673 101.341 155.601  1.00236.15           C  
ATOM    515  O   LEU    61     126.671 101.347 156.313  1.00230.90           O  
ATOM    516  N   ALA    62     128.626 100.398 155.710  1.00244.71           N  
ATOM    517  CA  ALA    62     128.463  99.260 156.567  1.00237.49           C  
ATOM    518  CB  ALA    62     129.638  98.272 156.468  1.00234.69           C  
ATOM    519  C   ALA    62     128.352  99.680 157.994  1.00235.72           C  
ATOM    520  O   ALA    62     127.507  99.169 158.728  1.00228.43           O  
ATOM    521  N   SER    63     129.197 100.631 158.431  1.00238.00           N  
ATOM    522  CA  SER    63     129.157 101.008 159.810  1.00231.21           C  
ATOM    523  CB  SER    63     130.526 100.918 160.496  1.00228.60           C  
ATOM    524  OG  SER    63     131.402 101.867 159.907  1.00227.41           O  
ATOM    525  C   SER    63     128.753 102.437 159.900  1.00229.31           C  
ATOM    526  O   SER    63     129.355 103.304 159.274  1.00222.55           O  
ATOM    527  N   LYS    64     127.705 102.688 160.700  1.00228.14           N  
ATOM    528  CA  LYS    64     127.148 103.965 161.037  1.00224.64           C  
ATOM    529  CB  LYS    64     127.846 105.225 160.487  1.00227.51           C  
ATOM    530  CG  LYS    64     129.063 105.654 161.310  1.00231.12           C  
ATOM    531  CD  LYS    64     129.912 106.737 160.643  1.00237.59           C  
ATOM    532  CE  LYS    64     130.993 107.321 161.557  1.00244.76           C  
ATOM    533  NZ  LYS    64     130.367 108.146 162.615  1.00252.79           N1+
ATOM    534  C   LYS    64     125.740 104.000 160.588  1.00222.54           C  
ATOM    535  O   LYS    64     125.383 103.444 159.550  1.00209.23           O  
ATOM    536  N   LYS    65     124.896 104.633 161.419  1.00231.40           N  
ATOM    537  CA  LYS    65     123.545 104.881 161.038  1.00235.74           C  
ATOM    538  CB  LYS    65     122.634 105.224 162.231  1.00240.56           C  
ATOM    539  CG  LYS    65     121.140 105.227 161.903  1.00250.23           C  
ATOM    540  CD  LYS    65     120.254 105.247 163.151  1.00264.33           C  
ATOM    541  CE  LYS    65     118.756 105.190 162.846  1.00278.60           C  
ATOM    542  NZ  LYS    65     118.364 103.803 162.510  1.00296.07           N1+
ATOM    543  C   LYS    65     123.695 106.099 160.193  1.00233.74           C  
ATOM    544  O   LYS    65     124.526 106.948 160.507  1.00235.33           O  
ATOM    545  N   ASN    66     122.886 106.214 159.123  1.00227.49           N  
ATOM    546  CA  ASN    66     122.957 107.244 158.120  1.00223.68           C  
ATOM    547  CB  ASN    66     122.044 108.459 158.400  1.00226.17           C  
ATOM    548  CG  ASN    66     122.467 109.139 159.696  1.00233.85           C  
ATOM    549  OD1 ASN    66     123.104 110.191 159.679  1.00301.06           O  
ATOM    550  ND2 ASN    66     122.099 108.527 160.854  1.00303.59           N  
ATOM    551  C   ASN    66     124.369 107.718 157.887  1.00221.86           C  
ATOM    552  O   ASN    66     124.911 108.569 158.593  1.00212.89           O  
ATOM    553  N   PRO    67     124.978 107.145 156.879  1.00230.20           N  
ATOM    554  CA  PRO    67     126.319 107.525 156.515  1.00228.99           C  
ATOM    555  CD  PRO    67     124.703 105.759 156.547  1.00226.08           C  
ATOM    556  CB  PRO    67     126.931 106.318 155.800  1.00225.43           C  
ATOM    557  CG  PRO    67     125.731 105.419 155.459  1.00224.54           C  
ATOM    558  C   PRO    67     126.298 108.763 155.681  1.00232.40           C  
ATOM    559  O   PRO    67     125.358 108.934 154.906  1.00224.30           O  
ATOM    560  N   LYS    68     127.324 109.631 155.790  1.00243.02           N  
ATOM    561  CA  LYS    68     127.283 110.802 154.972  1.00243.20           C  
ATOM    562  CB  LYS    68     127.224 112.129 155.755  1.00242.14           C  
ATOM    563  CG  LYS    68     128.369 112.357 156.738  1.00303.42           C  
ATOM    564  CD  LYS    68     128.437 113.792 157.258  1.00306.86           C  
ATOM    565  CE  LYS    68     129.578 114.034 158.246  1.00311.17           C  
ATOM    566  NZ  LYS    68     129.613 115.462 158.637  1.00314.57           N1+
ATOM    567  C   LYS    68     128.463 110.800 154.048  1.00248.40           C  
ATOM    568  O   LYS    68     129.564 110.396 154.418  1.00247.04           O  
ATOM    569  N   LEU    69     128.227 111.237 152.792  1.00253.77           N  
ATOM    570  CA  LEU    69     129.226 111.300 151.762  1.00253.30           C  
ATOM    571  CB  LEU    69     128.715 111.858 150.419  1.00254.92           C  
ATOM    572  CG  LEU    69     127.931 110.882 149.535  1.00262.93           C  
ATOM    573  CD1 LEU    69     128.862 109.864 148.858  1.00265.84           C  
ATOM    574  CD2 LEU    69     126.811 110.213 150.333  1.00268.67           C  
ATOM    575  C   LEU    69     130.267 112.274 152.163  1.00253.60           C  
ATOM    576  O   LEU    69     131.449 112.066 151.906  1.00249.18           O  
ATOM    577  N   ILE    70     129.844 113.377 152.798  1.00257.54           N  
ATOM    578  CA  ILE    70     130.770 114.422 153.089  1.00255.04           C  
ATOM    579  CB  ILE    70     130.103 115.627 153.702  1.00258.04           C  
ATOM    580  CG1 ILE    70     130.947 116.877 153.434  1.00302.92           C  
ATOM    581  CG2 ILE    70     129.837 115.372 155.193  1.00304.36           C  
ATOM    582  CD1 ILE    70     130.947 117.270 151.958  1.00263.50           C  
ATOM    583  C   ILE    70     131.831 113.880 154.002  1.00253.70           C  
ATOM    584  O   ILE    70     133.012 114.172 153.814  1.00255.85           O  
ATOM    585  N   ASN    71     131.457 113.066 155.012  1.00253.69           N  
ATOM    586  CA  ASN    71     132.477 112.586 155.898  1.00254.79           C  
ATOM    587  CB  ASN    71     131.979 111.844 157.161  1.00250.29           C  
ATOM    588  CG  ASN    71     131.517 110.426 156.852  1.00249.23           C  
ATOM    589  OD1 ASN    71     132.324 109.553 156.536  1.00291.35           O  
ATOM    590  ND2 ASN    71     130.192 110.166 156.995  1.00286.25           N  
ATOM    591  C   ASN    71     133.386 111.666 155.141  1.00255.80           C  
ATOM    592  O   ASN    71     134.602 111.722 155.308  1.00250.19           O  
ATOM    593  N   ALA    72     132.818 110.796 154.280  1.00259.93           N  
ATOM    594  CA  ALA    72     133.606 109.847 153.544  1.00268.91           C  
ATOM    595  CB  ALA    72     132.743 108.896 152.695  1.00273.60           C  
ATOM    596  C   ALA    72     134.543 110.561 152.618  1.00270.14           C  
ATOM    597  O   ALA    72     135.715 110.200 152.534  1.00266.49           O  
ATOM    598  N   LEU    73     134.061 111.597 151.900  1.00273.99           N  
ATOM    599  CA  LEU    73     134.912 112.301 150.979  1.00276.52           C  
ATOM    600  CB  LEU    73     134.242 113.451 150.186  1.00282.51           C  
ATOM    601  CG  LEU    73     133.404 113.094 148.941  1.00289.24           C  
ATOM    602  CD1 LEU    73     134.236 112.291 147.929  1.00364.77           C  
ATOM    603  CD2 LEU    73     132.038 112.484 149.269  1.00360.05           C  
ATOM    604  C   LEU    73     136.027 112.975 151.703  1.00273.54           C  
ATOM    605  O   LEU    73     137.177 112.944 151.265  1.00266.70           O  
ATOM    606  N   ARG    74     135.694 113.633 152.825  1.00275.90           N  
ATOM    607  CA  ARG    74     136.645 114.396 153.577  1.00282.18           C  
ATOM    608  CB  ARG    74     136.002 115.210 154.712  1.00294.57           C  
ATOM    609  CG  ARG    74     135.252 116.443 154.204  1.00392.51           C  
ATOM    610  CD  ARG    74     136.198 117.548 153.725  1.00410.50           C  
ATOM    611  NE  ARG    74     135.371 118.687 153.233  1.00432.03           N  
ATOM    612  CZ  ARG    74     135.983 119.804 152.741  1.00448.22           C  
ATOM    613  NH1 ARG    74     137.347 119.881 152.714  1.00460.17           N1+
ATOM    614  NH2 ARG    74     135.234 120.843 152.271  1.00459.86           N  
ATOM    615  C   ARG    74     137.698 113.517 154.179  1.00272.73           C  
ATOM    616  O   ARG    74     138.880 113.849 154.155  1.00275.36           O  
ATOM    617  N   ARG    75     137.308 112.341 154.693  1.00258.79           N  
ATOM    618  CA  ARG    75     138.208 111.512 155.443  1.00259.01           C  
ATOM    619  CB  ARG    75     137.537 110.210 155.928  1.00262.14           C  
ATOM    620  CG  ARG    75     136.414 110.464 156.940  1.00267.05           C  
ATOM    621  CD  ARG    75     135.693 109.207 157.434  1.00275.27           C  
ATOM    622  NE  ARG    75     136.555 108.550 158.457  1.00286.88           N  
ATOM    623  CZ  ARG    75     137.312 107.464 158.126  1.00295.51           C  
ATOM    624  NH1 ARG    75     137.263 106.958 156.859  1.00301.11           N1+
ATOM    625  NH2 ARG    75     138.109 106.875 159.064  1.00302.01           N  
ATOM    626  C   ARG    75     139.405 111.144 154.623  1.00251.43           C  
ATOM    627  O   ARG    75     140.516 111.105 155.148  1.00246.34           O  
ATOM    628  N   CYS    76     139.227 110.794 153.337  1.00244.74           N  
ATOM    629  CA  CYS    76     140.378 110.463 152.545  1.00242.04           C  
ATOM    630  CB  CYS    76     140.046 109.650 151.276  1.00239.39           C  
ATOM    631  SG  CYS    76     138.819 110.417 150.178  1.00239.28           S  
ATOM    632  C   CYS    76     141.199 111.671 152.185  1.00240.28           C  
ATOM    633  O   CYS    76     142.423 111.594 152.136  1.00237.03           O  
ATOM    634  N   PHE    77     140.535 112.798 151.873  1.00239.34           N  
ATOM    635  CA  PHE    77     141.119 114.035 151.418  1.00226.98           C  
ATOM    636  CB  PHE    77     140.170 114.848 150.526  1.00222.61           C  
ATOM    637  CG  PHE    77     140.042 114.039 149.284  1.00219.71           C  
ATOM    638  CD1 PHE    77     141.045 114.047 148.342  1.00221.15           C  
ATOM    639  CD2 PHE    77     138.925 113.271 149.061  1.00221.56           C  
ATOM    640  CE1 PHE    77     140.934 113.299 147.195  1.00224.88           C  
ATOM    641  CE2 PHE    77     138.806 112.519 147.916  1.00226.09           C  
ATOM    642  CZ  PHE    77     139.813 112.532 146.980  1.00226.73           C  
ATOM    643  C   PHE    77     141.690 114.954 152.462  1.00225.48           C  
ATOM    644  O   PHE    77     142.490 115.810 152.113  1.00231.00           O  
ATOM    645  N   PHE    78     141.291 114.844 153.741  1.00217.02           N  
ATOM    646  CA  PHE    78     141.514 115.843 154.762  1.00213.09           C  
ATOM    647  CB  PHE    78     140.936 115.393 156.116  1.00212.32           C  
ATOM    648  CG  PHE    78     140.951 116.550 157.053  1.00266.38           C  
ATOM    649  CD1 PHE    78     139.978 117.519 156.969  1.00220.61           C  
ATOM    650  CD2 PHE    78     141.921 116.664 158.023  1.00272.15           C  
ATOM    651  CE1 PHE    78     139.975 118.591 157.831  1.00273.63           C  
ATOM    652  CE2 PHE    78     141.924 117.733 158.888  1.00274.87           C  
ATOM    653  CZ  PHE    78     140.951 118.699 158.792  1.00275.64           C  
ATOM    654  C   PHE    78     142.948 116.269 154.998  1.00212.71           C  
ATOM    655  O   PHE    78     143.203 117.469 155.085  1.00210.02           O  
ATOM    656  N   TRP    79     143.927 115.351 155.116  1.00216.46           N  
ATOM    657  CA  TRP    79     145.250 115.757 155.529  1.00215.58           C  
ATOM    658  CB  TRP    79     146.205 114.566 155.729  1.00212.45           C  
ATOM    659  CG  TRP    79     147.570 114.959 156.245  1.00215.37           C  
ATOM    660  CD2 TRP    79     147.870 115.158 157.635  1.00256.30           C  
ATOM    661  CD1 TRP    79     148.726 115.202 155.562  1.00267.35           C  
ATOM    662  NE1 TRP    79     149.730 115.537 156.440  1.00283.23           N  
ATOM    663  CE2 TRP    79     149.217 115.514 157.719  1.00266.74           C  
ATOM    664  CE3 TRP    79     147.089 115.052 158.749  1.00246.05           C  
ATOM    665  CZ2 TRP    79     149.804 115.772 158.926  1.00262.91           C  
ATOM    666  CZ3 TRP    79     147.685 115.311 159.964  1.00249.37           C  
ATOM    667  CH2 TRP    79     149.016 115.663 160.051  1.00256.77           C  
ATOM    668  C   TRP    79     145.914 116.713 154.573  1.00219.70           C  
ATOM    669  O   TRP    79     146.397 117.767 154.986  1.00217.50           O  
ATOM    670  N   ARG    80     145.942 116.387 153.267  1.00227.44           N  
ATOM    671  CA  ARG    80     146.623 117.193 152.290  1.00226.15           C  
ATOM    672  CB  ARG    80     146.593 116.580 150.881  1.00229.51           C  
ATOM    673  CG  ARG    80     147.504 115.361 150.722  1.00235.42           C  
ATOM    674  CD  ARG    80     148.932 115.724 150.306  1.00241.39           C  
ATOM    675  NE  ARG    80     149.680 116.120 151.532  1.00329.99           N  
ATOM    676  CZ  ARG    80     150.326 115.171 152.271  1.00319.32           C  
ATOM    677  NH1 ARG    80     150.287 113.862 151.882  1.00309.04           N1+
ATOM    678  NH2 ARG    80     151.014 115.530 153.393  1.00319.84           N  
ATOM    679  C   ARG    80     145.973 118.536 152.218  1.00223.32           C  
ATOM    680  O   ARG    80     146.634 119.544 151.975  1.00222.79           O  
ATOM    681  N   PHE    81     144.646 118.581 152.414  1.00220.02           N  
ATOM    682  CA  PHE    81     143.903 119.802 152.324  1.00211.46           C  
ATOM    683  CB  PHE    81     142.405 119.569 152.604  1.00203.13           C  
ATOM    684  CG  PHE    81     141.626 120.805 152.301  1.00197.45           C  
ATOM    685  CD1 PHE    81     141.305 121.129 151.001  1.00198.68           C  
ATOM    686  CD2 PHE    81     141.195 121.627 153.316  1.00200.54           C  
ATOM    687  CE1 PHE    81     140.579 122.262 150.715  1.00203.89           C  
ATOM    688  CE2 PHE    81     140.469 122.761 153.037  1.00204.18           C  
ATOM    689  CZ  PHE    81     140.161 123.081 151.736  1.00203.50           C  
ATOM    690  C   PHE    81     144.443 120.754 153.351  1.00214.98           C  
ATOM    691  O   PHE    81     144.664 121.927 153.057  1.00214.24           O  
ATOM    692  N   MET    82     144.654 120.271 154.590  1.00220.30           N  
ATOM    693  CA  MET    82     145.184 121.068 155.664  1.00221.18           C  
ATOM    694  CB  MET    82     145.210 120.328 157.012  1.00223.51           C  
ATOM    695  CG  MET    82     143.834 120.101 157.638  1.00227.04           C  
ATOM    696  SD  MET    82     143.034 121.605 158.272  1.00277.69           S  
ATOM    697  CE  MET    82     142.592 122.247 156.634  1.00277.87           C  
ATOM    698  C   MET    82     146.603 121.444 155.371  1.00220.77           C  
ATOM    699  O   MET    82     147.025 122.560 155.669  1.00213.71           O  
ATOM    700  N   PHE    83     147.381 120.517 154.780  1.00226.37           N  
ATOM    701  CA  PHE    83     148.775 120.760 154.543  1.00228.20           C  
ATOM    702  CB  PHE    83     149.483 119.582 153.848  1.00226.91           C  
ATOM    703  CG  PHE    83     150.915 119.959 153.664  1.00227.20           C  
ATOM    704  CD1 PHE    83     151.818 119.801 154.692  1.00229.40           C  
ATOM    705  CD2 PHE    83     151.359 120.469 152.466  1.00225.22           C  
ATOM    706  CE1 PHE    83     153.138 120.148 154.526  1.00276.49           C  
ATOM    707  CE2 PHE    83     152.678 120.818 152.294  1.00272.08           C  
ATOM    708  CZ  PHE    83     153.571 120.657 153.326  1.00274.19           C  
ATOM    709  C   PHE    83     148.904 121.955 153.653  1.00233.42           C  
ATOM    710  O   PHE    83     149.715 122.841 153.913  1.00236.20           O  
ATOM    711  N   TYR    84     148.113 121.995 152.564  1.00241.67           N  
ATOM    712  CA  TYR    84     148.117 123.089 151.633  1.00225.06           C  
ATOM    713  CB  TYR    84     147.261 122.845 150.375  1.00212.11           C  
ATOM    714  CG  TYR    84     147.894 121.775 149.557  1.00200.27           C  
ATOM    715  CD1 TYR    84     149.023 122.037 148.816  1.00197.96           C  
ATOM    716  CD2 TYR    84     147.345 120.514 149.509  1.00195.36           C  
ATOM    717  CE1 TYR    84     149.605 121.051 148.055  1.00201.05           C  
ATOM    718  CE2 TYR    84     147.922 119.525 148.750  1.00198.98           C  
ATOM    719  CZ  TYR    84     149.055 119.792 148.023  1.00202.26           C  
ATOM    720  OH  TYR    84     149.649 118.778 147.241  1.00264.46           O  
ATOM    721  C   TYR    84     147.549 124.310 152.284  1.00227.63           C  
ATOM    722  O   TYR    84     148.025 125.424 152.072  1.00225.50           O  
ATOM    723  N   GLY    85     146.504 124.122 153.106  1.00225.43           N  
ATOM    724  CA  GLY    85     145.764 125.213 153.670  1.00228.89           C  
ATOM    725  C   GLY    85     146.623 126.134 154.490  1.00234.74           C  
ATOM    726  O   GLY    85     146.486 127.350 154.371  1.00235.41           O  
ATOM    727  N   ILE    86     147.546 125.591 155.312  1.00242.48           N  
ATOM    728  CA  ILE    86     148.336 126.358 156.243  1.00240.42           C  
ATOM    729  CB  ILE    86     149.286 125.512 157.042  1.00237.65           C  
ATOM    730  CG1 ILE    86     150.312 124.837 156.117  1.00279.78           C  
ATOM    731  CG2 ILE    86     148.460 124.525 157.882  1.00282.28           C  
ATOM    732  CD1 ILE    86     151.491 124.218 156.864  1.00237.68           C  
ATOM    733  C   ILE    86     149.152 127.388 155.519  1.00243.46           C  
ATOM    734  O   ILE    86     149.323 128.506 156.004  1.00242.85           O  
ATOM    735  N   PHE    87     149.675 127.039 154.331  1.00246.71           N  
ATOM    736  CA  PHE    87     150.526 127.920 153.584  1.00246.80           C  
ATOM    737  CB  PHE    87     151.052 127.303 152.278  1.00242.95           C  
ATOM    738  CG  PHE    87     152.058 126.276 152.667  1.00242.84           C  
ATOM    739  CD1 PHE    87     151.664 125.014 153.039  1.00245.29           C  
ATOM    740  CD2 PHE    87     153.399 126.578 152.665  1.00247.04           C  
ATOM    741  CE1 PHE    87     152.591 124.064 153.401  1.00307.67           C  
ATOM    742  CE2 PHE    87     154.331 125.633 153.025  1.00311.51           C  
ATOM    743  CZ  PHE    87     153.928 124.373 153.394  1.00310.41           C  
ATOM    744  C   PHE    87     149.793 129.182 153.249  1.00249.13           C  
ATOM    745  O   PHE    87     150.404 130.247 153.171  1.00252.00           O  
ATOM    746  N   LEU    88     148.479 129.097 152.978  1.00245.01           N  
ATOM    747  CA  LEU    88     147.707 130.269 152.674  1.00238.39           C  
ATOM    748  CB  LEU    88     146.239 129.942 152.345  1.00235.83           C  
ATOM    749  CG  LEU    88     146.047 129.084 151.080  1.00236.83           C  
ATOM    750  CD1 LEU    88     144.558 128.803 150.820  1.00237.94           C  
ATOM    751  CD2 LEU    88     146.749 129.711 149.866  1.00237.58           C  
ATOM    752  C   LEU    88     147.690 131.164 153.874  1.00239.99           C  
ATOM    753  O   LEU    88     147.833 132.379 153.752  1.00247.89           O  
ATOM    754  N   TYR    89     147.514 130.577 155.072  1.00238.41           N  
ATOM    755  CA  TYR    89     147.443 131.337 156.287  1.00239.02           C  
ATOM    756  CB  TYR    89     147.119 130.488 157.528  1.00241.30           C  
ATOM    757  CG  TYR    89     147.180 131.402 158.704  1.00245.93           C  
ATOM    758  CD1 TYR    89     146.215 132.365 158.890  1.00250.88           C  
ATOM    759  CD2 TYR    89     148.193 131.290 159.629  1.00252.14           C  
ATOM    760  CE1 TYR    89     146.267 133.207 159.975  1.00257.71           C  
ATOM    761  CE2 TYR    89     148.250 132.130 160.717  1.00259.67           C  
ATOM    762  CZ  TYR    89     147.285 133.093 160.890  1.00263.58           C  
ATOM    763  OH  TYR    89     147.339 133.959 162.005  1.00275.44           O  
ATOM    764  C   TYR    89     148.752 132.011 156.528  1.00238.16           C  
ATOM    765  O   TYR    89     148.793 133.169 156.940  1.00232.34           O  
ATOM    766  N   LEU    90     149.862 131.300 156.274  1.00243.53           N  
ATOM    767  CA  LEU    90     151.168 131.833 156.527  1.00250.51           C  
ATOM    768  CB  LEU    90     152.283 130.818 156.210  1.00253.83           C  
ATOM    769  CG  LEU    90     153.710 131.333 156.469  1.00315.70           C  
ATOM    770  CD1 LEU    90     153.916 131.704 157.945  1.00261.92           C  
ATOM    771  CD2 LEU    90     154.757 130.325 155.966  1.00315.00           C  
ATOM    772  C   LEU    90     151.377 133.048 155.673  1.00251.22           C  
ATOM    773  O   LEU    90     151.951 134.036 156.124  1.00248.54           O  
ATOM    774  N   GLY    91     150.968 133.000 154.392  1.00253.07           N  
ATOM    775  CA  GLY    91     151.131 134.146 153.537  1.00256.94           C  
ATOM    776  C   GLY    91     150.201 135.266 153.914  1.00259.21           C  
ATOM    777  O   GLY    91     150.589 136.430 153.994  1.00266.26           O  
ATOM    778  N   GLU    92     148.931 134.935 154.194  1.00257.48           N  
ATOM    779  CA  GLU    92     147.932 135.951 154.374  1.00256.92           C  
ATOM    780  CB  GLU    92     146.529 135.368 154.613  1.00267.55           C  
ATOM    781  CG  GLU    92     145.978 134.588 153.414  1.00278.26           C  
ATOM    782  CD  GLU    92     145.601 135.562 152.301  1.00287.10           C  
ATOM    783  OE1 GLU    92     145.714 136.798 152.515  1.00294.57           O  
ATOM    784  OE2 GLU    92     145.190 135.075 151.215  1.00293.03           O1-
ATOM    785  C   GLU    92     148.283 136.832 155.534  1.00249.38           C  
ATOM    786  O   GLU    92     148.009 138.030 155.515  1.00249.89           O  
ATOM    787  N   VAL    93     148.867 136.250 156.593  1.00243.93           N  
ATOM    788  CA  VAL    93     149.220 136.984 157.772  1.00245.26           C  
ATOM    789  CB  VAL    93     149.694 136.066 158.853  1.00255.12           C  
ATOM    790  CG1 VAL    93     150.056 136.893 160.090  1.00298.75           C  
ATOM    791  CG2 VAL    93     148.621 134.995 159.080  1.00299.45           C  
ATOM    792  C   VAL    93     150.334 137.956 157.465  1.00235.54           C  
ATOM    793  O   VAL    93     150.339 139.080 157.965  1.00225.88           O  
ATOM    794  N   THR    94     151.295 137.552 156.610  1.00229.32           N  
ATOM    795  CA  THR    94     152.492 138.306 156.330  1.00241.32           C  
ATOM    796  CB  THR    94     153.481 137.590 155.454  1.00243.29           C  
ATOM    797  OG1 THR    94     154.749 138.210 155.569  1.00245.16           O  
ATOM    798  CG2 THR    94     153.026 137.670 153.991  1.00245.19           C  
ATOM    799  C   THR    94     152.164 139.609 155.671  1.00246.10           C  
ATOM    800  O   THR    94     152.919 140.571 155.803  1.00252.96           O  
ATOM    801  N   LYS    95     151.068 139.659 154.892  1.00248.61           N  
ATOM    802  CA  LYS    95     150.675 140.880 154.244  1.00254.64           C  
ATOM    803  CB  LYS    95     149.451 140.684 153.333  1.00258.10           C  
ATOM    804  CG  LYS    95     149.785 139.839 152.101  1.00266.48           C  
ATOM    805  CD  LYS    95     148.569 139.308 151.343  1.00275.40           C  
ATOM    806  CE  LYS    95     148.952 138.471 150.121  1.00284.85           C  
ATOM    807  NZ  LYS    95     147.748 137.870 149.510  1.00294.27           N1+
ATOM    808  C   LYS    95     150.360 141.904 155.294  1.00259.15           C  
ATOM    809  O   LYS    95     150.687 143.080 155.142  1.00260.24           O  
ATOM    810  N   ALA    96     149.700 141.476 156.387  1.00266.52           N  
ATOM    811  CA  ALA    96     149.325 142.332 157.481  1.00267.31           C  
ATOM    812  CB  ALA    96     148.436 141.620 158.515  1.00271.85           C  
ATOM    813  C   ALA    96     150.544 142.839 158.202  1.00265.30           C  
ATOM    814  O   ALA    96     150.550 143.957 158.715  1.00263.18           O  
ATOM    815  N   VAL    97     151.585 141.993 158.319  1.00263.97           N  
ATOM    816  CA  VAL    97     152.823 142.293 158.995  1.00268.28           C  
ATOM    817  CB  VAL    97     153.694 141.082 159.163  1.00272.24           C  
ATOM    818  CG1 VAL    97     155.036 141.521 159.777  1.00273.29           C  
ATOM    819  CG2 VAL    97     152.933 140.043 160.003  1.00276.48           C  
ATOM    820  C   VAL    97     153.637 143.315 158.241  1.00269.73           C  
ATOM    821  O   VAL    97     154.396 144.080 158.836  1.00274.86           O  
ATOM    822  N   GLN    98     153.490 143.359 156.904  1.00271.43           N  
ATOM    823  CA  GLN    98     154.314 144.121 156.004  1.00267.51           C  
ATOM    824  CB  GLN    98     153.829 143.937 154.557  1.00272.10           C  
ATOM    825  CG  GLN    98     154.746 144.516 153.485  1.00277.80           C  
ATOM    826  CD  GLN    98     154.196 144.036 152.152  1.00284.38           C  
ATOM    827  OE1 GLN    98     153.798 142.880 152.013  1.00285.57           O  
ATOM    828  NE2 GLN    98     154.158 144.945 151.144  1.00298.99           N  
ATOM    829  C   GLN    98     154.354 145.599 156.321  1.00259.05           C  
ATOM    830  O   GLN    98     155.424 146.200 156.232  1.00256.90           O  
ATOM    831  N   PRO    99     153.282 146.239 156.682  1.00249.57           N  
ATOM    832  CA  PRO    99     153.302 147.666 156.905  1.00243.79           C  
ATOM    833  CD  PRO    99     151.959 145.767 156.317  1.00245.19           C  
ATOM    834  CB  PRO    99     151.837 148.113 156.898  1.00241.15           C  
ATOM    835  CG  PRO    99     151.019 146.808 156.942  1.00242.53           C  
ATOM    836  C   PRO    99     154.085 148.172 158.084  1.00240.61           C  
ATOM    837  O   PRO    99     154.328 149.377 158.139  1.00235.16           O  
ATOM    838  N   LEU   100     154.456 147.318 159.058  1.00242.46           N  
ATOM    839  CA  LEU   100     155.196 147.809 160.190  1.00247.10           C  
ATOM    840  CB  LEU   100     155.415 146.743 161.278  1.00247.53           C  
ATOM    841  CG  LEU   100     154.123 146.336 162.014  1.00247.41           C  
ATOM    842  CD1 LEU   100     153.111 145.670 161.068  1.00306.56           C  
ATOM    843  CD2 LEU   100     154.435 145.481 163.252  1.00311.06           C  
ATOM    844  C   LEU   100     156.538 148.299 159.733  1.00249.61           C  
ATOM    845  O   LEU   100     156.999 149.357 160.154  1.00251.91           O  
ATOM    846  N   LEU   101     157.182 147.540 158.829  1.00249.39           N  
ATOM    847  CA  LEU   101     158.495 147.831 158.322  1.00248.27           C  
ATOM    848  CB  LEU   101     158.983 146.754 157.344  1.00246.47           C  
ATOM    849  CG  LEU   101     159.145 145.372 157.999  1.00249.70           C  
ATOM    850  CD1 LEU   101     159.630 144.334 156.981  1.00250.57           C  
ATOM    851  CD2 LEU   101     160.049 145.442 159.236  1.00253.35           C  
ATOM    852  C   LEU   101     158.445 149.116 157.569  1.00250.89           C  
ATOM    853  O   LEU   101     159.434 149.844 157.505  1.00259.49           O  
ATOM    854  N   LEU   102     157.296 149.398 156.934  1.00247.82           N  
ATOM    855  CA  LEU   102     157.132 150.600 156.173  1.00252.79           C  
ATOM    856  CB  LEU   102     155.735 150.681 155.530  1.00253.05           C  
ATOM    857  CG  LEU   102     155.492 151.952 154.697  1.00255.14           C  
ATOM    858  CD1 LEU   102     156.343 151.950 153.418  1.00256.67           C  
ATOM    859  CD2 LEU   102     153.995 152.162 154.421  1.00255.43           C  
ATOM    860  C   LEU   102     157.272 151.771 157.098  1.00254.62           C  
ATOM    861  O   LEU   102     157.957 152.742 156.779  1.00251.61           O  
ATOM    862  N   GLY   103     156.671 151.671 158.301  1.00261.27           N  
ATOM    863  CA  GLY   103     156.624 152.758 159.241  1.00259.99           C  
ATOM    864  C   GLY   103     158.010 153.195 159.599  1.00254.82           C  
ATOM    865  O   GLY   103     158.259 154.388 159.769  1.00250.08           O  
ATOM    866  N   ARG   104     158.948 152.242 159.747  1.00248.42           N  
ATOM    867  CA  ARG   104     160.297 152.562 160.124  1.00251.57           C  
ATOM    868  CB  ARG   104     161.209 151.324 160.220  1.00256.80           C  
ATOM    869  CG  ARG   104     160.991 150.416 161.433  1.00264.23           C  
ATOM    870  CD  ARG   104     159.624 149.734 161.486  1.00277.55           C  
ATOM    871  NE  ARG   104     158.663 150.735 162.024  1.00295.17           N  
ATOM    872  CZ  ARG   104     158.578 150.910 163.374  1.00308.60           C  
ATOM    873  NH1 ARG   104     159.366 150.167 164.205  1.00319.53           N1+
ATOM    874  NH2 ARG   104     157.718 151.833 163.892  1.00315.40           N  
ATOM    875  C   ARG   104     160.923 153.424 159.067  1.00248.27           C  
ATOM    876  O   ARG   104     161.642 154.372 159.378  1.00254.04           O  
ATOM    877  N   ILE   105     160.669 153.106 157.784  1.00239.49           N  
ATOM    878  CA  ILE   105     161.286 153.802 156.686  1.00242.79           C  
ATOM    879  CB  ILE   105     160.891 153.231 155.352  1.00246.62           C  
ATOM    880  CG1 ILE   105     161.388 151.781 155.216  1.00248.09           C  
ATOM    881  CG2 ILE   105     161.421 154.164 154.250  1.00250.77           C  
ATOM    882  CD1 ILE   105     162.910 151.651 155.258  1.00250.34           C  
ATOM    883  C   ILE   105     160.872 155.245 156.698  1.00237.65           C  
ATOM    884  O   ILE   105     161.686 156.133 156.455  1.00233.39           O  
ATOM    885  N   ILE   106     159.578 155.511 156.935  1.00231.80           N  
ATOM    886  CA  ILE   106     159.048 156.847 156.997  1.00238.90           C  
ATOM    887  CB  ILE   106     157.555 156.814 157.042  1.00245.27           C  
ATOM    888  CG1 ILE   106     157.074 156.158 155.735  1.00254.20           C  
ATOM    889  CG2 ILE   106     157.024 158.239 157.264  1.00245.69           C  
ATOM    890  CD1 ILE   106     155.656 155.614 155.783  1.00259.14           C  
ATOM    891  C   ILE   106     159.603 157.531 158.211  1.00239.01           C  
ATOM    892  O   ILE   106     159.917 158.719 158.182  1.00242.30           O  
ATOM    893  N   ALA   107     159.737 156.775 159.316  1.00241.44           N  
ATOM    894  CA  ALA   107     160.221 157.263 160.579  1.00235.88           C  
ATOM    895  CB  ALA   107     160.231 156.177 161.669  1.00235.53           C  
ATOM    896  C   ALA   107     161.628 157.755 160.431  1.00227.95           C  
ATOM    897  O   ALA   107     162.034 158.695 161.113  1.00227.83           O  
ATOM    898  N   SER   108     162.424 157.109 159.559  1.00217.82           N  
ATOM    899  CA  SER   108     163.805 157.478 159.448  1.00218.52           C  
ATOM    900  CB  SER   108     164.608 156.605 158.460  1.00222.10           C  
ATOM    901  OG  SER   108     164.204 156.838 157.120  1.00224.67           O  
ATOM    902  C   SER   108     163.941 158.918 159.039  1.00214.52           C  
ATOM    903  O   SER   108     164.711 159.652 159.657  1.00209.06           O  
ATOM    904  N   TYR   109     163.175 159.389 158.031  1.00214.93           N  
ATOM    905  CA  TYR   109     163.381 160.742 157.562  1.00218.57           C  
ATOM    906  CB  TYR   109     163.178 160.887 156.041  1.00212.36           C  
ATOM    907  CG  TYR   109     164.075 159.945 155.311  1.00207.21           C  
ATOM    908  CD1 TYR   109     163.670 158.651 155.071  1.00206.96           C  
ATOM    909  CD2 TYR   109     165.310 160.349 154.856  1.00205.20           C  
ATOM    910  CE1 TYR   109     164.481 157.771 154.396  1.00210.96           C  
ATOM    911  CE2 TYR   109     166.128 159.472 154.180  1.00209.92           C  
ATOM    912  CZ  TYR   109     165.713 158.182 153.949  1.00214.00           C  
ATOM    913  OH  TYR   109     166.549 157.282 153.255  1.00267.36           O  
ATOM    914  C   TYR   109     162.360 161.676 158.170  1.00227.41           C  
ATOM    915  O   TYR   109     161.253 161.808 157.653  1.00229.07           O  
ATOM    916  N   ASP   110     162.712 162.374 159.277  1.00235.18           N  
ATOM    917  CA  ASP   110     161.830 163.355 159.874  1.00229.18           C  
ATOM    918  CB  ASP   110     160.770 162.763 160.821  1.00227.99           C  
ATOM    919  CG  ASP   110     159.659 162.150 159.977  1.00230.68           C  
ATOM    920  OD1 ASP   110     159.151 162.855 159.065  1.00230.75           O  
ATOM    921  OD2 ASP   110     159.290 160.976 160.242  1.00233.58           O1-
ATOM    922  C   ASP   110     162.662 164.314 160.668  1.00233.17           C  
ATOM    923  O   ASP   110     163.696 163.931 161.218  1.00221.42           O  
ATOM    924  N   PRO   111     162.250 165.560 160.752  1.00246.60           N  
ATOM    925  CA  PRO   111     163.027 166.511 161.497  1.00248.79           C  
ATOM    926  CD  PRO   111     161.419 166.195 159.744  1.00244.15           C  
ATOM    927  CB  PRO   111     162.345 167.860 161.277  1.00244.42           C  
ATOM    928  CG  PRO   111     161.705 167.704 159.881  1.00244.85           C  
ATOM    929  C   PRO   111     163.131 166.045 162.913  1.00256.54           C  
ATOM    930  O   PRO   111     162.225 166.271 163.714  1.00267.33           O  
ATOM    931  N   ASP   112     164.265 165.441 163.278  1.00260.12           N  
ATOM    932  CA  ASP   112     164.342 164.900 164.603  1.00258.40           C  
ATOM    933  CB  ASP   112     163.612 163.548 164.760  1.00252.94           C  
ATOM    934  CG  ASP   112     162.104 163.760 164.820  1.00318.25           C  
ATOM    935  OD1 ASP   112     161.659 164.656 165.587  1.00317.22           O  
ATOM    936  OD2 ASP   112     161.375 163.025 164.101  1.00314.17           O1-
ATOM    937  C   ASP   112     165.785 164.625 165.003  1.00261.18           C  
ATOM    938  O   ASP   112     166.435 165.454 165.641  1.00252.60           O  
ATOM    939  N   ASN   113     166.313 163.420 164.648  1.00269.01           N  
ATOM    940  CA  ASN   113     167.615 162.950 165.092  1.00262.86           C  
ATOM    941  CB  ASN   113     167.526 161.693 165.974  1.00275.00           C  
ATOM    942  CG  ASN   113     166.725 162.022 167.224  1.00292.70           C  
ATOM    943  OD1 ASN   113     166.768 163.142 167.732  1.00355.14           O  
ATOM    944  ND2 ASN   113     165.968 161.014 167.734  1.00364.68           N  
ATOM    945  C   ASN   113     168.489 162.551 163.925  1.00250.65           C  
ATOM    946  O   ASN   113     168.092 162.677 162.770  1.00240.73           O  
ATOM    947  N   LYS   114     169.735 162.082 164.215  1.00243.62           N  
ATOM    948  CA  LYS   114     170.684 161.657 163.204  1.00252.17           C  
ATOM    949  CB  LYS   114     172.081 162.261 163.412  1.00255.86           C  
ATOM    950  CG  LYS   114     172.653 162.022 164.811  1.00262.38           C  
ATOM    951  CD  LYS   114     174.098 162.497 164.968  1.00272.50           C  
ATOM    952  CE  LYS   114     174.595 162.471 166.415  1.00351.68           C  
ATOM    953  NZ  LYS   114     175.977 162.996 166.484  1.00361.45           N1+
ATOM    954  C   LYS   114     170.803 160.149 163.213  1.00254.16           C  
ATOM    955  O   LYS   114     171.734 159.563 163.765  1.00254.93           O  
ATOM    956  N   GLU   115     169.831 159.508 162.545  1.00254.26           N  
ATOM    957  CA  GLU   115     169.536 158.102 162.432  1.00251.26           C  
ATOM    958  CB  GLU   115     168.041 157.831 162.185  1.00250.14           C  
ATOM    959  CG  GLU   115     167.157 158.153 163.393  1.00252.11           C  
ATOM    960  CD  GLU   115     167.472 157.147 164.493  1.00256.01           C  
ATOM    961  OE1 GLU   115     168.525 156.465 164.389  1.00341.20           O  
ATOM    962  OE2 GLU   115     166.663 157.047 165.453  1.00325.98           O1-
ATOM    963  C   GLU   115     170.296 157.214 161.474  1.00254.27           C  
ATOM    964  O   GLU   115     170.045 156.029 161.568  1.00254.30           O  
ATOM    965  N   GLU   116     171.066 157.645 160.449  1.00258.94           N  
ATOM    966  CA  GLU   116     171.807 156.695 159.622  1.00252.42           C  
ATOM    967  CB  GLU   116     172.766 155.820 160.446  1.00242.99           C  
ATOM    968  CG  GLU   116     173.913 156.628 161.060  1.00234.61           C  
ATOM    969  CD  GLU   116     174.518 155.811 162.191  1.00228.24           C  
ATOM    970  OE1 GLU   116     173.728 155.278 163.016  1.00219.61           O  
ATOM    971  OE2 GLU   116     175.773 155.711 162.248  1.00225.85           O1-
ATOM    972  C   GLU   116     170.943 155.791 158.750  1.00256.60           C  
ATOM    973  O   GLU   116     169.947 155.209 159.175  1.00246.91           O  
ATOM    974  N   ARG   117     171.390 155.608 157.484  1.00266.57           N  
ATOM    975  CA  ARG   117     170.778 154.865 156.400  1.00274.10           C  
ATOM    976  CB  ARG   117     171.599 154.968 155.108  1.00275.72           C  
ATOM    977  CG  ARG   117     171.685 156.393 154.565  1.00278.07           C  
ATOM    978  CD  ARG   117     172.749 156.569 153.480  1.00283.01           C  
ATOM    979  NE  ARG   117     172.342 155.757 152.301  1.00292.70           N  
ATOM    980  CZ  ARG   117     173.203 155.619 151.252  1.00300.58           C  
ATOM    981  NH1 ARG   117     174.434 156.205 151.301  1.00309.85           N1+
ATOM    982  NH2 ARG   117     172.835 154.896 150.154  1.00301.47           N  
ATOM    983  C   ARG   117     170.690 153.411 156.738  1.00280.41           C  
ATOM    984  O   ARG   117     169.782 152.706 156.297  1.00277.67           O  
ATOM    985  N   SER   118     171.660 152.928 157.524  1.00291.26           N  
ATOM    986  CA  SER   118     171.749 151.546 157.881  1.00284.52           C  
ATOM    987  CB  SER   118     172.844 151.330 158.935  1.00284.37           C  
ATOM    988  OG  SER   118     172.926 149.962 159.291  1.00321.45           O  
ATOM    989  C   SER   118     170.447 151.116 158.476  1.00279.46           C  
ATOM    990  O   SER   118     169.964 150.015 158.210  1.00272.70           O  
ATOM    991  N   ILE   119     169.822 151.999 159.271  1.00273.30           N  
ATOM    992  CA  ILE   119     168.600 151.661 159.930  1.00276.23           C  
ATOM    993  CB  ILE   119     168.060 152.781 160.773  1.00271.99           C  
ATOM    994  CG1 ILE   119     168.932 152.980 162.024  1.00287.13           C  
ATOM    995  CG2 ILE   119     166.580 152.506 161.063  1.00282.70           C  
ATOM    996  CD1 ILE   119     168.509 154.173 162.878  1.00282.64           C  
ATOM    997  C   ILE   119     167.574 151.329 158.901  1.00278.26           C  
ATOM    998  O   ILE   119     166.789 150.403 159.087  1.00282.62           O  
ATOM    999  N   ALA   120     167.499 152.114 157.814  1.00277.13           N  
ATOM   1000  CA  ALA   120     166.517 151.823 156.812  1.00269.74           C  
ATOM   1001  CB  ALA   120     166.379 152.954 155.778  1.00286.43           C  
ATOM   1002  C   ALA   120     166.818 150.563 156.045  1.00260.60           C  
ATOM   1003  O   ALA   120     165.981 149.664 155.965  1.00253.63           O  
ATOM   1004  N   ILE   121     168.059 150.430 155.534  1.00252.21           N  
ATOM   1005  CA  ILE   121     168.400 149.384 154.604  1.00261.17           C  
ATOM   1006  CB  ILE   121     169.806 149.492 154.080  1.00267.56           C  
ATOM   1007  CG1 ILE   121     170.001 148.546 152.881  1.00303.83           C  
ATOM   1008  CG2 ILE   121     170.779 149.233 155.242  1.00304.60           C  
ATOM   1009  CD1 ILE   121     169.172 148.932 151.656  1.00277.27           C  
ATOM   1010  C   ILE   121     168.236 148.030 155.212  1.00258.63           C  
ATOM   1011  O   ILE   121     167.734 147.116 154.560  1.00259.98           O  
ATOM   1012  N   TYR   122     168.643 147.853 156.479  1.00256.47           N  
ATOM   1013  CA  TYR   122     168.548 146.544 157.048  1.00265.95           C  
ATOM   1014  CB  TYR   122     169.108 146.426 158.476  1.00254.28           C  
ATOM   1015  CG  TYR   122     170.589 146.341 158.339  1.00246.40           C  
ATOM   1016  CD1 TYR   122     171.166 145.146 157.976  1.00243.29           C  
ATOM   1017  CD2 TYR   122     171.400 147.429 158.567  1.00241.29           C  
ATOM   1018  CE1 TYR   122     172.528 145.030 157.839  1.00237.71           C  
ATOM   1019  CE2 TYR   122     172.764 147.317 158.432  1.00237.20           C  
ATOM   1020  CZ  TYR   122     173.331 146.120 158.067  1.00234.33           C  
ATOM   1021  OH  TYR   122     174.731 146.010 157.928  1.00244.34           O  
ATOM   1022  C   TYR   122     167.124 146.092 157.034  1.00282.40           C  
ATOM   1023  O   TYR   122     166.863 144.929 156.741  1.00287.86           O  
ATOM   1024  N   LEU   123     166.167 146.972 157.383  1.00297.84           N  
ATOM   1025  CA  LEU   123     164.786 146.568 157.339  1.00298.43           C  
ATOM   1026  CB  LEU   123     163.792 147.555 157.986  1.00303.64           C  
ATOM   1027  CG  LEU   123     163.870 147.658 159.522  1.00308.17           C  
ATOM   1028  CD1 LEU   123     163.727 146.276 160.176  1.00310.17           C  
ATOM   1029  CD2 LEU   123     165.091 148.450 160.000  1.00309.11           C  
ATOM   1030  C   LEU   123     164.314 146.393 155.921  1.00294.85           C  
ATOM   1031  O   LEU   123     163.600 145.440 155.612  1.00299.51           O  
ATOM   1032  N   GLY   124     164.721 147.303 155.013  1.00284.59           N  
ATOM   1033  CA  GLY   124     164.208 147.328 153.668  1.00285.91           C  
ATOM   1034  C   GLY   124     164.479 146.037 152.968  1.00281.99           C  
ATOM   1035  O   GLY   124     163.650 145.556 152.195  1.00277.25           O  
ATOM   1036  N   ILE   125     165.665 145.455 153.196  1.00281.51           N  
ATOM   1037  CA  ILE   125     166.000 144.213 152.569  1.00290.33           C  
ATOM   1038  CB  ILE   125     167.376 143.756 152.934  1.00290.59           C  
ATOM   1039  CG1 ILE   125     168.427 144.696 152.322  1.00368.55           C  
ATOM   1040  CG2 ILE   125     167.508 142.285 152.527  1.00367.13           C  
ATOM   1041  CD1 ILE   125     169.835 144.481 152.868  1.00291.99           C  
ATOM   1042  C   ILE   125     165.033 143.178 153.038  1.00295.67           C  
ATOM   1043  O   ILE   125     164.538 142.369 152.255  1.00298.60           O  
ATOM   1044  N   GLY   126     164.734 143.185 154.348  1.00303.32           N  
ATOM   1045  CA  GLY   126     163.846 142.207 154.899  1.00305.70           C  
ATOM   1046  C   GLY   126     162.494 142.359 154.276  1.00305.28           C  
ATOM   1047  O   GLY   126     161.852 141.367 153.938  1.00309.67           O  
ATOM   1048  N   LEU   127     162.023 143.607 154.094  1.00299.21           N  
ATOM   1049  CA  LEU   127     160.713 143.825 153.552  1.00285.31           C  
ATOM   1050  CB  LEU   127     160.366 145.313 153.377  1.00290.40           C  
ATOM   1051  CG  LEU   127     158.958 145.536 152.791  1.00294.06           C  
ATOM   1052  CD1 LEU   127     157.858 145.255 153.827  1.00296.93           C  
ATOM   1053  CD2 LEU   127     158.835 146.905 152.108  1.00293.74           C  
ATOM   1054  C   LEU   127     160.659 143.239 152.179  1.00270.76           C  
ATOM   1055  O   LEU   127     159.673 142.605 151.807  1.00261.11           O  
ATOM   1056  N   CYS   128     161.730 143.438 151.389  1.00260.24           N  
ATOM   1057  CA  CYS   128     161.765 142.949 150.043  1.00263.17           C  
ATOM   1058  CB  CYS   128     163.050 143.334 149.285  1.00297.45           C  
ATOM   1059  SG  CYS   128     163.165 145.121 148.975  1.00294.63           S  
ATOM   1060  C   CYS   128     161.682 141.456 150.069  1.00265.73           C  
ATOM   1061  O   CYS   128     161.033 140.844 149.222  1.00268.11           O  
ATOM   1062  N   LEU   129     162.344 140.838 151.061  1.00267.15           N  
ATOM   1063  CA  LEU   129     162.418 139.413 151.223  1.00271.18           C  
ATOM   1064  CB  LEU   129     163.369 139.066 152.394  1.00277.78           C  
ATOM   1065  CG  LEU   129     163.681 137.579 152.656  1.00285.79           C  
ATOM   1066  CD1 LEU   129     164.722 137.441 153.780  1.00289.04           C  
ATOM   1067  CD2 LEU   129     162.423 136.765 152.978  1.00289.02           C  
ATOM   1068  C   LEU   129     161.034 138.878 151.481  1.00268.86           C  
ATOM   1069  O   LEU   129     160.669 137.820 150.968  1.00274.07           O  
ATOM   1070  N   LEU   130     160.210 139.611 152.257  1.00260.37           N  
ATOM   1071  CA  LEU   130     158.894 139.141 152.600  1.00258.07           C  
ATOM   1072  CB  LEU   130     158.104 140.052 153.563  1.00262.65           C  
ATOM   1073  CG  LEU   130     158.427 139.859 155.062  1.00270.73           C  
ATOM   1074  CD1 LEU   130     157.985 138.464 155.537  1.00272.51           C  
ATOM   1075  CD2 LEU   130     159.892 140.149 155.401  1.00274.68           C  
ATOM   1076  C   LEU   130     158.053 138.932 151.376  1.00251.17           C  
ATOM   1077  O   LEU   130     157.209 138.037 151.366  1.00246.47           O  
ATOM   1078  N   PHE   131     158.207 139.772 150.334  1.00247.57           N  
ATOM   1079  CA  PHE   131     157.444 139.591 149.122  1.00236.34           C  
ATOM   1080  CB  PHE   131     157.727 140.650 148.037  1.00229.05           C  
ATOM   1081  CG  PHE   131     157.169 141.978 148.420  1.00224.08           C  
ATOM   1082  CD1 PHE   131     157.907 142.874 149.153  1.00222.41           C  
ATOM   1083  CD2 PHE   131     155.904 142.337 148.028  1.00224.20           C  
ATOM   1084  CE1 PHE   131     157.386 144.099 149.496  1.00227.08           C  
ATOM   1085  CE2 PHE   131     155.379 143.560 148.369  1.00226.89           C  
ATOM   1086  CZ  PHE   131     156.118 144.447 149.106  1.00228.88           C  
ATOM   1087  C   PHE   131     157.818 138.291 148.479  1.00233.89           C  
ATOM   1088  O   PHE   131     156.955 137.505 148.092  1.00232.17           O  
ATOM   1089  N   ILE   132     159.134 138.034 148.348  1.00232.05           N  
ATOM   1090  CA  ILE   132     159.582 136.859 147.655  1.00243.89           C  
ATOM   1091  CB  ILE   132     161.057 136.861 147.365  1.00247.62           C  
ATOM   1092  CG1 ILE   132     161.895 137.025 148.638  1.00290.40           C  
ATOM   1093  CG2 ILE   132     161.316 137.936 146.301  1.00250.98           C  
ATOM   1094  CD1 ILE   132     163.399 136.951 148.372  1.00292.38           C  
ATOM   1095  C   ILE   132     159.160 135.612 148.370  1.00249.89           C  
ATOM   1096  O   ILE   132     158.723 134.657 147.729  1.00251.88           O  
ATOM   1097  N   VAL   133     159.264 135.577 149.711  1.00257.39           N  
ATOM   1098  CA  VAL   133     158.877 134.391 150.422  1.00261.98           C  
ATOM   1099  CB  VAL   133     159.113 134.465 151.901  1.00268.96           C  
ATOM   1100  CG1 VAL   133     160.619 134.601 152.132  1.00313.51           C  
ATOM   1101  CG2 VAL   133     158.280 135.610 152.501  1.00312.86           C  
ATOM   1102  C   VAL   133     157.410 134.155 150.237  1.00258.13           C  
ATOM   1103  O   VAL   133     156.968 133.016 150.097  1.00254.04           O  
ATOM   1104  N   ARG   134     156.612 135.236 150.248  1.00255.29           N  
ATOM   1105  CA  ARG   134     155.187 135.120 150.140  1.00254.41           C  
ATOM   1106  CB  ARG   134     154.485 136.482 150.265  1.00256.45           C  
ATOM   1107  CG  ARG   134     152.959 136.409 150.189  1.00258.43           C  
ATOM   1108  CD  ARG   134     152.305 137.784 150.052  1.00267.14           C  
ATOM   1109  NE  ARG   134     152.787 138.351 148.762  1.00277.92           N  
ATOM   1110  CZ  ARG   134     152.698 139.688 148.506  1.00304.52           C  
ATOM   1111  NH1 ARG   134     152.115 140.529 149.407  1.00317.60           N1+
ATOM   1112  NH2 ARG   134     153.209 140.183 147.342  1.00324.28           N  
ATOM   1113  C   ARG   134     154.813 134.529 148.812  1.00248.99           C  
ATOM   1114  O   ARG   134     153.912 133.697 148.734  1.00245.16           O  
ATOM   1115  N   THR   135     155.493 134.944 147.725  1.00244.08           N  
ATOM   1116  CA  THR   135     155.163 134.465 146.410  1.00237.55           C  
ATOM   1117  CB  THR   135     155.964 135.129 145.331  1.00235.74           C  
ATOM   1118  OG1 THR   135     157.354 134.946 145.543  1.00287.54           O  
ATOM   1119  CG2 THR   135     155.610 136.622 145.316  1.00286.92           C  
ATOM   1120  C   THR   135     155.396 132.990 146.347  1.00238.12           C  
ATOM   1121  O   THR   135     154.611 132.249 145.751  1.00236.77           O  
ATOM   1122  N   LEU   136     156.499 132.532 146.960  1.00242.61           N  
ATOM   1123  CA  LEU   136     156.821 131.138 146.986  1.00242.01           C  
ATOM   1124  CB  LEU   136     158.190 130.858 147.628  1.00239.08           C  
ATOM   1125  CG  LEU   136     159.368 131.286 146.737  1.00238.18           C  
ATOM   1126  CD1 LEU   136     160.714 131.016 147.424  1.00239.48           C  
ATOM   1127  CD2 LEU   136     159.280 130.616 145.354  1.00240.17           C  
ATOM   1128  C   LEU   136     155.778 130.408 147.774  1.00244.15           C  
ATOM   1129  O   LEU   136     155.423 129.283 147.431  1.00243.90           O  
ATOM   1130  N   LEU   137     155.292 131.009 148.877  1.00243.17           N  
ATOM   1131  CA  LEU   137     154.332 130.353 149.720  1.00241.71           C  
ATOM   1132  CB  LEU   137     154.047 131.125 151.020  1.00238.71           C  
ATOM   1133  CG  LEU   137     155.221 131.171 152.013  1.00241.08           C  
ATOM   1134  CD1 LEU   137     154.836 131.965 153.267  1.00244.18           C  
ATOM   1135  CD2 LEU   137     155.731 129.765 152.356  1.00243.51           C  
ATOM   1136  C   LEU   137     152.988 130.153 149.066  1.00246.04           C  
ATOM   1137  O   LEU   137     152.470 129.037 149.057  1.00250.88           O  
ATOM   1138  N   LEU   138     152.382 131.231 148.522  1.00247.53           N  
ATOM   1139  CA  LEU   138     151.021 131.178 148.041  1.00239.89           C  
ATOM   1140  CB  LEU   138     150.348 132.556 147.893  1.00242.01           C  
ATOM   1141  CG  LEU   138     149.961 133.207 149.237  1.00244.98           C  
ATOM   1142  CD1 LEU   138     151.191 133.629 150.053  1.00244.52           C  
ATOM   1143  CD2 LEU   138     148.954 134.347 149.031  1.00249.24           C  
ATOM   1144  C   LEU   138     150.770 130.423 146.767  1.00234.63           C  
ATOM   1145  O   LEU   138     149.818 129.647 146.705  1.00230.03           O  
ATOM   1146  N   HIS   139     151.602 130.599 145.724  1.00231.15           N  
ATOM   1147  CA  HIS   139     151.237 130.048 144.443  1.00224.15           C  
ATOM   1148  ND1 HIS   139     150.541 132.214 142.257  1.00282.55           N  
ATOM   1149  CG  HIS   139     151.745 131.901 142.851  1.00231.40           C  
ATOM   1150  CB  HIS   139     152.118 130.509 143.269  1.00224.09           C  
ATOM   1151  NE2 HIS   139     151.664 134.121 142.461  1.00259.62           N  
ATOM   1152  CD2 HIS   139     152.419 133.077 142.965  1.00291.22           C  
ATOM   1153  CE1 HIS   139     150.545 133.554 142.047  1.00294.84           C  
ATOM   1154  C   HIS   139     151.134 128.558 144.459  1.00221.92           C  
ATOM   1155  O   HIS   139     150.278 128.015 143.759  1.00226.61           O  
ATOM   1156  N   PRO   140     151.986 127.857 145.150  1.00219.20           N  
ATOM   1157  CA  PRO   140     151.830 126.428 145.216  1.00221.18           C  
ATOM   1158  CD  PRO   140     153.381 128.258 145.240  1.00220.25           C  
ATOM   1159  CB  PRO   140     153.153 125.893 145.762  1.00220.81           C  
ATOM   1160  CG  PRO   140     154.182 126.947 145.309  1.00220.98           C  
ATOM   1161  C   PRO   140     150.620 125.993 145.996  1.00221.80           C  
ATOM   1162  O   PRO   140     150.017 124.982 145.638  1.00222.76           O  
ATOM   1163  N   ALA   141     150.256 126.731 147.065  1.00221.04           N  
ATOM   1164  CA  ALA   141     149.157 126.365 147.918  1.00227.30           C  
ATOM   1165  CB  ALA   141     149.015 127.290 149.139  1.00229.62           C  
ATOM   1166  C   ALA   141     147.878 126.437 147.149  1.00229.67           C  
ATOM   1167  O   ALA   141     147.021 125.562 147.266  1.00229.73           O  
ATOM   1168  N   ILE   142     147.724 127.502 146.339  1.00234.21           N  
ATOM   1169  CA  ILE   142     146.551 127.711 145.539  1.00225.64           C  
ATOM   1170  CB  ILE   142     146.594 129.002 144.775  1.00224.94           C  
ATOM   1171  CG1 ILE   142     146.351 130.199 145.706  1.00273.06           C  
ATOM   1172  CG2 ILE   142     145.614 128.891 143.601  1.00268.07           C  
ATOM   1173  CD1 ILE   142     144.969 130.188 146.362  1.00278.17           C  
ATOM   1174  C   ILE   142     146.439 126.608 144.539  1.00220.48           C  
ATOM   1175  O   ILE   142     145.352 126.099 144.279  1.00219.61           O  
ATOM   1176  N   PHE   143     147.582 126.226 143.948  1.00216.71           N  
ATOM   1177  CA  PHE   143     147.678 125.213 142.934  1.00206.10           C  
ATOM   1178  CB  PHE   143     149.123 125.093 142.411  1.00200.51           C  
ATOM   1179  CG  PHE   143     149.245 123.906 141.520  1.00198.47           C  
ATOM   1180  CD1 PHE   143     148.770 123.935 140.230  1.00202.01           C  
ATOM   1181  CD2 PHE   143     149.862 122.764 141.979  1.00202.61           C  
ATOM   1182  CE1 PHE   143     148.896 122.833 139.415  1.00206.13           C  
ATOM   1183  CE2 PHE   143     149.991 121.661 141.170  1.00207.84           C  
ATOM   1184  CZ  PHE   143     149.506 121.695 139.885  1.00206.98           C  
ATOM   1185  C   PHE   143     147.261 123.887 143.490  1.00205.49           C  
ATOM   1186  O   PHE   143     146.610 123.104 142.801  1.00202.92           O  
ATOM   1187  N   GLY   144     147.650 123.593 144.746  1.00209.82           N  
ATOM   1188  CA  GLY   144     147.355 122.329 145.365  1.00219.39           C  
ATOM   1189  C   GLY   144     145.878 122.143 145.519  1.00223.38           C  
ATOM   1190  O   GLY   144     145.371 121.038 145.335  1.00230.48           O  
ATOM   1191  N   LEU   145     145.151 123.213 145.890  1.00218.87           N  
ATOM   1192  CA  LEU   145     143.731 123.115 146.106  1.00214.18           C  
ATOM   1193  CB  LEU   145     143.110 124.422 146.632  1.00203.54           C  
ATOM   1194  CG  LEU   145     143.551 124.780 148.065  1.00199.49           C  
ATOM   1195  CD1 LEU   145     142.904 126.090 148.542  1.00200.93           C  
ATOM   1196  CD2 LEU   145     143.282 123.619 149.035  1.00200.65           C  
ATOM   1197  C   LEU   145     143.041 122.757 144.824  1.00224.68           C  
ATOM   1198  O   LEU   145     142.089 121.978 144.825  1.00227.91           O  
ATOM   1199  N   HIS   146     143.486 123.335 143.692  1.00235.49           N  
ATOM   1200  CA  HIS   146     142.896 123.048 142.413  1.00231.95           C  
ATOM   1201  ND1 HIS   146     143.591 126.282 142.209  1.00256.77           N  
ATOM   1202  CG  HIS   146     143.027 125.344 141.374  1.00246.43           C  
ATOM   1203  CB  HIS   146     143.471 123.914 141.281  1.00237.35           C  
ATOM   1204  NE2 HIS   146     141.958 127.314 141.109  1.00266.92           N  
ATOM   1205  CD2 HIS   146     142.031 125.991 140.709  1.00253.26           C  
ATOM   1206  CE1 HIS   146     142.915 127.441 142.011  1.00262.38           C  
ATOM   1207  C   HIS   146     143.148 121.609 142.082  1.00227.24           C  
ATOM   1208  O   HIS   146     142.294 120.935 141.509  1.00227.06           O  
ATOM   1209  N   HIS   147     144.349 121.115 142.436  1.00223.27           N  
ATOM   1210  CA  HIS   147     144.764 119.761 142.192  1.00232.74           C  
ATOM   1211  ND1 HIS   147     146.631 117.088 143.281  1.00268.82           N  
ATOM   1212  CG  HIS   147     146.743 118.151 142.413  1.00256.63           C  
ATOM   1213  CB  HIS   147     146.201 119.522 142.686  1.00242.49           C  
ATOM   1214  NE2 HIS   147     147.766 116.350 141.518  1.00281.82           N  
ATOM   1215  CD2 HIS   147     147.439 117.682 141.340  1.00267.49           C  
ATOM   1216  CE1 HIS   147     147.260 116.038 142.697  1.00275.17           C  
ATOM   1217  C   HIS   147     143.863 118.828 142.944  1.00227.67           C  
ATOM   1218  O   HIS   147     143.457 117.791 142.421  1.00225.62           O  
ATOM   1219  N   ILE   148     143.551 119.170 144.209  1.00224.33           N  
ATOM   1220  CA  ILE   148     142.688 118.375 145.035  1.00226.26           C  
ATOM   1221  CB  ILE   148     142.562 118.897 146.439  1.00224.46           C  
ATOM   1222  CG1 ILE   148     143.912 118.802 147.170  1.00274.79           C  
ATOM   1223  CG2 ILE   148     141.418 118.136 147.130  1.00269.58           C  
ATOM   1224  CD1 ILE   148     143.937 119.548 148.504  1.00227.94           C  
ATOM   1225  C   ILE   148     141.318 118.384 144.440  1.00228.82           C  
ATOM   1226  O   ILE   148     140.636 117.361 144.423  1.00237.26           O  
ATOM   1227  N   GLY   149     140.890 119.555 143.931  1.00226.60           N  
ATOM   1228  CA  GLY   149     139.575 119.728 143.382  1.00225.43           C  
ATOM   1229  C   GLY   149     139.384 118.768 142.261  1.00223.41           C  
ATOM   1230  O   GLY   149     138.295 118.225 142.084  1.00223.67           O  
ATOM   1231  N   MET   150     140.433 118.555 141.448  1.00219.12           N  
ATOM   1232  CA  MET   150     140.311 117.625 140.367  1.00212.93           C  
ATOM   1233  CB  MET   150     141.517 117.613 139.411  1.00208.95           C  
ATOM   1234  CG  MET   150     141.656 118.929 138.643  1.00208.10           C  
ATOM   1235  SD  MET   150     142.729 118.870 137.180  1.00212.41           S  
ATOM   1236  CE  MET   150     141.494 118.068 136.118  1.00210.33           C  
ATOM   1237  C   MET   150     140.110 116.251 140.929  1.00217.01           C  
ATOM   1238  O   MET   150     139.356 115.465 140.358  1.00213.64           O  
ATOM   1239  N   GLN   151     140.778 115.926 142.062  1.00226.03           N  
ATOM   1240  CA  GLN   151     140.676 114.633 142.696  1.00224.60           C  
ATOM   1241  CB  GLN   151     141.571 114.496 143.939  1.00222.67           C  
ATOM   1242  CG  GLN   151     143.063 114.575 143.620  1.00225.34           C  
ATOM   1243  CD  GLN   151     143.393 113.430 142.675  1.00234.96           C  
ATOM   1244  OE1 GLN   151     143.202 112.260 143.002  1.00244.04           O  
ATOM   1245  NE2 GLN   151     143.895 113.777 141.461  1.00243.70           N  
ATOM   1246  C   GLN   151     139.264 114.419 143.145  1.00229.98           C  
ATOM   1247  O   GLN   151     138.759 113.299 143.104  1.00235.65           O  
ATOM   1248  N   MET   152     138.611 115.480 143.651  1.00234.18           N  
ATOM   1249  CA  MET   152     137.244 115.399 144.081  1.00237.18           C  
ATOM   1250  CB  MET   152     136.779 116.670 144.810  1.00241.14           C  
ATOM   1251  CG  MET   152     137.267 116.746 146.254  1.00320.68           C  
ATOM   1252  SD  MET   152     136.416 115.567 147.344  1.00338.03           S  
ATOM   1253  CE  MET   152     137.310 116.034 148.850  1.00334.08           C  
ATOM   1254  C   MET   152     136.278 115.170 142.944  1.00236.24           C  
ATOM   1255  O   MET   152     135.347 114.378 143.073  1.00238.33           O  
ATOM   1256  N   ARG   153     136.417 115.890 141.814  1.00232.64           N  
ATOM   1257  CA  ARG   153     135.434 115.735 140.770  1.00237.04           C  
ATOM   1258  CB  ARG   153     135.371 116.882 139.744  1.00239.71           C  
ATOM   1259  CG  ARG   153     136.604 117.074 138.866  1.00242.76           C  
ATOM   1260  CD  ARG   153     136.274 117.891 137.614  1.00254.15           C  
ATOM   1261  NE  ARG   153     137.514 118.051 136.806  1.00274.61           N  
ATOM   1262  CZ  ARG   153     137.477 117.876 135.452  1.00296.15           C  
ATOM   1263  NH1 ARG   153     136.346 117.408 134.848  1.00305.61           N1+
ATOM   1264  NH2 ARG   153     138.572 118.173 134.696  1.00316.51           N  
ATOM   1265  C   ARG   153     135.563 114.460 139.988  1.00236.28           C  
ATOM   1266  O   ARG   153     134.566 113.811 139.672  1.00245.21           O  
ATOM   1267  N   ILE   154     136.805 114.061 139.663  1.00230.09           N  
ATOM   1268  CA  ILE   154     137.055 112.952 138.782  1.00221.59           C  
ATOM   1269  CB  ILE   154     138.520 112.747 138.527  1.00215.56           C  
ATOM   1270  CG1 ILE   154     139.124 113.998 137.864  1.00219.43           C  
ATOM   1271  CG2 ILE   154     138.686 111.469 137.688  1.00212.27           C  
ATOM   1272  CD1 ILE   154     140.652 114.018 137.867  1.00221.76           C  
ATOM   1273  C   ILE   154     136.507 111.693 139.377  1.00219.82           C  
ATOM   1274  O   ILE   154     135.944 110.862 138.668  1.00220.63           O  
ATOM   1275  N   ALA   155     136.697 111.500 140.694  1.00216.26           N  
ATOM   1276  CA  ALA   155     136.213 110.317 141.342  1.00216.39           C  
ATOM   1277  CB  ALA   155     136.629 110.228 142.822  1.00215.92           C  
ATOM   1278  C   ALA   155     134.714 110.289 141.316  1.00217.21           C  
ATOM   1279  O   ALA   155     134.115 109.254 141.034  1.00213.68           O  
ATOM   1280  N   MET   156     134.066 111.437 141.589  1.00222.76           N  
ATOM   1281  CA  MET   156     132.637 111.454 141.723  1.00235.53           C  
ATOM   1282  CB  MET   156     132.087 112.753 142.342  1.00242.06           C  
ATOM   1283  CG  MET   156     132.345 114.045 141.574  1.00249.11           C  
ATOM   1284  SD  MET   156     131.886 115.520 142.531  1.00335.73           S  
ATOM   1285  CE  MET   156     130.149 115.030 142.743  1.00334.72           C  
ATOM   1286  C   MET   156     131.924 111.113 140.448  1.00237.32           C  
ATOM   1287  O   MET   156     130.886 110.457 140.487  1.00246.29           O  
ATOM   1288  N   PHE   157     132.429 111.552 139.284  1.00230.94           N  
ATOM   1289  CA  PHE   157     131.776 111.221 138.047  1.00226.49           C  
ATOM   1290  CB  PHE   157     132.392 111.935 136.836  1.00222.55           C  
ATOM   1291  CG  PHE   157     132.159 113.382 137.089  1.00222.60           C  
ATOM   1292  CD1 PHE   157     130.879 113.878 137.079  1.00223.05           C  
ATOM   1293  CD2 PHE   157     133.206 114.241 137.327  1.00227.14           C  
ATOM   1294  CE1 PHE   157     130.632 115.209 137.309  1.00226.94           C  
ATOM   1295  CE2 PHE   157     132.969 115.575 137.558  1.00227.88           C  
ATOM   1296  CZ  PHE   157     131.682 116.059 137.550  1.00227.96           C  
ATOM   1297  C   PHE   157     131.875 109.744 137.842  1.00228.96           C  
ATOM   1298  O   PHE   157     130.935 109.114 137.360  1.00229.69           O  
ATOM   1299  N   SER   158     133.037 109.155 138.183  1.00233.50           N  
ATOM   1300  CA  SER   158     133.241 107.750 137.992  1.00230.05           C  
ATOM   1301  CB  SER   158     134.693 107.298 138.210  1.00227.97           C  
ATOM   1302  OG  SER   158     134.823 105.934 137.837  1.00224.32           O  
ATOM   1303  C   SER   158     132.366 106.955 138.923  1.00231.30           C  
ATOM   1304  O   SER   158     131.855 105.906 138.538  1.00230.62           O  
ATOM   1305  N   LEU   159     132.174 107.415 140.180  1.00233.61           N  
ATOM   1306  CA  LEU   159     131.363 106.664 141.103  1.00226.23           C  
ATOM   1307  CB  LEU   159     131.299 107.212 142.538  1.00222.52           C  
ATOM   1308  CG  LEU   159     132.455 106.807 143.464  1.00276.86           C  
ATOM   1309  CD1 LEU   159     133.791 107.448 143.069  1.00223.90           C  
ATOM   1310  CD2 LEU   159     132.055 107.050 144.926  1.00276.99           C  
ATOM   1311  C   LEU   159     129.936 106.614 140.659  1.00226.60           C  
ATOM   1312  O   LEU   159     129.299 105.567 140.747  1.00232.79           O  
ATOM   1313  N   ILE   160     129.399 107.754 140.186  1.00221.49           N  
ATOM   1314  CA  ILE   160     128.019 107.882 139.796  1.00213.28           C  
ATOM   1315  CB  ILE   160     127.692 109.242 139.268  1.00211.15           C  
ATOM   1316  CG1 ILE   160     128.153 110.350 140.217  1.00212.15           C  
ATOM   1317  CG2 ILE   160     126.177 109.277 139.022  1.00215.73           C  
ATOM   1318  CD1 ILE   160     128.152 111.713 139.531  1.00217.18           C  
ATOM   1319  C   ILE   160     127.776 106.974 138.636  1.00209.90           C  
ATOM   1320  O   ILE   160     126.719 106.353 138.515  1.00203.29           O  
ATOM   1321  N   TYR   161     128.770 106.900 137.737  1.00211.11           N  
ATOM   1322  CA  TYR   161     128.688 106.151 136.521  1.00206.14           C  
ATOM   1323  CB  TYR   161     129.985 106.266 135.698  1.00199.38           C  
ATOM   1324  CG  TYR   161     129.791 105.658 134.350  1.00190.83           C  
ATOM   1325  CD1 TYR   161     129.096 106.337 133.375  1.00188.94           C  
ATOM   1326  CD2 TYR   161     130.328 104.427 134.053  1.00187.78           C  
ATOM   1327  CE1 TYR   161     128.924 105.789 132.127  1.00190.34           C  
ATOM   1328  CE2 TYR   161     130.159 103.875 132.805  1.00189.78           C  
ATOM   1329  CZ  TYR   161     129.455 104.555 131.840  1.00191.28           C  
ATOM   1330  OH  TYR   161     129.283 103.988 130.560  1.00196.74           O  
ATOM   1331  C   TYR   161     128.451 104.717 136.872  1.00213.06           C  
ATOM   1332  O   TYR   161     127.717 104.021 136.173  1.00208.32           O  
ATOM   1333  N   LYS   162     129.083 104.215 137.948  1.00229.48           N  
ATOM   1334  CA  LYS   162     128.871 102.845 138.318  1.00228.52           C  
ATOM   1335  CB  LYS   162     129.744 102.388 139.498  1.00227.89           C  
ATOM   1336  CG  LYS   162     131.230 102.321 139.138  1.00231.79           C  
ATOM   1337  CD  LYS   162     132.147 102.067 140.332  1.00238.99           C  
ATOM   1338  CE  LYS   162     132.384 100.582 140.614  1.00249.76           C  
ATOM   1339  NZ  LYS   162     133.521 100.085 139.807  1.00262.42           N1+
ATOM   1340  C   LYS   162     127.429 102.637 138.678  1.00231.45           C  
ATOM   1341  O   LYS   162     126.827 101.646 138.269  1.00234.94           O  
ATOM   1342  N   LYS   163     126.833 103.569 139.450  1.00232.71           N  
ATOM   1343  CA  LYS   163     125.467 103.427 139.889  1.00233.40           C  
ATOM   1344  CB  LYS   163     125.016 104.510 140.883  1.00229.83           C  
ATOM   1345  CG  LYS   163     125.632 104.339 142.268  1.00229.08           C  
ATOM   1346  CD  LYS   163     125.333 102.975 142.893  1.00233.57           C  
ATOM   1347  CE  LYS   163     124.062 102.932 143.744  1.00239.65           C  
ATOM   1348  NZ  LYS   163     124.375 103.322 145.135  1.00244.76           N1+
ATOM   1349  C   LYS   163     124.521 103.489 138.729  1.00238.98           C  
ATOM   1350  O   LYS   163     123.588 102.693 138.637  1.00242.16           O  
ATOM   1351  N   THR   164     124.766 104.415 137.789  1.00242.18           N  
ATOM   1352  CA  THR   164     123.880 104.643 136.684  1.00246.07           C  
ATOM   1353  CB  THR   164     124.377 105.727 135.775  1.00253.37           C  
ATOM   1354  OG1 THR   164     124.376 106.975 136.450  1.00258.02           O  
ATOM   1355  CG2 THR   164     123.504 105.778 134.519  1.00256.10           C  
ATOM   1356  C   THR   164     123.723 103.390 135.878  1.00243.18           C  
ATOM   1357  O   THR   164     122.662 103.159 135.298  1.00248.38           O  
ATOM   1358  N   LEU   165     124.788 102.576 135.753  1.00236.72           N  
ATOM   1359  CA  LEU   165     124.665 101.336 135.042  1.00219.54           C  
ATOM   1360  CB  LEU   165     125.985 100.556 134.871  1.00210.59           C  
ATOM   1361  CG  LEU   165     126.914 101.044 133.744  1.00206.52           C  
ATOM   1362  CD1 LEU   165     126.313 100.760 132.359  1.00204.26           C  
ATOM   1363  CD2 LEU   165     127.300 102.514 133.921  1.00207.24           C  
ATOM   1364  C   LEU   165     123.741 100.401 135.760  1.00216.88           C  
ATOM   1365  O   LEU   165     122.932  99.725 135.125  1.00207.46           O  
ATOM   1366  N   LYS   166     123.837 100.318 137.103  1.00222.97           N  
ATOM   1367  CA  LYS   166     123.033  99.340 137.780  1.00217.02           C  
ATOM   1368  CB  LYS   166     123.859  98.456 138.728  1.00217.10           C  
ATOM   1369  CG  LYS   166     123.118  97.215 139.218  1.00220.31           C  
ATOM   1370  CD  LYS   166     122.895  96.162 138.130  1.00228.45           C  
ATOM   1371  CE  LYS   166     124.156  95.369 137.776  1.00240.52           C  
ATOM   1372  NZ  LYS   166     123.851  94.376 136.722  1.00258.20           N1+
ATOM   1373  C   LYS   166     121.984 100.016 138.593  1.00213.90           C  
ATOM   1374  O   LYS   166     122.210 100.388 139.743  1.00204.13           O  
ATOM   1375  N   LEU   167     120.774 100.150 138.026  1.00216.66           N  
ATOM   1376  CA  LEU   167     119.741 100.817 138.747  1.00220.24           C  
ATOM   1377  CB  LEU   167     119.486 102.196 138.114  1.00217.83           C  
ATOM   1378  CG  LEU   167     118.989 103.263 139.093  1.00216.23           C  
ATOM   1379  CD1 LEU   167     120.082 103.536 140.139  1.00214.82           C  
ATOM   1380  CD2 LEU   167     118.569 104.549 138.362  1.00218.42           C  
ATOM   1381  C   LEU   167     118.539  99.932 138.562  1.00226.54           C  
ATOM   1382  O   LEU   167     118.561  99.028 137.726  1.00224.00           O  
ATOM   1383  N   SER   168     117.478 100.109 139.376  1.00237.23           N  
ATOM   1384  CA  SER   168     116.296  99.315 139.183  1.00231.82           C  
ATOM   1385  CB  SER   168     115.367  99.310 140.409  1.00228.09           C  
ATOM   1386  OG  SER   168     114.228  98.501 140.164  1.00221.49           O  
ATOM   1387  C   SER   168     115.559  99.912 138.018  1.00234.19           C  
ATOM   1388  O   SER   168     115.661 101.108 137.760  1.00233.79           O  
ATOM   1389  N   SER   169     114.813  99.078 137.267  1.00235.05           N  
ATOM   1390  CA  SER   169     114.107  99.526 136.095  1.00236.96           C  
ATOM   1391  CB  SER   169     113.573  98.352 135.256  1.00234.47           C  
ATOM   1392  OG  SER   169     112.886  98.837 134.113  1.00232.89           O  
ATOM   1393  C   SER   169     112.947 100.386 136.481  1.00241.20           C  
ATOM   1394  O   SER   169     112.552 101.276 135.730  1.00239.49           O  
ATOM   1395  N   ARG   170     112.360 100.136 137.663  1.00246.88           N  
ATOM   1396  CA  ARG   170     111.211 100.879 138.088  1.00245.58           C  
ATOM   1397  CB  ARG   170     110.556 100.306 139.362  1.00249.04           C  
ATOM   1398  CG  ARG   170     111.478 100.179 140.576  1.00259.15           C  
ATOM   1399  CD  ARG   170     110.811  99.452 141.747  1.00273.74           C  
ATOM   1400  NE  ARG   170     111.834  99.273 142.816  1.00294.04           N  
ATOM   1401  CZ  ARG   170     112.608  98.149 142.834  1.00307.08           C  
ATOM   1402  NH1 ARG   170     112.443  97.192 141.875  1.00315.39           N1+
ATOM   1403  NH2 ARG   170     113.544  97.981 143.814  1.00316.93           N  
ATOM   1404  C   ARG   170     111.565 102.323 138.288  1.00243.93           C  
ATOM   1405  O   ARG   170     110.754 103.197 137.986  1.00241.40           O  
ATOM   1406  N   VAL   171     112.776 102.620 138.804  1.00245.61           N  
ATOM   1407  CA  VAL   171     113.169 103.985 139.040  1.00246.24           C  
ATOM   1408  CB  VAL   171     114.497 104.150 139.729  1.00244.55           C  
ATOM   1409  CG1 VAL   171     114.439 103.465 141.098  1.00243.11           C  
ATOM   1410  CG2 VAL   171     115.616 103.644 138.812  1.00243.99           C  
ATOM   1411  C   VAL   171     113.284 104.700 137.734  1.00249.11           C  
ATOM   1412  O   VAL   171     112.933 105.874 137.634  1.00247.80           O  
ATOM   1413  N   LEU   172     113.742 103.984 136.690  1.00251.93           N  
ATOM   1414  CA  LEU   172     114.027 104.568 135.409  1.00251.74           C  
ATOM   1415  CB  LEU   172     114.486 103.499 134.389  1.00249.81           C  
ATOM   1416  CG  LEU   172     115.022 104.014 133.034  1.00249.88           C  
ATOM   1417  CD1 LEU   172     115.491 102.841 132.158  1.00253.01           C  
ATOM   1418  CD2 LEU   172     114.009 104.892 132.286  1.00247.92           C  
ATOM   1419  C   LEU   172     112.772 105.230 134.939  1.00255.23           C  
ATOM   1420  O   LEU   172     112.815 106.290 134.318  1.00249.60           O  
ATOM   1421  N   ASP   173     111.612 104.625 135.240  1.00264.18           N  
ATOM   1422  CA  ASP   173     110.354 105.186 134.846  1.00250.57           C  
ATOM   1423  CB  ASP   173     109.167 104.325 135.325  1.00242.45           C  
ATOM   1424  CG  ASP   173     107.858 104.898 134.797  1.00235.44           C  
ATOM   1425  OD1 ASP   173     107.903 105.932 134.079  1.00220.49           O  
ATOM   1426  OD2 ASP   173     106.790 104.305 135.110  1.00234.86           O1-
ATOM   1427  C   ASP   173     110.215 106.549 135.468  1.00249.06           C  
ATOM   1428  O   ASP   173     109.777 107.488 134.809  1.00243.65           O  
ATOM   1429  N   LYS   174     110.554 106.680 136.769  1.00250.48           N  
ATOM   1430  CA  LYS   174     110.420 107.908 137.515  1.00244.46           C  
ATOM   1431  CB  LYS   174     110.533 107.655 139.033  1.00247.95           C  
ATOM   1432  CG  LYS   174     110.108 108.821 139.936  1.00253.77           C  
ATOM   1433  CD  LYS   174     111.007 110.059 139.859  1.00261.03           C  
ATOM   1434  CE  LYS   174     110.557 111.203 140.769  1.00271.77           C  
ATOM   1435  NZ  LYS   174     110.925 110.907 142.172  1.00285.67           N1+
ATOM   1436  C   LYS   174     111.415 108.981 137.151  1.00237.90           C  
ATOM   1437  O   LYS   174     111.028 110.128 136.918  1.00227.31           O  
ATOM   1438  N   ILE   175     112.725 108.651 137.064  1.00236.38           N  
ATOM   1439  CA  ILE   175     113.691 109.711 136.937  1.00223.60           C  
ATOM   1440  CB  ILE   175     115.120 109.417 137.335  1.00212.26           C  
ATOM   1441  CG1 ILE   175     115.790 108.321 136.488  1.00207.60           C  
ATOM   1442  CG2 ILE   175     115.136 109.130 138.837  1.00208.48           C  
ATOM   1443  CD1 ILE   175     115.322 106.905 136.799  1.00205.73           C  
ATOM   1444  C   ILE   175     113.754 110.251 135.556  1.00225.27           C  
ATOM   1445  O   ILE   175     113.681 109.521 134.568  1.00219.58           O  
ATOM   1446  N   SER   176     113.845 111.595 135.489  1.00226.14           N  
ATOM   1447  CA  SER   176     113.993 112.303 134.259  1.00225.52           C  
ATOM   1448  CB  SER   176     113.512 113.761 134.349  1.00218.26           C  
ATOM   1449  OG  SER   176     114.223 114.444 135.371  1.00211.04           O  
ATOM   1450  C   SER   176     115.444 112.282 133.901  1.00234.05           C  
ATOM   1451  O   SER   176     116.316 112.478 134.748  1.00238.43           O  
ATOM   1452  N   ILE   177     115.727 112.012 132.616  1.00242.45           N  
ATOM   1453  CA  ILE   177     117.065 111.878 132.132  1.00231.65           C  
ATOM   1454  CB  ILE   177     117.155 111.167 130.820  1.00225.54           C  
ATOM   1455  CG1 ILE   177     118.538 110.516 130.739  1.00268.72           C  
ATOM   1456  CG2 ILE   177     116.854 112.153 129.680  1.00223.45           C  
ATOM   1457  CD1 ILE   177     118.731 109.429 131.799  1.00262.44           C  
ATOM   1458  C   ILE   177     117.763 113.204 132.065  1.00232.33           C  
ATOM   1459  O   ILE   177     118.969 113.282 132.293  1.00232.39           O  
ATOM   1460  N   GLY   178     117.023 114.279 131.725  1.00233.00           N  
ATOM   1461  CA  GLY   178     117.588 115.594 131.591  1.00237.58           C  
ATOM   1462  C   GLY   178     118.189 115.974 132.903  1.00244.30           C  
ATOM   1463  O   GLY   178     119.219 116.646 132.957  1.00251.98           O  
ATOM   1464  N   GLN   179     117.544 115.555 134.004  1.00247.32           N  
ATOM   1465  CA  GLN   179     118.023 115.894 135.309  1.00246.16           C  
ATOM   1466  CB  GLN   179     117.173 115.291 136.440  1.00249.31           C  
ATOM   1467  CG  GLN   179     117.682 115.650 137.837  1.00258.17           C  
ATOM   1468  CD  GLN   179     116.776 114.984 138.862  1.00269.46           C  
ATOM   1469  OE1 GLN   179     115.871 114.228 138.511  1.00276.49           O  
ATOM   1470  NE2 GLN   179     117.030 115.263 140.168  1.00284.97           N  
ATOM   1471  C   GLN   179     119.404 115.333 135.471  1.00246.51           C  
ATOM   1472  O   GLN   179     120.272 115.996 136.034  1.00239.94           O  
ATOM   1473  N   LEU   180     119.648 114.090 135.000  1.00251.40           N  
ATOM   1474  CA  LEU   180     120.960 113.516 135.155  1.00255.02           C  
ATOM   1475  CB  LEU   180     121.089 112.057 134.675  1.00256.07           C  
ATOM   1476  CG  LEU   180     120.508 110.985 135.617  1.00261.09           C  
ATOM   1477  CD1 LEU   180     118.981 111.067 135.734  1.00263.54           C  
ATOM   1478  CD2 LEU   180     120.998 109.588 135.210  1.00263.95           C  
ATOM   1479  C   LEU   180     121.988 114.285 134.381  1.00258.17           C  
ATOM   1480  O   LEU   180     123.048 114.615 134.911  1.00260.49           O  
ATOM   1481  N   VAL   181     121.702 114.599 133.103  1.00261.59           N  
ATOM   1482  CA  VAL   181     122.674 115.264 132.279  1.00260.68           C  
ATOM   1483  CB  VAL   181     122.222 115.455 130.858  1.00262.74           C  
ATOM   1484  CG1 VAL   181     122.049 114.073 130.207  1.00264.32           C  
ATOM   1485  CG2 VAL   181     120.946 116.312 130.848  1.00263.34           C  
ATOM   1486  C   VAL   181     122.977 116.613 132.847  1.00262.20           C  
ATOM   1487  O   VAL   181     124.135 117.019 132.897  1.00264.15           O  
ATOM   1488  N   SER   182     121.937 117.343 133.298  1.00267.21           N  
ATOM   1489  CA  SER   182     122.127 118.667 133.821  1.00265.40           C  
ATOM   1490  CB  SER   182     120.812 119.360 134.221  1.00270.18           C  
ATOM   1491  OG  SER   182     120.018 119.611 133.073  1.00274.24           O  
ATOM   1492  C   SER   182     122.961 118.591 135.059  1.00260.23           C  
ATOM   1493  O   SER   182     123.786 119.467 135.313  1.00255.61           O  
ATOM   1494  N   LEU   183     122.773 117.528 135.861  1.00254.51           N  
ATOM   1495  CA  LEU   183     123.473 117.401 137.107  1.00256.15           C  
ATOM   1496  CB  LEU   183     123.064 116.156 137.909  1.00253.86           C  
ATOM   1497  CG  LEU   183     123.924 115.947 139.171  1.00256.48           C  
ATOM   1498  CD1 LEU   183     123.821 117.141 140.131  1.00259.99           C  
ATOM   1499  CD2 LEU   183     123.600 114.606 139.846  1.00255.21           C  
ATOM   1500  C   LEU   183     124.946 117.306 136.870  1.00259.29           C  
ATOM   1501  O   LEU   183     125.735 117.841 137.646  1.00265.54           O  
ATOM   1502  N   LEU   184     125.348 116.568 135.822  1.00260.26           N  
ATOM   1503  CA  LEU   184     126.721 116.347 135.466  1.00264.68           C  
ATOM   1504  CB  LEU   184     126.778 115.316 134.315  1.00272.40           C  
ATOM   1505  CG  LEU   184     128.157 114.888 133.776  1.00282.42           C  
ATOM   1506  CD1 LEU   184     128.909 116.023 133.076  1.00326.48           C  
ATOM   1507  CD2 LEU   184     128.982 114.205 134.861  1.00326.52           C  
ATOM   1508  C   LEU   184     127.361 117.626 135.002  1.00264.65           C  
ATOM   1509  O   LEU   184     128.413 118.014 135.507  1.00264.77           O  
ATOM   1510  N   SER   185     126.702 118.336 134.061  1.00268.39           N  
ATOM   1511  CA  SER   185     127.267 119.480 133.387  1.00256.46           C  
ATOM   1512  CB  SER   185     126.327 120.060 132.317  1.00254.47           C  
ATOM   1513  OG  SER   185     126.077 119.101 131.302  1.00251.85           O  
ATOM   1514  C   SER   185     127.543 120.589 134.350  1.00252.04           C  
ATOM   1515  O   SER   185     128.549 121.286 134.254  1.00247.05           O  
ATOM   1516  N   ASN   186     126.627 120.765 135.303  1.00246.43           N  
ATOM   1517  CA  ASN   186     126.601 121.798 136.293  1.00238.27           C  
ATOM   1518  CB  ASN   186     125.318 121.579 137.111  1.00236.21           C  
ATOM   1519  CG  ASN   186     125.277 122.446 138.339  1.00312.35           C  
ATOM   1520  OD1 ASN   186     126.054 122.264 139.276  1.00308.23           O  
ATOM   1521  ND2 ASN   186     124.303 123.390 138.351  1.00322.66           N  
ATOM   1522  C   ASN   186     127.783 121.737 137.226  1.00235.01           C  
ATOM   1523  O   ASN   186     128.396 122.756 137.544  1.00233.95           O  
ATOM   1524  N   ASN   187     128.131 120.523 137.678  1.00231.10           N  
ATOM   1525  CA  ASN   187     129.065 120.298 138.746  1.00244.13           C  
ATOM   1526  CB  ASN   187     129.125 118.815 139.145  1.00251.56           C  
ATOM   1527  CG  ASN   187     129.772 118.727 140.517  1.00264.74           C  
ATOM   1528  OD1 ASN   187     130.116 119.741 141.120  1.00264.58           O  
ATOM   1529  ND2 ASN   187     129.944 117.478 141.026  1.00291.80           N  
ATOM   1530  C   ASN   187     130.483 120.741 138.477  1.00249.39           C  
ATOM   1531  O   ASN   187     131.127 121.288 139.373  1.00256.92           O  
ATOM   1532  N   LEU   188     131.006 120.543 137.250  1.00252.55           N  
ATOM   1533  CA  LEU   188     132.417 120.698 136.988  1.00248.01           C  
ATOM   1534  CB  LEU   188     132.792 120.464 135.511  1.00241.30           C  
ATOM   1535  CG  LEU   188     132.499 119.055 134.975  1.00239.40           C  
ATOM   1536  CD1 LEU   188     132.912 118.927 133.501  1.00239.25           C  
ATOM   1537  CD2 LEU   188     133.144 117.979 135.856  1.00240.82           C  
ATOM   1538  C   LEU   188     132.961 122.063 137.287  1.00251.80           C  
ATOM   1539  O   LEU   188     133.970 122.181 137.980  1.00254.05           O  
ATOM   1540  N   ASN   189     132.333 123.131 136.765  1.00258.03           N  
ATOM   1541  CA  ASN   189     132.881 124.451 136.922  1.00256.28           C  
ATOM   1542  CB  ASN   189     132.111 125.514 136.121  1.00345.46           C  
ATOM   1543  CG  ASN   189     132.888 126.825 136.179  1.00348.62           C  
ATOM   1544  OD1 ASN   189     133.922 126.928 136.837  1.00345.23           O  
ATOM   1545  ND2 ASN   189     132.369 127.864 135.472  1.00360.85           N  
ATOM   1546  C   ASN   189     132.850 124.877 138.363  1.00250.47           C  
ATOM   1547  O   ASN   189     133.835 125.408 138.872  1.00240.91           O  
ATOM   1548  N   LYS   190     131.709 124.664 139.052  1.00248.63           N  
ATOM   1549  CA  LYS   190     131.517 125.122 140.404  1.00245.85           C  
ATOM   1550  CB  LYS   190     130.097 124.859 140.932  1.00249.32           C  
ATOM   1551  CG  LYS   190     128.991 125.653 140.243  1.00257.97           C  
ATOM   1552  CD  LYS   190     127.594 125.105 140.541  1.00268.55           C  
ATOM   1553  CE  LYS   190     127.250 125.048 142.032  1.00278.42           C  
ATOM   1554  NZ  LYS   190     125.881 124.510 142.215  1.00290.38           N1+
ATOM   1555  C   LYS   190     132.412 124.423 141.384  1.00240.84           C  
ATOM   1556  O   LYS   190     133.006 125.056 142.257  1.00243.71           O  
ATOM   1557  N   PHE   191     132.479 123.084 141.292  1.00238.29           N  
ATOM   1558  CA  PHE   191     133.141 122.265 142.271  1.00224.54           C  
ATOM   1559  CB  PHE   191     132.695 120.795 142.164  1.00222.87           C  
ATOM   1560  CG  PHE   191     132.995 120.085 143.443  1.00221.06           C  
ATOM   1561  CD1 PHE   191     132.264 120.374 144.572  1.00222.59           C  
ATOM   1562  CD2 PHE   191     133.962 119.111 143.520  1.00225.23           C  
ATOM   1563  CE1 PHE   191     132.505 119.728 145.762  1.00227.77           C  
ATOM   1564  CE2 PHE   191     134.208 118.460 144.707  1.00231.18           C  
ATOM   1565  CZ  PHE   191     133.482 118.766 145.834  1.00230.84           C  
ATOM   1566  C   PHE   191     134.652 122.319 142.231  1.00214.61           C  
ATOM   1567  O   PHE   191     135.284 122.336 143.284  1.00211.57           O  
ATOM   1568  N   ASP   192     135.274 122.285 141.033  1.00208.79           N  
ATOM   1569  CA  ASP   192     136.713 122.163 140.878  1.00208.70           C  
ATOM   1570  CB  ASP   192     137.087 121.877 139.405  1.00208.05           C  
ATOM   1571  CG  ASP   192     138.521 121.368 139.293  1.00207.14           C  
ATOM   1572  OD1 ASP   192     139.367 121.738 140.150  1.00211.29           O  
ATOM   1573  OD2 ASP   192     138.786 120.590 138.338  1.00208.60           O1-
ATOM   1574  C   ASP   192     137.503 123.370 141.326  1.00214.25           C  
ATOM   1575  O   ASP   192     138.396 123.267 142.166  1.00208.04           O  
ATOM   1576  N   GLU   193     137.186 124.549 140.762  1.00233.53           N  
ATOM   1577  CA  GLU   193     137.905 125.780 140.973  1.00231.67           C  
ATOM   1578  CB  GLU   193     137.451 126.848 139.965  1.00240.98           C  
ATOM   1579  CG  GLU   193     138.144 128.201 140.090  1.00250.21           C  
ATOM   1580  CD  GLU   193     137.552 129.089 139.003  1.00260.23           C  
ATOM   1581  OE1 GLU   193     136.822 128.540 138.133  1.00291.50           O  
ATOM   1582  OE2 GLU   193     137.817 130.319 139.026  1.00262.83           O1-
ATOM   1583  C   GLU   193     137.674 126.322 142.360  1.00228.00           C  
ATOM   1584  O   GLU   193     138.574 126.893 142.972  1.00218.43           O  
ATOM   1585  N   GLY   194     136.446 126.138 142.876  1.00235.15           N  
ATOM   1586  CA  GLY   194     135.921 126.686 144.099  1.00226.95           C  
ATOM   1587  C   GLY   194     136.614 126.226 145.349  1.00223.41           C  
ATOM   1588  O   GLY   194     136.553 126.927 146.358  1.00222.33           O  
ATOM   1589  N   LEU   195     137.237 125.030 145.352  1.00222.13           N  
ATOM   1590  CA  LEU   195     137.826 124.512 146.563  1.00213.33           C  
ATOM   1591  CB  LEU   195     138.675 123.225 146.454  1.00208.36           C  
ATOM   1592  CG  LEU   195     137.957 121.889 146.215  1.00208.98           C  
ATOM   1593  CD1 LEU   195     136.868 121.623 147.267  1.00212.35           C  
ATOM   1594  CD2 LEU   195     137.510 121.738 144.764  1.00211.07           C  
ATOM   1595  C   LEU   195     138.828 125.475 147.100  1.00214.07           C  
ATOM   1596  O   LEU   195     139.022 125.540 148.311  1.00211.73           O  
ATOM   1597  N   ALA   196     139.535 126.206 146.227  1.00222.81           N  
ATOM   1598  CA  ALA   196     140.568 127.081 146.698  1.00223.16           C  
ATOM   1599  CB  ALA   196     141.287 127.827 145.560  1.00280.99           C  
ATOM   1600  C   ALA   196     139.988 128.118 147.618  1.00223.98           C  
ATOM   1601  O   ALA   196     140.575 128.417 148.655  1.00222.71           O  
ATOM   1602  N   LEU   197     138.822 128.684 147.249  1.00224.01           N  
ATOM   1603  CA  LEU   197     138.123 129.751 147.926  1.00221.23           C  
ATOM   1604  CB  LEU   197     136.967 130.314 147.083  1.00219.22           C  
ATOM   1605  CG  LEU   197     137.435 130.953 145.763  1.00220.84           C  
ATOM   1606  CD1 LEU   197     136.250 131.505 144.957  1.00270.54           C  
ATOM   1607  CD2 LEU   197     138.532 132.001 146.010  1.00268.98           C  
ATOM   1608  C   LEU   197     137.537 129.342 149.255  1.00222.27           C  
ATOM   1609  O   LEU   197     137.385 130.175 150.147  1.00228.53           O  
ATOM   1610  N   ALA   198     137.158 128.060 149.409  1.00219.75           N  
ATOM   1611  CA  ALA   198     136.463 127.550 150.566  1.00213.99           C  
ATOM   1612  CB  ALA   198     136.123 126.057 150.433  1.00214.65           C  
ATOM   1613  C   ALA   198     137.265 127.722 151.834  1.00211.51           C  
ATOM   1614  O   ALA   198     136.703 127.899 152.912  1.00208.45           O  
ATOM   1615  N   HIS   199     138.602 127.662 151.735  1.00213.17           N  
ATOM   1616  CA  HIS   199     139.519 127.651 152.846  1.00214.46           C  
ATOM   1617  ND1 HIS   199     142.669 127.578 154.236  1.00261.09           N  
ATOM   1618  CG  HIS   199     141.896 126.865 153.350  1.00241.26           C  
ATOM   1619  CB  HIS   199     140.962 127.463 152.344  1.00225.20           C  
ATOM   1620  NE2 HIS   199     143.105 125.428 154.600  1.00266.11           N  
ATOM   1621  CD2 HIS   199     142.173 125.554 153.587  1.00250.88           C  
ATOM   1622  CE1 HIS   199     143.374 126.670 154.958  1.00261.89           C  
ATOM   1623  C   HIS   199     139.451 128.921 153.670  1.00206.68           C  
ATOM   1624  O   HIS   199     139.719 128.900 154.872  1.00198.57           O  
ATOM   1625  N   PHE   200     139.076 130.054 153.051  1.00206.40           N  
ATOM   1626  CA  PHE   200     139.085 131.389 153.604  1.00206.46           C  
ATOM   1627  CB  PHE   200     138.793 132.487 152.570  1.00203.54           C  
ATOM   1628  CG  PHE   200     139.999 132.566 151.701  1.00213.08           C  
ATOM   1629  CD1 PHE   200     141.149 133.157 152.172  1.00225.98           C  
ATOM   1630  CD2 PHE   200     139.981 132.063 150.421  1.00221.78           C  
ATOM   1631  CE1 PHE   200     142.270 133.237 151.380  1.00237.32           C  
ATOM   1632  CE2 PHE   200     141.100 132.140 149.624  1.00233.67           C  
ATOM   1633  CZ  PHE   200     142.247 132.726 150.105  1.00239.85           C  
ATOM   1634  C   PHE   200     138.155 131.588 154.767  1.00211.96           C  
ATOM   1635  O   PHE   200     138.298 132.580 155.480  1.00212.32           O  
ATOM   1636  N   VAL   201     137.146 130.720 154.967  1.00218.69           N  
ATOM   1637  CA  VAL   201     136.173 130.948 156.004  1.00213.88           C  
ATOM   1638  CB  VAL   201     135.232 129.794 156.185  1.00211.52           C  
ATOM   1639  CG1 VAL   201     134.315 130.090 157.385  1.00213.93           C  
ATOM   1640  CG2 VAL   201     134.475 129.570 154.865  1.00212.30           C  
ATOM   1641  C   VAL   201     136.841 131.189 157.331  1.00217.76           C  
ATOM   1642  O   VAL   201     136.456 132.115 158.041  1.00220.52           O  
ATOM   1643  N   TRP   202     137.808 130.344 157.741  1.00222.19           N  
ATOM   1644  CA  TRP   202     138.511 130.548 158.983  1.00220.83           C  
ATOM   1645  CB  TRP   202     139.166 129.274 159.551  1.00217.24           C  
ATOM   1646  CG  TRP   202     140.241 128.647 158.702  1.00217.34           C  
ATOM   1647  CD2 TRP   202     141.642 128.930 158.837  1.00216.89           C  
ATOM   1648  CD1 TRP   202     140.126 127.710 157.719  1.00226.95           C  
ATOM   1649  NE1 TRP   202     141.369 127.393 157.228  1.00237.29           N  
ATOM   1650  CE2 TRP   202     142.312 128.134 157.909  1.00223.50           C  
ATOM   1651  CE3 TRP   202     142.316 129.778 159.670  1.00219.03           C  
ATOM   1652  CZ2 TRP   202     143.673 128.177 157.797  1.00222.25           C  
ATOM   1653  CZ3 TRP   202     143.688 129.821 159.551  1.00224.74           C  
ATOM   1654  CH2 TRP   202     144.352 129.035 158.632  1.00224.12           C  
ATOM   1655  C   TRP   202     139.549 131.631 158.882  1.00223.51           C  
ATOM   1656  O   TRP   202     139.835 132.306 159.867  1.00236.90           O  
ATOM   1657  N   ILE   203     140.180 131.796 157.704  1.00219.92           N  
ATOM   1658  CA  ILE   203     141.279 132.714 157.562  1.00216.36           C  
ATOM   1659  CB  ILE   203     141.967 132.591 156.238  1.00207.21           C  
ATOM   1660  CG1 ILE   203     142.588 131.192 156.126  1.00205.78           C  
ATOM   1661  CG2 ILE   203     142.996 133.724 156.114  1.00202.60           C  
ATOM   1662  CD1 ILE   203     143.206 130.906 154.764  1.00203.10           C  
ATOM   1663  C   ILE   203     140.876 134.148 157.760  1.00222.75           C  
ATOM   1664  O   ILE   203     141.565 134.883 158.464  1.00225.58           O  
ATOM   1665  N   ALA   204     139.749 134.586 157.169  1.00228.46           N  
ATOM   1666  CA  ALA   204     139.364 135.976 157.209  1.00234.26           C  
ATOM   1667  CB  ALA   204     138.075 136.252 156.418  1.00235.02           C  
ATOM   1668  C   ALA   204     139.132 136.446 158.612  1.00235.48           C  
ATOM   1669  O   ALA   204     139.558 137.545 158.965  1.00235.12           O  
ATOM   1670  N   PRO   205     138.465 135.689 159.434  1.00235.12           N  
ATOM   1671  CA  PRO   205     138.239 136.138 160.777  1.00245.86           C  
ATOM   1672  CD  PRO   205     137.420 134.785 158.992  1.00236.81           C  
ATOM   1673  CB  PRO   205     137.198 135.186 161.377  1.00245.05           C  
ATOM   1674  CG  PRO   205     136.983 134.102 160.298  1.00241.62           C  
ATOM   1675  C   PRO   205     139.510 136.288 161.547  1.00252.10           C  
ATOM   1676  O   PRO   205     139.599 137.189 162.380  1.00258.45           O  
ATOM   1677  N   LEU   206     140.499 135.411 161.301  1.00253.86           N  
ATOM   1678  CA  LEU   206     141.752 135.483 161.987  1.00259.21           C  
ATOM   1679  CB  LEU   206     142.599 134.214 161.784  1.00256.62           C  
ATOM   1680  CG  LEU   206     143.844 134.144 162.683  1.00259.10           C  
ATOM   1681  CD1 LEU   206     143.467 134.240 164.167  1.00262.95           C  
ATOM   1682  CD2 LEU   206     144.642 132.865 162.409  1.00259.96           C  
ATOM   1683  C   LEU   206     142.497 136.690 161.497  1.00267.77           C  
ATOM   1684  O   LEU   206     143.199 137.346 162.265  1.00274.96           O  
ATOM   1685  N   GLN   207     142.396 137.002 160.189  1.00272.82           N  
ATOM   1686  CA  GLN   207     143.095 138.153 159.693  1.00272.49           C  
ATOM   1687  CB  GLN   207     143.050 138.327 158.172  1.00282.10           C  
ATOM   1688  CG  GLN   207     143.994 137.383 157.439  1.00293.45           C  
ATOM   1689  CD  GLN   207     144.021 137.835 155.994  1.00304.95           C  
ATOM   1690  OE1 GLN   207     143.450 137.184 155.123  1.00309.53           O  
ATOM   1691  NE2 GLN   207     144.696 138.986 155.731  1.00325.27           N  
ATOM   1692  C   GLN   207     142.519 139.397 160.282  1.00264.10           C  
ATOM   1693  O   GLN   207     143.261 140.253 160.756  1.00261.92           O  
ATOM   1694  N   VAL   208     141.177 139.509 160.301  1.00253.82           N  
ATOM   1695  CA  VAL   208     140.532 140.687 160.809  1.00263.98           C  
ATOM   1696  CB  VAL   208     139.037 140.606 160.774  1.00269.33           C  
ATOM   1697  CG1 VAL   208     138.484 141.782 161.589  1.00304.31           C  
ATOM   1698  CG2 VAL   208     138.567 140.619 159.311  1.00302.59           C  
ATOM   1699  C   VAL   208     140.919 140.844 162.241  1.00263.31           C  
ATOM   1700  O   VAL   208     141.144 141.958 162.710  1.00262.54           O  
ATOM   1701  N   ALA   209     140.993 139.718 162.972  1.00265.27           N  
ATOM   1702  CA  ALA   209     141.331 139.748 164.365  1.00262.01           C  
ATOM   1703  CB  ALA   209     141.321 138.352 165.013  1.00263.71           C  
ATOM   1704  C   ALA   209     142.713 140.306 164.515  1.00256.83           C  
ATOM   1705  O   ALA   209     142.970 141.087 165.430  1.00256.56           O  
ATOM   1706  N   LEU   210     143.649 139.900 163.634  1.00248.37           N  
ATOM   1707  CA  LEU   210     144.998 140.386 163.705  1.00250.93           C  
ATOM   1708  CB  LEU   210     145.935 139.722 162.682  1.00251.56           C  
ATOM   1709  CG  LEU   210     147.383 140.244 162.767  1.00253.75           C  
ATOM   1710  CD1 LEU   210     148.083 139.750 164.041  1.00253.79           C  
ATOM   1711  CD2 LEU   210     148.170 139.948 161.481  1.00253.77           C  
ATOM   1712  C   LEU   210     145.014 141.851 163.389  1.00251.98           C  
ATOM   1713  O   LEU   210     145.661 142.637 164.081  1.00255.03           O  
ATOM   1714  N   LEU   211     144.284 142.258 162.331  1.00252.10           N  
ATOM   1715  CA  LEU   211     144.282 143.628 161.899  1.00261.87           C  
ATOM   1716  CB  LEU   211     143.654 143.891 160.521  1.00267.36           C  
ATOM   1717  CG  LEU   211     144.582 143.489 159.354  1.00317.50           C  
ATOM   1718  CD1 LEU   211     144.695 141.970 159.178  1.00318.32           C  
ATOM   1719  CD2 LEU   211     144.205 144.228 158.065  1.00317.94           C  
ATOM   1720  C   LEU   211     143.664 144.530 162.914  1.00262.82           C  
ATOM   1721  O   LEU   211     143.996 145.714 162.980  1.00264.65           O  
ATOM   1722  N   MET   212     142.710 144.020 163.708  1.00263.12           N  
ATOM   1723  CA  MET   212     142.130 144.864 164.710  1.00267.43           C  
ATOM   1724  CB  MET   212     141.012 144.167 165.506  1.00271.71           C  
ATOM   1725  CG  MET   212     139.764 143.892 164.662  1.00317.03           C  
ATOM   1726  SD  MET   212     138.405 143.068 165.545  1.00316.60           S  
ATOM   1727  CE  MET   212     137.286 143.034 164.114  1.00325.07           C  
ATOM   1728  C   MET   212     143.210 145.282 165.664  1.00263.21           C  
ATOM   1729  O   MET   212     143.287 146.447 166.050  1.00259.04           O  
ATOM   1730  N   GLY   213     144.089 144.338 166.059  1.00261.70           N  
ATOM   1731  CA  GLY   213     145.152 144.604 166.990  1.00257.96           C  
ATOM   1732  C   GLY   213     146.131 145.566 166.396  1.00254.33           C  
ATOM   1733  O   GLY   213     146.695 146.412 167.086  1.00259.99           O  
ATOM   1734  N   LEU   214     146.369 145.428 165.085  1.00246.55           N  
ATOM   1735  CA  LEU   214     147.338 146.182 164.356  1.00251.04           C  
ATOM   1736  CB  LEU   214     147.396 145.617 162.927  1.00258.61           C  
ATOM   1737  CG  LEU   214     148.632 145.967 162.097  1.00265.71           C  
ATOM   1738  CD1 LEU   214     149.921 145.597 162.840  1.00269.32           C  
ATOM   1739  CD2 LEU   214     148.568 145.218 160.758  1.00267.43           C  
ATOM   1740  C   LEU   214     146.923 147.629 164.399  1.00246.12           C  
ATOM   1741  O   LEU   214     147.765 148.513 164.552  1.00249.77           O  
ATOM   1742  N   ILE   215     145.608 147.922 164.294  1.00237.17           N  
ATOM   1743  CA  ILE   215     145.193 149.297 164.360  1.00235.13           C  
ATOM   1744  CB  ILE   215     143.837 149.551 163.766  1.00234.16           C  
ATOM   1745  CG1 ILE   215     143.877 149.246 162.260  1.00238.71           C  
ATOM   1746  CG2 ILE   215     143.419 150.996 164.094  1.00233.72           C  
ATOM   1747  CD1 ILE   215     142.502 149.216 161.598  1.00244.18           C  
ATOM   1748  C   ILE   215     145.178 149.700 165.800  1.00234.43           C  
ATOM   1749  O   ILE   215     144.458 149.125 166.614  1.00220.64           O  
ATOM   1750  N   TRP   216     145.983 150.725 166.147  1.00243.08           N  
ATOM   1751  CA  TRP   216     146.080 151.155 167.513  1.00242.58           C  
ATOM   1752  CB  TRP   216     147.298 152.052 167.776  1.00251.65           C  
ATOM   1753  CG  TRP   216     148.602 151.313 167.594  1.00270.55           C  
ATOM   1754  CD2 TRP   216     149.239 150.536 168.619  1.00281.93           C  
ATOM   1755  CD1 TRP   216     149.391 151.210 166.485  1.00289.02           C  
ATOM   1756  NE1 TRP   216     150.481 150.417 166.756  1.00309.39           N  
ATOM   1757  CE2 TRP   216     150.400 149.995 168.066  1.00293.89           C  
ATOM   1758  CE3 TRP   216     148.885 150.292 169.915  1.00283.39           C  
ATOM   1759  CZ2 TRP   216     151.227 149.199 168.805  1.00293.53           C  
ATOM   1760  CZ3 TRP   216     149.723 149.490 170.658  1.00287.23           C  
ATOM   1761  CH2 TRP   216     150.872 148.954 170.113  1.00290.45           C  
ATOM   1762  C   TRP   216     144.831 151.900 167.843  1.00244.01           C  
ATOM   1763  O   TRP   216     144.293 152.639 167.023  1.00236.55           O  
ATOM   1764  N   GLU   217     144.334 151.695 169.074  1.00257.65           N  
ATOM   1765  CA  GLU   217     143.087 152.227 169.528  1.00247.41           C  
ATOM   1766  CB  GLU   217     142.664 151.607 170.870  1.00238.45           C  
ATOM   1767  CG  GLU   217     143.730 151.738 171.960  1.00237.18           C  
ATOM   1768  CD  GLU   217     143.249 150.980 173.186  1.00237.92           C  
ATOM   1769  OE1 GLU   217     142.101 150.464 173.152  1.00246.67           O  
ATOM   1770  OE2 GLU   217     144.027 150.905 174.174  1.00234.89           O1-
ATOM   1771  C   GLU   217     143.117 153.706 169.671  1.00247.28           C  
ATOM   1772  O   GLU   217     142.139 154.375 169.335  1.00226.35           O  
ATOM   1773  N   LEU   218     144.256 154.272 170.114  1.00262.49           N  
ATOM   1774  CA  LEU   218     144.141 155.619 170.545  1.00268.21           C  
ATOM   1775  CB  LEU   218     143.739 156.629 169.453  1.00255.85           C  
ATOM   1776  CG  LEU   218     144.867 156.859 168.417  1.00246.79           C  
ATOM   1777  CD1 LEU   218     146.184 157.224 169.118  1.00243.35           C  
ATOM   1778  CD2 LEU   218     145.025 155.707 167.417  1.00245.30           C  
ATOM   1779  C   LEU   218     143.143 155.440 171.657  1.00288.47           C  
ATOM   1780  O   LEU   218     143.125 154.392 172.330  1.00297.14           O  
ATOM   1781  N   LEU   219     142.342 156.478 171.933  1.00310.42           N  
ATOM   1782  CA  LEU   219     141.334 156.329 172.928  1.00305.61           C  
ATOM   1783  CB  LEU   219     141.334 157.461 173.969  1.00302.08           C  
ATOM   1784  CG  LEU   219     142.669 157.621 174.720  1.00370.54           C  
ATOM   1785  CD1 LEU   219     143.066 156.322 175.438  1.00292.21           C  
ATOM   1786  CD2 LEU   219     143.771 158.183 173.807  1.00369.15           C  
ATOM   1787  C   LEU   219     140.004 156.386 172.237  1.00307.83           C  
ATOM   1788  O   LEU   219     139.170 157.227 172.566  1.00304.70           O  
ATOM   1789  N   GLN   220     139.763 155.484 171.263  1.00307.85           N  
ATOM   1790  CA  GLN   220     138.480 155.463 170.615  1.00299.64           C  
ATOM   1791  CB  GLN   220     138.168 156.664 169.700  1.00307.34           C  
ATOM   1792  CG  GLN   220     139.080 156.817 168.487  1.00315.49           C  
ATOM   1793  CD  GLN   220     140.280 157.630 168.927  1.00375.75           C  
ATOM   1794  OE1 GLN   220     141.072 157.182 169.751  1.00378.88           O  
ATOM   1795  NE2 GLN   220     140.416 158.866 168.376  1.00381.86           N  
ATOM   1796  C   GLN   220     138.397 154.215 169.800  1.00286.10           C  
ATOM   1797  O   GLN   220     139.419 153.617 169.470  1.00262.04           O  
ATOM   1798  N   ALA   221     137.168 153.776 169.453  1.00287.96           N  
ATOM   1799  CA  ALA   221     137.069 152.552 168.708  1.00284.12           C  
ATOM   1800  CB  ALA   221     135.716 151.842 168.883  1.00279.98           C  
ATOM   1801  C   ALA   221     137.224 152.872 167.255  1.00284.44           C  
ATOM   1802  O   ALA   221     136.248 152.978 166.511  1.00290.01           O  
ATOM   1803  N   SER   222     138.491 152.990 166.816  1.00276.56           N  
ATOM   1804  CA  SER   222     138.812 153.334 165.464  1.00278.82           C  
ATOM   1805  CB  SER   222     140.303 153.650 165.273  1.00281.50           C  
ATOM   1806  OG  SER   222     140.678 154.771 166.056  1.00327.93           O  
ATOM   1807  C   SER   222     138.517 152.199 164.541  1.00276.52           C  
ATOM   1808  O   SER   222     137.884 152.380 163.502  1.00270.89           O  
ATOM   1809  N   ALA   223     139.006 150.997 164.897  1.00279.25           N  
ATOM   1810  CA  ALA   223     138.869 149.836 164.062  1.00287.74           C  
ATOM   1811  CB  ALA   223     139.627 148.617 164.617  1.00290.67           C  
ATOM   1812  C   ALA   223     137.432 149.446 163.931  1.00290.35           C  
ATOM   1813  O   ALA   223     136.974 149.099 162.842  1.00289.23           O  
ATOM   1814  N   PHE   224     136.677 149.478 165.044  1.00294.69           N  
ATOM   1815  CA  PHE   224     135.304 149.059 164.993  1.00297.98           C  
ATOM   1816  CB  PHE   224     134.644 148.917 166.375  1.00294.49           C  
ATOM   1817  CG  PHE   224     135.123 147.614 166.918  1.00292.76           C  
ATOM   1818  CD1 PHE   224     134.490 146.448 166.549  1.00293.07           C  
ATOM   1819  CD2 PHE   224     136.192 147.547 167.781  1.00293.29           C  
ATOM   1820  CE1 PHE   224     134.911 145.232 167.031  1.00293.72           C  
ATOM   1821  CE2 PHE   224     136.616 146.331 168.267  1.00293.52           C  
ATOM   1822  CZ  PHE   224     135.978 145.172 167.894  1.00293.17           C  
ATOM   1823  C   PHE   224     134.498 149.989 164.148  1.00303.34           C  
ATOM   1824  O   PHE   224     133.663 149.542 163.363  1.00312.77           O  
ATOM   1825  N   CYS   225     134.711 151.310 164.290  1.00300.68           N  
ATOM   1826  CA  CYS   225     133.957 152.244 163.503  1.00294.76           C  
ATOM   1827  CB  CYS   225     134.298 153.711 163.815  1.00289.89           C  
ATOM   1828  SG  CYS   225     133.859 154.199 165.505  1.00287.65           S  
ATOM   1829  C   CYS   225     134.306 152.044 162.063  1.00295.36           C  
ATOM   1830  O   CYS   225     133.438 152.064 161.193  1.00298.27           O  
ATOM   1831  N   GLY   226     135.608 151.859 161.775  1.00292.46           N  
ATOM   1832  CA  GLY   226     136.044 151.724 160.416  1.00292.59           C  
ATOM   1833  C   GLY   226     135.473 150.488 159.794  1.00291.02           C  
ATOM   1834  O   GLY   226     135.065 150.504 158.634  1.00294.77           O  
ATOM   1835  N   LEU   227     135.479 149.362 160.529  1.00283.03           N  
ATOM   1836  CA  LEU   227     134.971 148.134 159.982  1.00289.28           C  
ATOM   1837  CB  LEU   227     135.398 146.906 160.815  1.00290.46           C  
ATOM   1838  CG  LEU   227     135.300 145.550 160.078  1.00293.67           C  
ATOM   1839  CD1 LEU   227     135.744 144.391 160.978  1.00296.11           C  
ATOM   1840  CD2 LEU   227     133.920 145.301 159.468  1.00294.27           C  
ATOM   1841  C   LEU   227     133.476 148.240 159.887  1.00291.66           C  
ATOM   1842  O   LEU   227     132.860 147.770 158.930  1.00293.77           O  
ATOM   1843  N   GLY   228     132.859 148.915 160.874  1.00293.19           N  
ATOM   1844  CA  GLY   228     131.432 149.029 160.947  1.00295.65           C  
ATOM   1845  C   GLY   228     130.934 149.686 159.705  1.00296.39           C  
ATOM   1846  O   GLY   228     129.857 149.350 159.217  1.00305.95           O  
ATOM   1847  N   PHE   229     131.677 150.676 159.182  1.00287.73           N  
ATOM   1848  CA  PHE   229     131.252 151.332 157.981  1.00287.10           C  
ATOM   1849  CB  PHE   229     132.167 152.505 157.589  1.00285.54           C  
ATOM   1850  CG  PHE   229     131.618 153.093 156.337  1.00357.01           C  
ATOM   1851  CD1 PHE   229     130.509 153.906 156.372  1.00360.83           C  
ATOM   1852  CD2 PHE   229     132.220 152.836 155.126  1.00352.99           C  
ATOM   1853  CE1 PHE   229     130.003 154.449 155.215  1.00361.64           C  
ATOM   1854  CE2 PHE   229     131.718 153.376 153.967  1.00353.77           C  
ATOM   1855  CZ  PHE   229     130.607 154.184 154.009  1.00359.76           C  
ATOM   1856  C   PHE   229     131.262 150.347 156.850  1.00287.07           C  
ATOM   1857  O   PHE   229     130.293 150.242 156.099  1.00291.96           O  
ATOM   1858  N   LEU   230     132.358 149.568 156.739  1.00282.74           N  
ATOM   1859  CA  LEU   230     132.616 148.665 155.651  1.00284.13           C  
ATOM   1860  CB  LEU   230     134.052 148.114 155.710  1.00280.98           C  
ATOM   1861  CG  LEU   230     134.494 147.331 154.464  1.00339.05           C  
ATOM   1862  CD1 LEU   230     134.288 148.156 153.182  1.00280.33           C  
ATOM   1863  CD2 LEU   230     135.958 146.890 154.611  1.00338.59           C  
ATOM   1864  C   LEU   230     131.615 147.546 155.606  1.00286.43           C  
ATOM   1865  O   LEU   230     131.261 147.076 154.525  1.00287.23           O  
ATOM   1866  N   ILE   231     131.139 147.066 156.770  1.00287.72           N  
ATOM   1867  CA  ILE   231     130.158 146.016 156.775  1.00289.83           C  
ATOM   1868  CB  ILE   231     129.820 145.500 158.155  1.00295.26           C  
ATOM   1869  CG1 ILE   231     129.194 146.575 159.064  1.00362.39           C  
ATOM   1870  CG2 ILE   231     131.098 144.872 158.729  1.00359.83           C  
ATOM   1871  CD1 ILE   231     127.711 146.836 158.803  1.00363.89           C  
ATOM   1872  C   ILE   231     128.924 146.530 156.096  1.00285.07           C  
ATOM   1873  O   ILE   231     128.248 145.791 155.383  1.00285.20           O  
ATOM   1874  N   VAL   232     128.594 147.817 156.311  1.00277.77           N  
ATOM   1875  CA  VAL   232     127.440 148.415 155.704  1.00285.90           C  
ATOM   1876  CB  VAL   232     127.234 149.843 156.119  1.00288.08           C  
ATOM   1877  CG1 VAL   232     126.033 150.411 155.343  1.00339.50           C  
ATOM   1878  CG2 VAL   232     127.066 149.889 157.647  1.00340.68           C  
ATOM   1879  C   VAL   232     127.633 148.398 154.216  1.00289.72           C  
ATOM   1880  O   VAL   232     126.682 148.159 153.474  1.00299.09           O  
ATOM   1881  N   LEU   233     128.871 148.657 153.736  1.00289.03           N  
ATOM   1882  CA  LEU   233     129.111 148.645 152.317  1.00287.24           C  
ATOM   1883  CB  LEU   233     130.570 148.835 151.859  1.00285.42           C  
ATOM   1884  CG  LEU   233     131.189 150.212 152.087  1.00287.05           C  
ATOM   1885  CD1 LEU   233     130.437 151.314 151.323  1.00289.98           C  
ATOM   1886  CD2 LEU   233     131.355 150.472 153.581  1.00285.95           C  
ATOM   1887  C   LEU   233     128.835 147.269 151.821  1.00288.61           C  
ATOM   1888  O   LEU   233     128.295 147.097 150.731  1.00288.45           O  
ATOM   1889  N   ALA   234     129.251 146.255 152.602  1.00292.21           N  
ATOM   1890  CA  ALA   234     129.080 144.887 152.215  1.00286.89           C  
ATOM   1891  CB  ALA   234     129.664 143.899 153.241  1.00353.47           C  
ATOM   1892  C   ALA   234     127.621 144.604 152.099  1.00282.59           C  
ATOM   1893  O   ALA   234     127.180 143.933 151.168  1.00285.03           O  
ATOM   1894  N   LEU   235     126.829 145.125 153.053  1.00273.82           N  
ATOM   1895  CA  LEU   235     125.416 144.904 153.051  1.00271.03           C  
ATOM   1896  CB  LEU   235     124.724 145.538 154.276  1.00271.48           C  
ATOM   1897  CG  LEU   235     123.220 145.220 154.429  1.00334.53           C  
ATOM   1898  CD1 LEU   235     122.364 145.865 153.326  1.00335.61           C  
ATOM   1899  CD2 LEU   235     122.990 143.706 154.557  1.00334.87           C  
ATOM   1900  C   LEU   235     124.867 145.539 151.812  1.00267.47           C  
ATOM   1901  O   LEU   235     123.977 144.989 151.164  1.00268.48           O  
ATOM   1902  N   PHE   236     125.397 146.724 151.453  1.00264.12           N  
ATOM   1903  CA  PHE   236     124.936 147.463 150.312  1.00262.67           C  
ATOM   1904  CB  PHE   236     125.674 148.808 150.172  1.00263.92           C  
ATOM   1905  CG  PHE   236     125.036 149.608 149.088  1.00268.89           C  
ATOM   1906  CD1 PHE   236     123.887 150.323 149.335  1.00271.60           C  
ATOM   1907  CD2 PHE   236     125.595 149.659 147.831  1.00273.62           C  
ATOM   1908  CE1 PHE   236     123.296 151.067 148.341  1.00325.38           C  
ATOM   1909  CE2 PHE   236     125.008 150.402 146.834  1.00328.20           C  
ATOM   1910  CZ  PHE   236     123.856 151.107 147.088  1.00329.55           C  
ATOM   1911  C   PHE   236     125.192 146.653 149.078  1.00260.83           C  
ATOM   1912  O   PHE   236     124.321 146.527 148.217  1.00257.88           O  
ATOM   1913  N   GLN   237     126.402 146.076 148.948  1.00264.07           N  
ATOM   1914  CA  GLN   237     126.670 145.288 147.785  1.00265.23           C  
ATOM   1915  CB  GLN   237     128.161 144.955 147.544  1.00270.02           C  
ATOM   1916  CG  GLN   237     128.946 144.372 148.718  1.00276.68           C  
ATOM   1917  CD  GLN   237     129.904 145.461 149.193  1.00283.90           C  
ATOM   1918  OE1 GLN   237     130.740 145.233 150.065  1.00286.04           O  
ATOM   1919  NE2 GLN   237     129.807 146.673 148.582  1.00300.52           N  
ATOM   1920  C   GLN   237     125.806 144.064 147.767  1.00257.65           C  
ATOM   1921  O   GLN   237     125.365 143.635 146.702  1.00254.67           O  
ATOM   1922  N   ALA   238     125.531 143.467 148.940  1.00251.82           N  
ATOM   1923  CA  ALA   238     124.692 142.302 148.997  1.00252.23           C  
ATOM   1924  CB  ALA   238     124.544 141.746 150.424  1.00254.15           C  
ATOM   1925  C   ALA   238     123.322 142.668 148.514  1.00251.71           C  
ATOM   1926  O   ALA   238     122.690 141.902 147.789  1.00249.05           O  
ATOM   1927  N   GLY   239     122.827 143.857 148.908  1.00256.43           N  
ATOM   1928  CA  GLY   239     121.501 144.271 148.547  1.00257.47           C  
ATOM   1929  C   GLY   239     121.391 144.401 147.059  1.00260.33           C  
ATOM   1930  O   GLY   239     120.409 143.957 146.466  1.00255.37           O  
ATOM   1931  N   LEU   240     122.393 145.030 146.415  1.00265.64           N  
ATOM   1932  CA  LEU   240     122.371 145.197 144.988  1.00263.07           C  
ATOM   1933  CB  LEU   240     123.491 146.101 144.446  1.00258.62           C  
ATOM   1934  CG  LEU   240     123.230 147.599 144.692  1.00257.85           C  
ATOM   1935  CD1 LEU   240     123.106 147.916 146.187  1.00259.91           C  
ATOM   1936  CD2 LEU   240     124.278 148.468 143.981  1.00256.83           C  
ATOM   1937  C   LEU   240     122.486 143.860 144.336  1.00265.76           C  
ATOM   1938  O   LEU   240     121.902 143.623 143.280  1.00264.75           O  
ATOM   1939  N   GLY   241     123.265 142.955 144.954  1.00269.40           N  
ATOM   1940  CA  GLY   241     123.498 141.640 144.431  1.00256.21           C  
ATOM   1941  C   GLY   241     122.221 140.858 144.366  1.00249.01           C  
ATOM   1942  O   GLY   241     122.037 140.060 143.451  1.00238.77           O  
ATOM   1943  N   ARG   242     121.329 141.013 145.363  1.00247.23           N  
ATOM   1944  CA  ARG   242     120.106 140.255 145.377  1.00251.49           C  
ATOM   1945  CB  ARG   242     119.282 140.481 146.655  1.00254.94           C  
ATOM   1946  CG  ARG   242     119.955 139.936 147.915  1.00261.25           C  
ATOM   1947  CD  ARG   242     119.139 140.156 149.188  1.00320.03           C  
ATOM   1948  NE  ARG   242     119.913 139.578 150.322  1.00336.26           N  
ATOM   1949  CZ  ARG   242     119.563 139.868 151.609  1.00342.94           C  
ATOM   1950  NH1 ARG   242     118.502 140.691 151.858  1.00350.23           N1+
ATOM   1951  NH2 ARG   242     120.271 139.335 152.646  1.00346.30           N  
ATOM   1952  C   ARG   242     119.240 140.643 144.219  1.00251.80           C  
ATOM   1953  O   ARG   242     118.692 139.795 143.518  1.00252.73           O  
ATOM   1954  N   MET   243     119.125 141.958 143.988  1.00251.88           N  
ATOM   1955  CA  MET   243     118.314 142.582 142.981  1.00248.65           C  
ATOM   1956  CB  MET   243     118.457 144.107 143.122  1.00243.59           C  
ATOM   1957  CG  MET   243     117.849 144.972 142.025  1.00242.83           C  
ATOM   1958  SD  MET   243     118.102 146.749 142.334  1.00282.03           S  
ATOM   1959  CE  MET   243     117.771 147.295 140.636  1.00245.95           C  
ATOM   1960  C   MET   243     118.793 142.179 141.619  1.00251.99           C  
ATOM   1961  O   MET   243     117.997 141.986 140.700  1.00258.10           O  
ATOM   1962  N   MET   244     120.120 142.047 141.445  1.00250.76           N  
ATOM   1963  CA  MET   244     120.636 141.744 140.144  1.00234.01           C  
ATOM   1964  CB  MET   244     122.166 141.913 139.990  1.00227.64           C  
ATOM   1965  CG  MET   244     123.060 141.190 140.997  1.00225.37           C  
ATOM   1966  SD  MET   244     124.834 141.274 140.585  1.00227.35           S  
ATOM   1967  CE  MET   244     124.993 143.082 140.680  1.00228.48           C  
ATOM   1968  C   MET   244     120.192 140.390 139.662  1.00230.92           C  
ATOM   1969  O   MET   244     119.964 140.215 138.468  1.00218.53           O  
ATOM   1970  N   MET   245     120.057 139.389 140.552  1.00238.34           N  
ATOM   1971  CA  MET   245     119.653 138.077 140.115  1.00232.01           C  
ATOM   1972  CB  MET   245     119.771 137.005 141.210  1.00264.22           C  
ATOM   1973  CG  MET   245     118.945 137.275 142.461  1.00261.78           C  
ATOM   1974  SD  MET   245     119.116 135.984 143.724  1.00257.22           S  
ATOM   1975  CE  MET   245     118.160 136.877 144.982  1.00254.96           C  
ATOM   1976  C   MET   245     118.251 138.103 139.577  1.00230.70           C  
ATOM   1977  O   MET   245     117.935 137.373 138.639  1.00227.85           O  
ATOM   1978  N   LYS   246     117.367 138.940 140.157  1.00232.77           N  
ATOM   1979  CA  LYS   246     115.993 139.001 139.737  1.00226.79           C  
ATOM   1980  CB  LYS   246     115.167 140.000 140.564  1.00221.40           C  
ATOM   1981  CG  LYS   246     115.004 139.587 142.028  1.00220.89           C  
ATOM   1982  CD  LYS   246     114.469 140.704 142.927  1.00224.17           C  
ATOM   1983  CE  LYS   246     114.307 140.287 144.391  1.00276.34           C  
ATOM   1984  NZ  LYS   246     113.786 141.422 145.185  1.00287.51           N1+
ATOM   1985  C   LYS   246     115.922 139.431 138.301  1.00226.95           C  
ATOM   1986  O   LYS   246     115.121 138.905 137.531  1.00217.26           O  
ATOM   1987  N   TYR   247     116.764 140.403 137.901  1.00231.47           N  
ATOM   1988  CA  TYR   247     116.759 140.904 136.555  1.00224.26           C  
ATOM   1989  CB  TYR   247     117.715 142.093 136.348  1.00211.07           C  
ATOM   1990  CG  TYR   247     117.139 143.207 137.149  1.00200.35           C  
ATOM   1991  CD1 TYR   247     116.042 143.895 136.685  1.00198.23           C  
ATOM   1992  CD2 TYR   247     117.691 143.567 138.356  1.00196.70           C  
ATOM   1993  CE1 TYR   247     115.494 144.921 137.415  1.00199.89           C  
ATOM   1994  CE2 TYR   247     117.149 144.593 139.092  1.00198.96           C  
ATOM   1995  CZ  TYR   247     116.048 145.269 138.623  1.00202.24           C  
ATOM   1996  OH  TYR   247     115.486 146.321 139.377  1.00210.20           O  
ATOM   1997  C   TYR   247     117.152 139.804 135.619  1.00233.07           C  
ATOM   1998  O   TYR   247     116.627 139.719 134.510  1.00236.90           O  
ATOM   1999  N   ARG   248     118.125 138.968 136.029  1.00238.05           N  
ATOM   2000  CA  ARG   248     118.567 137.859 135.229  1.00238.35           C  
ATOM   2001  CB  ARG   248     119.653 137.025 135.931  1.00238.36           C  
ATOM   2002  CG  ARG   248     120.904 137.784 136.375  1.00244.83           C  
ATOM   2003  CD  ARG   248     121.748 136.952 137.346  1.00257.16           C  
ATOM   2004  NE  ARG   248     122.946 137.744 137.740  1.00339.96           N  
ATOM   2005  CZ  ARG   248     123.441 137.624 139.006  1.00357.13           C  
ATOM   2006  NH1 ARG   248     122.793 136.847 139.924  1.00367.63           N1+
ATOM   2007  NH2 ARG   248     124.585 138.282 139.355  1.00371.65           N  
ATOM   2008  C   ARG   248     117.426 136.905 135.069  1.00241.67           C  
ATOM   2009  O   ARG   248     117.111 136.465 133.964  1.00239.15           O  
ATOM   2010  N   ASP   249     116.763 136.583 136.199  1.00249.62           N  
ATOM   2011  CA  ASP   249     115.721 135.598 136.229  1.00246.17           C  
ATOM   2012  CB  ASP   249     115.139 135.388 137.637  1.00249.60           C  
ATOM   2013  CG  ASP   249     116.184 134.696 138.498  1.00310.36           C  
ATOM   2014  OD1 ASP   249     117.134 134.101 137.923  1.00316.97           O  
ATOM   2015  OD2 ASP   249     116.042 134.749 139.749  1.00310.81           O1-
ATOM   2016  C   ASP   249     114.595 136.035 135.356  1.00240.26           C  
ATOM   2017  O   ASP   249     114.041 135.230 134.610  1.00235.15           O  
ATOM   2018  N   GLN   250     114.207 137.323 135.443  1.00233.38           N  
ATOM   2019  CA  GLN   250     113.109 137.804 134.655  1.00230.73           C  
ATOM   2020  CB  GLN   250     112.578 139.181 135.104  1.00229.44           C  
ATOM   2021  CG  GLN   250     113.550 140.353 134.967  1.00233.10           C  
ATOM   2022  CD  GLN   250     112.815 141.590 135.464  1.00242.24           C  
ATOM   2023  OE1 GLN   250     111.671 141.510 135.908  1.00242.69           O  
ATOM   2024  NE2 GLN   250     113.487 142.770 135.391  1.00261.62           N  
ATOM   2025  C   GLN   250     113.467 137.853 133.195  1.00230.87           C  
ATOM   2026  O   GLN   250     112.654 137.490 132.349  1.00226.95           O  
ATOM   2027  N   ARG   251     114.707 138.276 132.868  1.00233.14           N  
ATOM   2028  CA  ARG   251     115.183 138.440 131.516  1.00227.96           C  
ATOM   2029  CB  ARG   251     116.622 138.978 131.445  1.00230.12           C  
ATOM   2030  CG  ARG   251     117.100 139.223 130.011  1.00238.19           C  
ATOM   2031  CD  ARG   251     118.622 139.236 129.850  1.00250.77           C  
ATOM   2032  NE  ARG   251     119.182 140.295 130.733  1.00305.21           N  
ATOM   2033  CZ  ARG   251     120.443 140.148 131.235  1.00315.92           C  
ATOM   2034  NH1 ARG   251     121.172 139.032 130.942  1.00322.26           N1+
ATOM   2035  NH2 ARG   251     120.975 141.115 132.034  1.00326.88           N  
ATOM   2036  C   ARG   251     115.212 137.110 130.838  1.00225.45           C  
ATOM   2037  O   ARG   251     115.013 137.015 129.628  1.00224.09           O  
ATOM   2038  N   ALA   252     115.457 136.045 131.618  1.00226.54           N  
ATOM   2039  CA  ALA   252     115.626 134.721 131.096  1.00225.41           C  
ATOM   2040  CB  ALA   252     115.822 133.663 132.195  1.00222.88           C  
ATOM   2041  C   ALA   252     114.411 134.344 130.316  1.00226.70           C  
ATOM   2042  O   ALA   252     114.515 133.608 129.339  1.00220.75           O  
ATOM   2043  N   GLY   253     113.222 134.798 130.746  1.00233.61           N  
ATOM   2044  CA  GLY   253     112.010 134.455 130.057  1.00226.10           C  
ATOM   2045  C   GLY   253     111.998 135.008 128.654  1.00225.06           C  
ATOM   2046  O   GLY   253     111.560 134.327 127.729  1.00220.33           O  
ATOM   2047  N   LYS   254     112.448 136.265 128.467  1.00229.08           N  
ATOM   2048  CA  LYS   254     112.411 136.955 127.200  1.00222.56           C  
ATOM   2049  CB  LYS   254     112.959 138.389 127.322  1.00216.73           C  
ATOM   2050  CG  LYS   254     112.231 139.292 128.320  1.00217.38           C  
ATOM   2051  CD  LYS   254     110.808 139.673 127.917  1.00269.99           C  
ATOM   2052  CE  LYS   254     110.116 140.575 128.944  1.00282.49           C  
ATOM   2053  NZ  LYS   254     110.971 141.743 129.254  1.00299.76           N1+
ATOM   2054  C   LYS   254     113.304 136.293 126.196  1.00227.38           C  
ATOM   2055  O   LYS   254     112.920 136.059 125.052  1.00226.48           O  
ATOM   2056  N   ILE   255     114.533 135.952 126.609  1.00234.82           N  
ATOM   2057  CA  ILE   255     115.510 135.425 125.706  1.00226.48           C  
ATOM   2058  CB  ILE   255     116.857 135.284 126.378  1.00218.73           C  
ATOM   2059  CG1 ILE   255     117.940 134.721 125.444  1.00277.70           C  
ATOM   2060  CG2 ILE   255     116.673 134.534 127.701  1.00215.77           C  
ATOM   2061  CD1 ILE   255     117.802 133.243 125.075  1.00282.22           C  
ATOM   2062  C   ILE   255     115.011 134.148 125.106  1.00230.59           C  
ATOM   2063  O   ILE   255     115.253 133.887 123.928  1.00230.73           O  
ATOM   2064  N   SER   256     114.320 133.307 125.893  1.00232.20           N  
ATOM   2065  CA  SER   256     113.803 132.064 125.391  1.00234.44           C  
ATOM   2066  CB  SER   256     113.139 131.214 126.487  1.00236.58           C  
ATOM   2067  OG  SER   256     112.002 131.887 127.005  1.00291.28           O  
ATOM   2068  C   SER   256     112.769 132.332 124.337  1.00238.54           C  
ATOM   2069  O   SER   256     112.713 131.624 123.332  1.00239.37           O  
ATOM   2070  N   GLU   257     111.916 133.360 124.530  1.00246.02           N  
ATOM   2071  CA  GLU   257     110.884 133.614 123.564  1.00251.49           C  
ATOM   2072  CB  GLU   257     109.813 134.633 124.019  1.00256.74           C  
ATOM   2073  CG  GLU   257     110.300 136.057 124.280  1.00265.08           C  
ATOM   2074  CD  GLU   257     109.104 136.893 124.716  1.00275.55           C  
ATOM   2075  OE1 GLU   257     107.961 136.362 124.667  1.00332.41           O  
ATOM   2076  OE2 GLU   257     109.316 138.072 125.107  1.00335.05           O1-
ATOM   2077  C   GLU   257     111.502 134.052 122.267  1.00250.14           C  
ATOM   2078  O   GLU   257     110.978 133.724 121.203  1.00248.64           O  
ATOM   2079  N   ARG   258     112.600 134.838 122.301  1.00248.59           N  
ATOM   2080  CA  ARG   258     113.236 135.240 121.073  1.00242.79           C  
ATOM   2081  CB  ARG   258     114.294 136.354 121.216  1.00247.38           C  
ATOM   2082  CG  ARG   258     115.533 135.971 122.023  1.00257.02           C  
ATOM   2083  CD  ARG   258     116.569 137.090 122.152  1.00267.21           C  
ATOM   2084  NE  ARG   258     117.722 136.518 122.903  1.00282.18           N  
ATOM   2085  CZ  ARG   258     118.813 137.285 123.192  1.00291.36           C  
ATOM   2086  NH1 ARG   258     118.833 138.602 122.834  1.00291.97           N1+
ATOM   2087  NH2 ARG   258     119.881 136.739 123.843  1.00305.77           N  
ATOM   2088  C   ARG   258     113.919 134.063 120.430  1.00236.08           C  
ATOM   2089  O   ARG   258     113.870 133.895 119.213  1.00234.59           O  
ATOM   2090  N   LEU   259     114.559 133.194 121.241  1.00228.30           N  
ATOM   2091  CA  LEU   259     115.340 132.104 120.720  1.00222.90           C  
ATOM   2092  CB  LEU   259     116.048 131.261 121.795  1.00219.13           C  
ATOM   2093  CG  LEU   259     116.870 130.107 121.178  1.00220.68           C  
ATOM   2094  CD1 LEU   259     117.995 130.640 120.281  1.00220.36           C  
ATOM   2095  CD2 LEU   259     117.386 129.133 122.247  1.00223.20           C  
ATOM   2096  C   LEU   259     114.483 131.162 119.928  1.00225.28           C  
ATOM   2097  O   LEU   259     114.930 130.632 118.913  1.00222.78           O  
ATOM   2098  N   VAL   260     113.236 130.920 120.373  1.00231.98           N  
ATOM   2099  CA  VAL   260     112.357 129.988 119.716  1.00227.27           C  
ATOM   2100  CB  VAL   260     111.036 129.824 120.414  1.00226.01           C  
ATOM   2101  CG1 VAL   260     111.294 129.230 121.809  1.00268.50           C  
ATOM   2102  CG2 VAL   260     110.307 131.177 120.437  1.00262.11           C  
ATOM   2103  C   VAL   260     112.086 130.452 118.322  1.00229.29           C  
ATOM   2104  O   VAL   260     111.959 129.641 117.407  1.00232.14           O  
ATOM   2105  N   ILE   261     111.939 131.773 118.129  1.00229.61           N  
ATOM   2106  CA  ILE   261     111.659 132.267 116.817  1.00219.47           C  
ATOM   2107  CB  ILE   261     111.216 133.699 116.815  1.00209.54           C  
ATOM   2108  CG1 ILE   261     110.422 133.977 115.540  1.00247.86           C  
ATOM   2109  CG2 ILE   261     112.437 134.616 116.984  1.00245.45           C  
ATOM   2110  CD1 ILE   261     109.536 135.208 115.669  1.00210.66           C  
ATOM   2111  C   ILE   261     112.857 132.081 115.932  1.00223.46           C  
ATOM   2112  O   ILE   261     112.724 131.674 114.780  1.00222.23           O  
ATOM   2113  N   THR   262     114.067 132.364 116.457  1.00227.40           N  
ATOM   2114  CA  THR   262     115.276 132.267 115.687  1.00227.34           C  
ATOM   2115  CB  THR   262     116.488 132.748 116.432  1.00228.48           C  
ATOM   2116  OG1 THR   262     116.707 131.954 117.587  1.00230.05           O  
ATOM   2117  CG2 THR   262     116.268 134.219 116.830  1.00228.64           C  
ATOM   2118  C   THR   262     115.511 130.848 115.275  1.00227.98           C  
ATOM   2119  O   THR   262     115.909 130.598 114.139  1.00232.10           O  
ATOM   2120  N   SER   263     115.270 129.878 116.180  1.00225.62           N  
ATOM   2121  CA  SER   263     115.502 128.494 115.876  1.00222.87           C  
ATOM   2122  CB  SER   263     115.248 127.557 117.072  1.00225.46           C  
ATOM   2123  OG  SER   263     113.880 127.587 117.451  1.00232.07           O  
ATOM   2124  C   SER   263     114.605 128.082 114.754  1.00220.69           C  
ATOM   2125  O   SER   263     115.002 127.330 113.868  1.00217.70           O  
ATOM   2126  N   GLU   264     113.355 128.561 114.771  1.00219.01           N  
ATOM   2127  CA  GLU   264     112.418 128.231 113.740  1.00222.68           C  
ATOM   2128  CB  GLU   264     111.003 128.716 114.085  1.00223.10           C  
ATOM   2129  CG  GLU   264     109.908 128.074 113.238  1.00224.85           C  
ATOM   2130  CD  GLU   264     108.594 128.308 113.969  1.00226.82           C  
ATOM   2131  OE1 GLU   264     108.355 129.465 114.405  1.00226.78           O  
ATOM   2132  OE2 GLU   264     107.815 127.328 114.110  1.00226.74           O1-
ATOM   2133  C   GLU   264     112.868 128.872 112.459  1.00225.91           C  
ATOM   2134  O   GLU   264     112.738 128.282 111.388  1.00220.35           O  
ATOM   2135  N   MET   265     113.408 130.108 112.543  1.00233.54           N  
ATOM   2136  CA  MET   265     113.803 130.873 111.390  1.00235.07           C  
ATOM   2137  CB  MET   265     114.263 132.293 111.768  1.00239.99           C  
ATOM   2138  CG  MET   265     114.670 133.159 110.573  1.00322.32           C  
ATOM   2139  SD  MET   265     113.287 133.650 109.503  1.00339.97           S  
ATOM   2140  CE  MET   265     114.204 134.936 108.609  1.00339.59           C  
ATOM   2141  C   MET   265     114.926 130.229 110.632  1.00233.60           C  
ATOM   2142  O   MET   265     114.862 130.108 109.410  1.00235.76           O  
ATOM   2143  N   ILE   266     115.981 129.782 111.336  1.00230.77           N  
ATOM   2144  CA  ILE   266     117.135 129.260 110.663  1.00232.31           C  
ATOM   2145  CB  ILE   266     118.305 129.028 111.568  1.00236.61           C  
ATOM   2146  CG1 ILE   266     119.564 128.832 110.717  1.00292.54           C  
ATOM   2147  CG2 ILE   266     117.994 127.847 112.498  1.00288.67           C  
ATOM   2148  CD1 ILE   266     120.850 128.943 111.523  1.00297.46           C  
ATOM   2149  C   ILE   266     116.819 127.982 109.949  1.00233.49           C  
ATOM   2150  O   ILE   266     117.300 127.757 108.839  1.00234.31           O  
ATOM   2151  N   GLU   267     116.013 127.104 110.575  1.00239.30           N  
ATOM   2152  CA  GLU   267     115.712 125.813 110.023  1.00241.49           C  
ATOM   2153  CB  GLU   267     114.805 124.982 110.947  1.00245.13           C  
ATOM   2154  CG  GLU   267     115.424 124.694 112.318  1.00249.87           C  
ATOM   2155  CD  GLU   267     116.637 123.795 112.128  1.00254.75           C  
ATOM   2156  OE1 GLU   267     116.535 122.818 111.340  1.00260.15           O  
ATOM   2157  OE2 GLU   267     117.686 124.079 112.767  1.00258.72           O1-
ATOM   2158  C   GLU   267     114.999 125.951 108.713  1.00240.31           C  
ATOM   2159  O   GLU   267     115.353 125.278 107.746  1.00231.31           O  
ATOM   2160  N   ASN   268     113.978 126.828 108.633  1.00245.98           N  
ATOM   2161  CA  ASN   268     113.241 126.911 107.402  1.00244.00           C  
ATOM   2162  CB  ASN   268     111.721 126.811 107.616  1.00249.19           C  
ATOM   2163  CG  ASN   268     111.419 125.431 108.185  1.00259.46           C  
ATOM   2164  OD1 ASN   268     111.994 124.431 107.758  1.00262.77           O  
ATOM   2165  ND2 ASN   268     110.500 125.376 109.185  1.00275.98           N  
ATOM   2166  C   ASN   268     113.501 128.234 106.749  1.00239.52           C  
ATOM   2167  O   ASN   268     112.599 129.062 106.622  1.00236.57           O  
ATOM   2168  N   ILE   269     114.752 128.463 106.311  1.00234.81           N  
ATOM   2169  CA  ILE   269     115.120 129.678 105.641  1.00231.58           C  
ATOM   2170  CB  ILE   269     116.605 129.858 105.514  1.00228.81           C  
ATOM   2171  CG1 ILE   269     117.238 129.976 106.912  1.00280.81           C  
ATOM   2172  CG2 ILE   269     116.864 131.078 104.610  1.00267.25           C  
ATOM   2173  CD1 ILE   269     118.762 129.858 106.915  1.00236.98           C  
ATOM   2174  C   ILE   269     114.531 129.700 104.268  1.00231.65           C  
ATOM   2175  O   ILE   269     114.044 130.732 103.808  1.00230.07           O  
ATOM   2176  N   GLN   270     114.548 128.541 103.584  1.00233.24           N  
ATOM   2177  CA  GLN   270     114.138 128.472 102.213  1.00239.57           C  
ATOM   2178  CB  GLN   270     114.260 127.063 101.607  1.00243.39           C  
ATOM   2179  CG  GLN   270     115.712 126.592 101.492  1.00256.87           C  
ATOM   2180  CD  GLN   270     115.729 125.241 100.791  1.00300.67           C  
ATOM   2181  OE1 GLN   270     116.701 124.493 100.883  1.00309.22           O  
ATOM   2182  NE2 GLN   270     114.626 124.920 100.062  1.00290.70           N  
ATOM   2183  C   GLN   270     112.718 128.917 102.087  1.00241.66           C  
ATOM   2184  O   GLN   270     112.352 129.535 101.090  1.00244.23           O  
ATOM   2185  N   SER   271     111.872 128.586 103.080  1.00246.18           N  
ATOM   2186  CA  SER   271     110.493 128.983 103.060  1.00239.74           C  
ATOM   2187  CB  SER   271     109.729 128.486 104.295  1.00241.57           C  
ATOM   2188  OG  SER   271     109.891 127.086 104.447  1.00244.75           O  
ATOM   2189  C   SER   271     110.413 130.477 103.137  1.00231.95           C  
ATOM   2190  O   SER   271     109.716 131.116 102.352  1.00231.60           O  
ATOM   2191  N   VAL   272     111.156 131.073 104.089  1.00219.71           N  
ATOM   2192  CA  VAL   272     111.090 132.488 104.328  1.00214.01           C  
ATOM   2193  CB  VAL   272     112.007 132.938 105.427  1.00207.39           C  
ATOM   2194  CG1 VAL   272     111.972 134.474 105.493  1.00205.85           C  
ATOM   2195  CG2 VAL   272     111.576 132.251 106.734  1.00207.18           C  
ATOM   2196  C   VAL   272     111.490 133.207 103.086  1.00217.29           C  
ATOM   2197  O   VAL   272     110.901 134.227 102.733  1.00213.68           O  
ATOM   2198  N   LYS   273     112.536 132.704 102.412  1.00227.44           N  
ATOM   2199  CA  LYS   273     113.018 133.299 101.203  1.00234.94           C  
ATOM   2200  CB  LYS   273     114.342 132.665 100.751  1.00240.22           C  
ATOM   2201  CG  LYS   273     115.140 133.522  99.773  1.00247.70           C  
ATOM   2202  CD  LYS   273     116.610 133.107  99.697  1.00258.00           C  
ATOM   2203  CE  LYS   273     117.361 133.336 101.013  1.00271.48           C  
ATOM   2204  NZ  LYS   273     118.774 132.914 100.881  1.00287.33           N1+
ATOM   2205  C   LYS   273     111.993 133.123 100.123  1.00235.77           C  
ATOM   2206  O   LYS   273     111.739 134.046  99.350  1.00231.25           O  
ATOM   2207  N   ALA   274     111.359 131.932 100.052  1.00239.47           N  
ATOM   2208  CA  ALA   274     110.410 131.641  99.009  1.00237.27           C  
ATOM   2209  CB  ALA   274     109.840 130.213  99.099  1.00237.29           C  
ATOM   2210  C   ALA   274     109.254 132.594  99.094  1.00236.38           C  
ATOM   2211  O   ALA   274     108.803 133.123  98.082  1.00232.87           O  
ATOM   2212  N   TYR   275     108.739 132.811 100.317  1.00240.93           N  
ATOM   2213  CA  TYR   275     107.661 133.713 100.635  1.00232.85           C  
ATOM   2214  CB  TYR   275     107.088 133.528 102.053  1.00226.02           C  
ATOM   2215  CG  TYR   275     106.477 132.172 102.142  1.00221.15           C  
ATOM   2216  CD1 TYR   275     105.326 131.867 101.450  1.00218.75           C  
ATOM   2217  CD2 TYR   275     107.041 131.209 102.946  1.00218.97           C  
ATOM   2218  CE1 TYR   275     104.766 130.613 101.541  1.00218.35           C  
ATOM   2219  CE2 TYR   275     106.486 129.955 103.042  1.00219.35           C  
ATOM   2220  CZ  TYR   275     105.349 129.654 102.336  1.00219.89           C  
ATOM   2221  OH  TYR   275     104.779 128.367 102.433  1.00221.16           O  
ATOM   2222  C   TYR   275     108.143 135.132 100.531  1.00232.80           C  
ATOM   2223  O   TYR   275     107.356 136.043 100.269  1.00225.14           O  
ATOM   2224  N   CYS   276     109.464 135.345 100.710  1.00236.60           N  
ATOM   2225  CA  CYS   276     110.069 136.653 100.758  1.00239.80           C  
ATOM   2226  CB  CYS   276     109.872 137.426  99.444  1.00289.12           C  
ATOM   2227  SG  CYS   276     110.578 139.093  99.506  1.00298.70           S  
ATOM   2228  C   CYS   276     109.540 137.519 101.878  1.00244.79           C  
ATOM   2229  O   CYS   276     108.789 138.470 101.654  1.00246.11           O  
ATOM   2230  N   TRP   277     109.900 137.162 103.139  1.00250.87           N  
ATOM   2231  CA  TRP   277     109.549 137.957 104.292  1.00243.32           C  
ATOM   2232  CB  TRP   277     108.776 137.140 105.341  1.00238.96           C  
ATOM   2233  CG  TRP   277     107.413 136.671 104.894  1.00236.76           C  
ATOM   2234  CD2 TRP   277     106.862 135.386 105.226  1.00236.43           C  
ATOM   2235  CD1 TRP   277     106.489 137.295 104.109  1.00238.21           C  
ATOM   2236  NE1 TRP   277     105.393 136.483 103.936  1.00247.12           N  
ATOM   2237  CE2 TRP   277     105.610 135.302 104.615  1.00236.42           C  
ATOM   2238  CE3 TRP   277     107.362 134.357 105.971  1.00235.43           C  
ATOM   2239  CZ2 TRP   277     104.836 134.184 104.743  1.00230.35           C  
ATOM   2240  CZ3 TRP   277     106.577 133.233 106.101  1.00232.00           C  
ATOM   2241  CH2 TRP   277     105.338 133.148 105.500  1.00228.59           C  
ATOM   2242  C   TRP   277     110.806 138.428 104.983  1.00243.39           C  
ATOM   2243  O   TRP   277     111.202 137.875 106.010  1.00251.21           O  
ATOM   2244  N   GLU   278     111.509 139.426 104.411  1.00232.68           N  
ATOM   2245  CA  GLU   278     112.639 140.022 105.071  1.00232.18           C  
ATOM   2246  CB  GLU   278     113.634 140.696 104.108  1.00237.80           C  
ATOM   2247  CG  GLU   278     114.732 139.760 103.584  1.00243.36           C  
ATOM   2248  CD  GLU   278     114.222 138.817 102.507  1.00249.98           C  
ATOM   2249  OE1 GLU   278     113.192 139.138 101.862  1.00253.84           O  
ATOM   2250  OE2 GLU   278     114.873 137.757 102.310  1.00257.43           O1-
ATOM   2251  C   GLU   278     112.231 141.031 106.107  1.00227.67           C  
ATOM   2252  O   GLU   278     112.770 141.052 107.211  1.00230.36           O  
ATOM   2253  N   GLU   279     111.266 141.903 105.756  1.00223.43           N  
ATOM   2254  CA  GLU   279     110.859 143.015 106.573  1.00235.99           C  
ATOM   2255  CB  GLU   279     109.946 143.992 105.813  1.00245.08           C  
ATOM   2256  CG  GLU   279     109.632 145.266 106.598  1.00254.90           C  
ATOM   2257  CD  GLU   279     108.731 146.144 105.741  1.00263.17           C  
ATOM   2258  OE1 GLU   279     107.709 145.619 105.225  1.00270.35           O  
ATOM   2259  OE2 GLU   279     109.054 147.353 105.590  1.00270.06           O1-
ATOM   2260  C   GLU   279     110.123 142.587 107.804  1.00236.05           C  
ATOM   2261  O   GLU   279     110.321 143.158 108.874  1.00237.46           O  
ATOM   2262  N   ALA   280     109.235 141.583 107.688  1.00236.37           N  
ATOM   2263  CA  ALA   280     108.407 141.220 108.803  1.00234.11           C  
ATOM   2264  CB  ALA   280     107.378 140.133 108.446  1.00235.06           C  
ATOM   2265  C   ALA   280     109.228 140.694 109.942  1.00231.76           C  
ATOM   2266  O   ALA   280     109.015 141.069 111.094  1.00233.77           O  
ATOM   2267  N   MET   281     110.195 139.812 109.637  1.00224.15           N  
ATOM   2268  CA  MET   281     111.025 139.155 110.609  1.00225.38           C  
ATOM   2269  CB  MET   281     111.857 137.990 110.049  1.00225.46           C  
ATOM   2270  CG  MET   281     111.152 136.636 110.128  1.00229.04           C  
ATOM   2271  SD  MET   281     109.711 136.389 109.058  1.00239.93           S  
ATOM   2272  CE  MET   281     109.230 134.882 109.950  1.00238.38           C  
ATOM   2273  C   MET   281     111.970 140.064 111.323  1.00227.72           C  
ATOM   2274  O   MET   281     112.394 139.724 112.423  1.00231.25           O  
ATOM   2275  N   GLU   282     112.451 141.154 110.699  1.00230.62           N  
ATOM   2276  CA  GLU   282     113.367 141.991 111.427  1.00231.31           C  
ATOM   2277  CB  GLU   282     114.149 142.959 110.531  1.00230.93           C  
ATOM   2278  CG  GLU   282     115.129 142.209 109.630  1.00233.46           C  
ATOM   2279  CD  GLU   282     116.090 143.204 109.006  1.00239.21           C  
ATOM   2280  OE1 GLU   282     116.203 144.344 109.533  1.00246.21           O  
ATOM   2281  OE2 GLU   282     116.734 142.826 107.993  1.00244.14           O1-
ATOM   2282  C   GLU   282     112.676 142.776 112.503  1.00235.04           C  
ATOM   2283  O   GLU   282     113.150 142.827 113.637  1.00231.16           O  
ATOM   2284  N   LYS   283     111.526 143.398 112.184  1.00241.67           N  
ATOM   2285  CA  LYS   283     110.839 144.230 113.133  1.00240.20           C  
ATOM   2286  CB  LYS   283     109.618 144.949 112.534  1.00240.90           C  
ATOM   2287  CG  LYS   283     108.897 145.842 113.547  1.00297.87           C  
ATOM   2288  CD  LYS   283     107.891 146.807 112.917  1.00306.32           C  
ATOM   2289  CE  LYS   283     107.176 147.694 113.940  1.00316.53           C  
ATOM   2290  NZ  LYS   283     106.224 148.596 113.253  1.00329.10           N1+
ATOM   2291  C   LYS   283     110.350 143.390 114.265  1.00239.43           C  
ATOM   2292  O   LYS   283     110.389 143.809 115.421  1.00238.21           O  
ATOM   2293  N   MET   284     109.881 142.170 113.955  1.00238.37           N  
ATOM   2294  CA  MET   284     109.326 141.307 114.954  1.00235.85           C  
ATOM   2295  CB  MET   284     108.858 139.975 114.338  1.00231.92           C  
ATOM   2296  CG  MET   284     108.248 138.978 115.322  1.00234.28           C  
ATOM   2297  SD  MET   284     107.338 137.620 114.520  1.00280.68           S  
ATOM   2298  CE  MET   284     108.727 137.042 113.505  1.00291.77           C  
ATOM   2299  C   MET   284     110.370 141.027 116.000  1.00238.79           C  
ATOM   2300  O   MET   284     110.088 141.125 117.192  1.00241.96           O  
ATOM   2301  N   ILE   285     111.604 140.667 115.588  1.00235.52           N  
ATOM   2302  CA  ILE   285     112.660 140.398 116.530  1.00226.10           C  
ATOM   2303  CB  ILE   285     113.866 139.721 115.937  1.00213.48           C  
ATOM   2304  CG1 ILE   285     113.559 138.244 115.624  1.00209.10           C  
ATOM   2305  CG2 ILE   285     115.028 139.886 116.932  1.00213.00           C  
ATOM   2306  CD1 ILE   285     112.482 138.019 114.570  1.00210.89           C  
ATOM   2307  C   ILE   285     113.120 141.650 117.219  1.00237.52           C  
ATOM   2308  O   ILE   285     113.314 141.651 118.434  1.00240.12           O  
ATOM   2309  N   GLU   286     113.290 142.758 116.471  1.00251.34           N  
ATOM   2310  CA  GLU   286     113.838 143.956 117.047  1.00252.97           C  
ATOM   2311  CB  GLU   286     114.043 145.100 116.037  1.00253.71           C  
ATOM   2312  CG  GLU   286     114.680 146.339 116.677  1.00257.74           C  
ATOM   2313  CD  GLU   286     115.141 147.287 115.578  1.00265.05           C  
ATOM   2314  OE1 GLU   286     115.203 146.847 114.399  1.00310.35           O  
ATOM   2315  OE2 GLU   286     115.446 148.465 115.906  1.00321.54           O1-
ATOM   2316  C   GLU   286     112.940 144.450 118.135  1.00255.38           C  
ATOM   2317  O   GLU   286     113.418 144.985 119.133  1.00257.20           O  
ATOM   2318  N   ASN   287     111.615 144.304 117.968  1.00252.66           N  
ATOM   2319  CA  ASN   287     110.698 144.770 118.968  1.00247.99           C  
ATOM   2320  CB  ASN   287     109.228 144.596 118.550  1.00251.48           C  
ATOM   2321  CG  ASN   287     108.369 145.491 119.432  1.00259.02           C  
ATOM   2322  OD1 ASN   287     108.816 145.982 120.468  1.00256.53           O  
ATOM   2323  ND2 ASN   287     107.095 145.712 119.010  1.00277.70           N  
ATOM   2324  C   ASN   287     110.922 143.986 120.227  1.00244.35           C  
ATOM   2325  O   ASN   287     110.896 144.538 121.326  1.00243.61           O  
ATOM   2326  N   LEU   288     111.154 142.667 120.090  1.00238.85           N  
ATOM   2327  CA  LEU   288     111.363 141.797 121.211  1.00228.81           C  
ATOM   2328  CB  LEU   288     111.475 140.325 120.785  1.00217.01           C  
ATOM   2329  CG  LEU   288     111.562 139.344 121.964  1.00252.88           C  
ATOM   2330  CD1 LEU   288     110.318 139.453 122.858  1.00215.58           C  
ATOM   2331  CD2 LEU   288     111.801 137.909 121.466  1.00257.31           C  
ATOM   2332  C   LEU   288     112.629 142.205 121.898  1.00233.28           C  
ATOM   2333  O   LEU   288     112.729 142.129 123.122  1.00232.46           O  
ATOM   2334  N   ARG   289     113.645 142.611 121.109  1.00238.13           N  
ATOM   2335  CA  ARG   289     114.913 143.028 121.641  1.00232.68           C  
ATOM   2336  CB  ARG   289     115.998 143.231 120.569  1.00232.25           C  
ATOM   2337  CG  ARG   289     116.552 141.923 119.998  1.00238.46           C  
ATOM   2338  CD  ARG   289     117.095 140.970 121.066  1.00249.51           C  
ATOM   2339  NE  ARG   289     118.061 141.731 121.907  1.00267.90           N  
ATOM   2340  CZ  ARG   289     119.386 141.779 121.583  1.00283.64           C  
ATOM   2341  NH1 ARG   289     119.848 141.134 120.474  1.00299.92           N1+
ATOM   2342  NH2 ARG   289     120.256 142.475 122.370  1.00288.13           N  
ATOM   2343  C   ARG   289     114.794 144.315 122.404  1.00234.44           C  
ATOM   2344  O   ARG   289     115.393 144.460 123.469  1.00231.99           O  
ATOM   2345  N   GLN   290     113.972 145.264 121.915  1.00239.48           N  
ATOM   2346  CA  GLN   290     113.958 146.588 122.471  1.00239.92           C  
ATOM   2347  CB  GLN   290     112.921 147.515 121.814  1.00245.60           C  
ATOM   2348  CG  GLN   290     112.946 148.934 122.389  1.00254.08           C  
ATOM   2349  CD  GLN   290     111.890 149.762 121.672  1.00264.55           C  
ATOM   2350  OE1 GLN   290     111.168 149.262 120.811  1.00267.79           O  
ATOM   2351  NE2 GLN   290     111.794 151.068 122.039  1.00282.62           N  
ATOM   2352  C   GLN   290     113.650 146.527 123.930  1.00236.83           C  
ATOM   2353  O   GLN   290     114.250 147.253 124.722  1.00233.34           O  
ATOM   2354  N   THR   291     112.698 145.670 124.331  1.00235.93           N  
ATOM   2355  CA  THR   291     112.366 145.572 125.719  1.00233.06           C  
ATOM   2356  CB  THR   291     111.164 144.704 125.970  1.00226.93           C  
ATOM   2357  OG1 THR   291     110.800 144.776 127.339  1.00234.48           O  
ATOM   2358  CG2 THR   291     111.479 143.252 125.573  1.00235.13           C  
ATOM   2359  C   THR   291     113.529 145.002 126.485  1.00234.14           C  
ATOM   2360  O   THR   291     113.865 145.496 127.560  1.00236.41           O  
ATOM   2361  N   GLU   292     114.192 143.964 125.930  1.00227.02           N  
ATOM   2362  CA  GLU   292     115.241 143.256 126.616  1.00219.15           C  
ATOM   2363  CB  GLU   292     115.748 142.015 125.858  1.00216.80           C  
ATOM   2364  CG  GLU   292     116.649 141.124 126.720  1.00220.18           C  
ATOM   2365  CD  GLU   292     117.018 139.878 125.927  1.00222.96           C  
ATOM   2366  OE1 GLU   292     116.092 139.237 125.362  1.00222.45           O  
ATOM   2367  OE2 GLU   292     118.233 139.550 125.878  1.00225.37           O1-
ATOM   2368  C   GLU   292     116.409 144.157 126.884  1.00220.87           C  
ATOM   2369  O   GLU   292     117.039 144.056 127.936  1.00218.76           O  
ATOM   2370  N   LEU   293     116.735 145.060 125.938  1.00228.40           N  
ATOM   2371  CA  LEU   293     117.841 145.956 126.136  1.00230.41           C  
ATOM   2372  CB  LEU   293     118.126 146.896 124.946  1.00230.05           C  
ATOM   2373  CG  LEU   293     118.853 146.244 123.751  1.00265.59           C  
ATOM   2374  CD1 LEU   293     120.265 145.786 124.151  1.00268.13           C  
ATOM   2375  CD2 LEU   293     118.026 145.129 123.097  1.00265.24           C  
ATOM   2376  C   LEU   293     117.571 146.824 127.325  1.00231.70           C  
ATOM   2377  O   LEU   293     118.478 147.109 128.109  1.00227.10           O  
ATOM   2378  N   LYS   294     116.310 147.262 127.499  1.00234.98           N  
ATOM   2379  CA  LYS   294     115.971 148.142 128.583  1.00229.31           C  
ATOM   2380  CB  LYS   294     114.466 148.459 128.656  1.00231.77           C  
ATOM   2381  CG  LYS   294     113.912 149.260 127.478  1.00237.50           C  
ATOM   2382  CD  LYS   294     112.383 149.242 127.420  1.00245.53           C  
ATOM   2383  CE  LYS   294     111.791 150.108 126.308  1.00253.27           C  
ATOM   2384  NZ  LYS   294     111.933 151.539 126.653  1.00263.92           N1+
ATOM   2385  C   LYS   294     116.298 147.458 129.873  1.00222.49           C  
ATOM   2386  O   LYS   294     116.868 148.066 130.778  1.00221.82           O  
ATOM   2387  N   LEU   295     115.928 146.171 129.989  1.00215.11           N  
ATOM   2388  CA  LEU   295     116.146 145.414 131.187  1.00215.48           C  
ATOM   2389  CB  LEU   295     115.473 144.024 131.107  1.00207.70           C  
ATOM   2390  CG  LEU   295     115.424 143.185 132.405  1.00202.90           C  
ATOM   2391  CD1 LEU   295     114.723 141.843 132.138  1.00201.24           C  
ATOM   2392  CD2 LEU   295     116.800 142.975 133.059  1.00203.18           C  
ATOM   2393  C   LEU   295     117.621 145.235 131.378  1.00221.26           C  
ATOM   2394  O   LEU   295     118.132 145.358 132.490  1.00228.02           O  
ATOM   2395  N   THR   296     118.349 144.970 130.278  1.00222.18           N  
ATOM   2396  CA  THR   296     119.753 144.677 130.334  1.00214.37           C  
ATOM   2397  CB  THR   296     120.336 144.360 128.989  1.00210.83           C  
ATOM   2398  OG1 THR   296     119.670 143.242 128.419  1.00210.35           O  
ATOM   2399  CG2 THR   296     121.832 144.047 129.164  1.00208.83           C  
ATOM   2400  C   THR   296     120.499 145.847 130.897  1.00216.73           C  
ATOM   2401  O   THR   296     121.480 145.674 131.619  1.00213.35           O  
ATOM   2402  N   ARG   297     120.070 147.078 130.570  1.00223.75           N  
ATOM   2403  CA  ARG   297     120.761 148.241 131.048  1.00232.26           C  
ATOM   2404  CB  ARG   297     120.134 149.555 130.549  1.00236.27           C  
ATOM   2405  CG  ARG   297     120.170 149.723 129.030  1.00242.27           C  
ATOM   2406  CD  ARG   297     119.562 151.043 128.549  1.00252.02           C  
ATOM   2407  NE  ARG   297     119.639 151.052 127.062  1.00265.82           N  
ATOM   2408  CZ  ARG   297     120.769 151.485 126.433  1.00279.80           C  
ATOM   2409  NH1 ARG   297     121.838 151.915 127.164  1.00281.74           N1+
ATOM   2410  NH2 ARG   297     120.830 151.483 125.069  1.00297.24           N  
ATOM   2411  C   ARG   297     120.712 148.287 132.547  1.00233.51           C  
ATOM   2412  O   ARG   297     121.722 148.568 133.193  1.00231.45           O  
ATOM   2413  N   LYS   298     119.536 147.998 133.139  1.00235.71           N  
ATOM   2414  CA  LYS   298     119.339 148.099 134.561  1.00234.08           C  
ATOM   2415  CB  LYS   298     117.878 147.868 134.975  1.00232.65           C  
ATOM   2416  CG  LYS   298     117.564 148.412 136.368  1.00234.65           C  
ATOM   2417  CD  LYS   298     116.066 148.572 136.633  1.00241.52           C  
ATOM   2418  CE  LYS   298     115.746 149.128 138.022  1.00253.98           C  
ATOM   2419  NZ  LYS   298     114.284 149.315 138.164  1.00271.48           N1+
ATOM   2420  C   LYS   298     120.207 147.105 135.265  1.00235.49           C  
ATOM   2421  O   LYS   298     120.685 147.354 136.372  1.00239.01           O  
ATOM   2422  N   ALA   299     120.404 145.925 134.655  1.00235.43           N  
ATOM   2423  CA  ALA   299     121.253 144.939 135.252  1.00238.25           C  
ATOM   2424  CB  ALA   299     121.316 143.631 134.444  1.00237.52           C  
ATOM   2425  C   ALA   299     122.642 145.500 135.311  1.00240.56           C  
ATOM   2426  O   ALA   299     123.356 145.300 136.290  1.00239.20           O  
ATOM   2427  N   ALA   300     123.061 146.204 134.241  1.00247.84           N  
ATOM   2428  CA  ALA   300     124.379 146.770 134.123  1.00250.35           C  
ATOM   2429  CB  ALA   300     124.647 147.366 132.730  1.00313.63           C  
ATOM   2430  C   ALA   300     124.620 147.866 135.122  1.00246.90           C  
ATOM   2431  O   ALA   300     125.701 147.944 135.705  1.00244.77           O  
ATOM   2432  N   TYR   301     123.621 148.740 135.360  1.00241.83           N  
ATOM   2433  CA  TYR   301     123.816 149.885 136.213  1.00236.17           C  
ATOM   2434  CB  TYR   301     122.543 150.713 136.458  1.00235.26           C  
ATOM   2435  CG  TYR   301     122.066 151.360 135.209  1.00280.86           C  
ATOM   2436  CD1 TYR   301     122.678 152.494 134.728  1.00282.42           C  
ATOM   2437  CD2 TYR   301     120.983 150.842 134.542  1.00280.75           C  
ATOM   2438  CE1 TYR   301     122.220 153.095 133.580  1.00284.40           C  
ATOM   2439  CE2 TYR   301     120.521 151.436 133.395  1.00281.29           C  
ATOM   2440  CZ  TYR   301     121.141 152.562 132.915  1.00283.98           C  
ATOM   2441  OH  TYR   301     120.661 153.169 131.739  1.00290.46           O  
ATOM   2442  C   TYR   301     124.188 149.430 137.590  1.00232.83           C  
ATOM   2443  O   TYR   301     125.103 149.977 138.206  1.00238.85           O  
ATOM   2444  N   VAL   302     123.473 148.412 138.101  1.00226.37           N  
ATOM   2445  CA  VAL   302     123.642 147.925 139.441  1.00228.17           C  
ATOM   2446  CB  VAL   302     122.756 146.747 139.720  1.00223.62           C  
ATOM   2447  CG1 VAL   302     122.994 146.275 141.161  1.00282.40           C  
ATOM   2448  CG2 VAL   302     121.307 147.126 139.402  1.00281.05           C  
ATOM   2449  C   VAL   302     125.040 147.428 139.586  1.00234.27           C  
ATOM   2450  O   VAL   302     125.686 147.646 140.611  1.00233.39           O  
ATOM   2451  N   ARG   303     125.532 146.725 138.551  1.00245.63           N  
ATOM   2452  CA  ARG   303     126.849 146.165 138.582  1.00247.45           C  
ATOM   2453  CB  ARG   303     127.152 145.273 137.369  1.00260.98           C  
ATOM   2454  CG  ARG   303     128.397 144.408 137.566  1.00278.59           C  
ATOM   2455  CD  ARG   303     129.700 145.199 137.497  1.00302.62           C  
ATOM   2456  NE  ARG   303     130.815 144.271 137.829  1.00334.23           N  
ATOM   2457  CZ  ARG   303     131.254 144.177 139.117  1.00354.80           C  
ATOM   2458  NH1 ARG   303     130.653 144.916 140.096  1.00373.07           N1+
ATOM   2459  NH2 ARG   303     132.296 143.354 139.426  1.00368.05           N  
ATOM   2460  C   ARG   303     127.851 147.279 138.620  1.00238.22           C  
ATOM   2461  O   ARG   303     128.899 147.153 139.251  1.00234.20           O  
ATOM   2462  N   TYR   304     127.556 148.398 137.931  1.00231.94           N  
ATOM   2463  CA  TYR   304     128.447 149.522 137.868  1.00224.38           C  
ATOM   2464  CB  TYR   304     127.839 150.645 137.002  1.00217.95           C  
ATOM   2465  CG  TYR   304     128.819 151.751 136.812  1.00210.94           C  
ATOM   2466  CD1 TYR   304     129.818 151.640 135.876  1.00209.24           C  
ATOM   2467  CD2 TYR   304     128.727 152.909 137.548  1.00208.20           C  
ATOM   2468  CE1 TYR   304     130.720 152.659 135.689  1.00212.46           C  
ATOM   2469  CE2 TYR   304     129.626 153.933 137.365  1.00210.42           C  
ATOM   2470  CZ  TYR   304     130.628 153.809 136.434  1.00214.27           C  
ATOM   2471  OH  TYR   304     131.553 154.859 136.244  1.00218.85           O  
ATOM   2472  C   TYR   304     128.635 150.036 139.263  1.00223.48           C  
ATOM   2473  O   TYR   304     129.758 150.296 139.692  1.00219.40           O  
ATOM   2474  N   PHE   305     127.524 150.176 140.013  1.00227.41           N  
ATOM   2475  CA  PHE   305     127.563 150.664 141.361  1.00228.69           C  
ATOM   2476  CB  PHE   305     126.169 150.904 141.966  1.00228.35           C  
ATOM   2477  CG  PHE   305     125.594 152.082 141.257  1.00228.52           C  
ATOM   2478  CD1 PHE   305     125.974 153.357 141.608  1.00229.27           C  
ATOM   2479  CD2 PHE   305     124.674 151.918 140.248  1.00228.68           C  
ATOM   2480  CE1 PHE   305     125.450 154.451 140.959  1.00229.12           C  
ATOM   2481  CE2 PHE   305     124.147 153.007 139.595  1.00228.00           C  
ATOM   2482  CZ  PHE   305     124.535 154.276 139.950  1.00228.99           C  
ATOM   2483  C   PHE   305     128.293 149.688 142.228  1.00230.84           C  
ATOM   2484  O   PHE   305     129.065 150.081 143.102  1.00233.65           O  
ATOM   2485  N   ASN   306     128.063 148.380 142.013  1.00234.17           N  
ATOM   2486  CA  ASN   306     128.688 147.392 142.842  1.00223.91           C  
ATOM   2487  CB  ASN   306     128.279 145.953 142.480  1.00218.76           C  
ATOM   2488  CG  ASN   306     128.713 145.025 143.610  1.00215.79           C  
ATOM   2489  OD1 ASN   306     129.376 145.439 144.560  1.00278.38           O  
ATOM   2490  ND2 ASN   306     128.329 143.725 143.500  1.00274.92           N  
ATOM   2491  C   ASN   306     130.173 147.488 142.685  1.00223.76           C  
ATOM   2492  O   ASN   306     130.908 147.414 143.668  1.00219.71           O  
ATOM   2493  N   SER   307     130.654 147.637 141.436  1.00227.73           N  
ATOM   2494  CA  SER   307     132.063 147.702 141.172  1.00228.48           C  
ATOM   2495  CB  SER   307     132.380 147.595 139.669  1.00224.57           C  
ATOM   2496  OG  SER   307     133.783 147.616 139.460  1.00220.89           O  
ATOM   2497  C   SER   307     132.644 148.996 141.676  1.00235.62           C  
ATOM   2498  O   SER   307     133.697 149.001 142.311  1.00239.17           O  
ATOM   2499  N   SER   308     131.952 150.125 141.420  1.00246.33           N  
ATOM   2500  CA  SER   308     132.435 151.446 141.731  1.00250.26           C  
ATOM   2501  CB  SER   308     131.495 152.552 141.229  1.00255.70           C  
ATOM   2502  OG  SER   308     131.434 152.529 139.814  1.00258.28           O  
ATOM   2503  C   SER   308     132.574 151.649 143.206  1.00246.79           C  
ATOM   2504  O   SER   308     133.494 152.330 143.654  1.00241.11           O  
ATOM   2505  N   ALA   309     131.674 151.052 144.004  1.00247.32           N  
ATOM   2506  CA  ALA   309     131.675 151.259 145.424  1.00246.26           C  
ATOM   2507  CB  ALA   309     130.570 150.473 146.153  1.00248.90           C  
ATOM   2508  C   ALA   309     132.984 150.795 145.972  1.00239.83           C  
ATOM   2509  O   ALA   309     133.521 151.393 146.902  1.00240.88           O  
ATOM   2510  N   PHE   310     133.524 149.701 145.407  1.00231.38           N  
ATOM   2511  CA  PHE   310     134.748 149.129 145.881  1.00224.38           C  
ATOM   2512  CB  PHE   310     135.127 147.861 145.091  1.00216.52           C  
ATOM   2513  CG  PHE   310     136.327 147.234 145.715  1.00208.68           C  
ATOM   2514  CD1 PHE   310     136.202 146.484 146.861  1.00204.83           C  
ATOM   2515  CD2 PHE   310     137.572 147.379 145.146  1.00208.05           C  
ATOM   2516  CE1 PHE   310     137.305 145.898 147.439  1.00206.04           C  
ATOM   2517  CE2 PHE   310     138.676 146.795 145.719  1.00208.51           C  
ATOM   2518  CZ  PHE   310     138.545 146.053 146.869  1.00206.77           C  
ATOM   2519  C   PHE   310     135.860 150.132 145.742  1.00225.80           C  
ATOM   2520  O   PHE   310     136.638 150.321 146.675  1.00231.68           O  
ATOM   2521  N   PHE   311     135.970 150.803 144.577  1.00221.39           N  
ATOM   2522  CA  PHE   311     137.033 151.750 144.354  1.00218.78           C  
ATOM   2523  CB  PHE   311     137.117 152.275 142.911  1.00211.68           C  
ATOM   2524  CG  PHE   311     137.597 151.170 142.036  1.00205.71           C  
ATOM   2525  CD1 PHE   311     138.936 150.858 141.974  1.00204.32           C  
ATOM   2526  CD2 PHE   311     136.709 150.456 141.267  1.00209.84           C  
ATOM   2527  CE1 PHE   311     139.380 149.841 141.163  1.00208.30           C  
ATOM   2528  CE2 PHE   311     137.146 149.438 140.453  1.00212.04           C  
ATOM   2529  CZ  PHE   311     138.484 149.129 140.401  1.00211.14           C  
ATOM   2530  C   PHE   311     136.892 152.953 145.242  1.00227.10           C  
ATOM   2531  O   PHE   311     137.872 153.424 145.815  1.00224.98           O  
ATOM   2532  N   PHE   312     135.663 153.485 145.366  1.00234.05           N  
ATOM   2533  CA  PHE   312     135.377 154.676 146.123  1.00225.44           C  
ATOM   2534  CB  PHE   312     133.936 155.186 145.944  1.00220.93           C  
ATOM   2535  CG  PHE   312     133.821 155.767 144.576  1.00220.90           C  
ATOM   2536  CD1 PHE   312     134.303 157.029 144.320  1.00221.76           C  
ATOM   2537  CD2 PHE   312     133.224 155.063 143.556  1.00221.93           C  
ATOM   2538  CE1 PHE   312     134.201 157.579 143.064  1.00223.41           C  
ATOM   2539  CE2 PHE   312     133.119 155.607 142.298  1.00222.72           C  
ATOM   2540  CZ  PHE   312     133.609 156.867 142.049  1.00223.32           C  
ATOM   2541  C   PHE   312     135.591 154.469 147.593  1.00229.40           C  
ATOM   2542  O   PHE   312     135.994 155.390 148.302  1.00237.24           O  
ATOM   2543  N   SER   313     135.326 153.254 148.095  1.00226.96           N  
ATOM   2544  CA  SER   313     135.307 152.989 149.509  1.00226.96           C  
ATOM   2545  CB  SER   313     134.996 151.515 149.829  1.00228.10           C  
ATOM   2546  OG  SER   313     134.992 151.308 151.235  1.00236.02           O  
ATOM   2547  C   SER   313     136.607 153.321 150.188  1.00227.95           C  
ATOM   2548  O   SER   313     136.599 153.735 151.346  1.00230.62           O  
ATOM   2549  N   GLY   314     137.754 153.211 149.492  1.00227.44           N  
ATOM   2550  CA  GLY   314     139.027 153.347 150.149  1.00236.15           C  
ATOM   2551  C   GLY   314     139.141 154.663 150.866  1.00245.09           C  
ATOM   2552  O   GLY   314     139.674 154.716 151.973  1.00249.57           O  
ATOM   2553  N   PHE   315     138.690 155.768 150.247  1.00252.73           N  
ATOM   2554  CA  PHE   315     138.787 157.063 150.867  1.00247.18           C  
ATOM   2555  CB  PHE   315     138.371 158.190 149.902  1.00242.76           C  
ATOM   2556  CG  PHE   315     138.461 159.495 150.616  1.00296.59           C  
ATOM   2557  CD1 PHE   315     139.669 160.132 150.779  1.00242.18           C  
ATOM   2558  CD2 PHE   315     137.323 160.091 151.112  1.00297.86           C  
ATOM   2559  CE1 PHE   315     139.743 161.339 151.435  1.00301.21           C  
ATOM   2560  CE2 PHE   315     137.391 161.298 151.769  1.00301.04           C  
ATOM   2561  CZ  PHE   315     138.603 161.923 151.931  1.00301.91           C  
ATOM   2562  C   PHE   315     137.898 157.151 152.072  1.00249.58           C  
ATOM   2563  O   PHE   315     138.322 157.590 153.140  1.00248.84           O  
ATOM   2564  N   PHE   316     136.635 156.714 151.927  1.00254.69           N  
ATOM   2565  CA  PHE   316     135.651 156.868 152.962  1.00251.07           C  
ATOM   2566  CB  PHE   316     134.247 156.440 152.499  1.00247.62           C  
ATOM   2567  CG  PHE   316     133.260 156.987 153.470  1.00246.12           C  
ATOM   2568  CD1 PHE   316     132.810 158.282 153.342  1.00247.68           C  
ATOM   2569  CD2 PHE   316     132.780 156.215 154.500  1.00247.76           C  
ATOM   2570  CE1 PHE   316     131.897 158.800 154.230  1.00250.83           C  
ATOM   2571  CE2 PHE   316     131.866 156.729 155.391  1.00250.80           C  
ATOM   2572  CZ  PHE   316     131.423 158.022 155.259  1.00251.67           C  
ATOM   2573  C   PHE   316     136.016 156.048 154.162  1.00252.36           C  
ATOM   2574  O   PHE   316     135.921 156.519 155.295  1.00258.85           O  
ATOM   2575  N   VAL   317     136.450 154.794 153.944  1.00251.02           N  
ATOM   2576  CA  VAL   317     136.713 153.900 155.034  1.00252.38           C  
ATOM   2577  CB  VAL   317     137.059 152.510 154.570  1.00256.48           C  
ATOM   2578  CG1 VAL   317     138.415 152.537 153.844  1.00258.50           C  
ATOM   2579  CG2 VAL   317     137.006 151.558 155.776  1.00256.27           C  
ATOM   2580  C   VAL   317     137.825 154.427 155.893  1.00245.65           C  
ATOM   2581  O   VAL   317     137.748 154.354 157.118  1.00247.75           O  
ATOM   2582  N   VAL   318     138.915 154.922 155.277  1.00231.20           N  
ATOM   2583  CA  VAL   318     140.032 155.431 156.024  1.00238.91           C  
ATOM   2584  CB  VAL   318     141.249 155.622 155.164  1.00240.61           C  
ATOM   2585  CG1 VAL   318     142.375 156.225 156.022  1.00243.59           C  
ATOM   2586  CG2 VAL   318     141.609 154.270 154.523  1.00240.73           C  
ATOM   2587  C   VAL   318     139.728 156.756 156.666  1.00240.97           C  
ATOM   2588  O   VAL   318     139.974 156.946 157.855  1.00235.61           O  
ATOM   2589  N   PHE   319     139.139 157.694 155.894  1.00249.82           N  
ATOM   2590  CA  PHE   319     138.932 159.051 156.330  1.00243.96           C  
ATOM   2591  CB  PHE   319     138.257 159.916 155.249  1.00249.49           C  
ATOM   2592  CG  PHE   319     138.214 161.327 155.728  1.00301.60           C  
ATOM   2593  CD1 PHE   319     139.327 162.133 155.630  1.00309.08           C  
ATOM   2594  CD2 PHE   319     137.060 161.853 156.262  1.00304.49           C  
ATOM   2595  CE1 PHE   319     139.293 163.436 156.067  1.00312.66           C  
ATOM   2596  CE2 PHE   319     137.020 163.155 156.700  1.00309.48           C  
ATOM   2597  CZ  PHE   319     138.137 163.949 156.604  1.00311.49           C  
ATOM   2598  C   PHE   319     138.058 159.052 157.542  1.00234.46           C  
ATOM   2599  O   PHE   319     138.311 159.785 158.497  1.00229.24           O  
ATOM   2600  N   LEU   320     137.007 158.218 157.537  1.00229.42           N  
ATOM   2601  CA  LEU   320     136.073 158.181 158.622  1.00233.57           C  
ATOM   2602  CB  LEU   320     134.908 157.204 158.335  1.00231.48           C  
ATOM   2603  CG  LEU   320     133.727 157.190 159.336  1.00282.49           C  
ATOM   2604  CD1 LEU   320     132.628 156.232 158.849  1.00281.12           C  
ATOM   2605  CD2 LEU   320     134.148 156.852 160.776  1.00280.84           C  
ATOM   2606  C   LEU   320     136.793 157.752 159.867  1.00235.62           C  
ATOM   2607  O   LEU   320     136.503 158.249 160.952  1.00235.49           O  
ATOM   2608  N   SER   321     137.719 156.782 159.759  1.00239.61           N  
ATOM   2609  CA  SER   321     138.417 156.285 160.915  1.00244.24           C  
ATOM   2610  CB  SER   321     139.104 154.934 160.650  1.00247.33           C  
ATOM   2611  OG  SER   321     140.118 155.081 159.666  1.00305.88           O  
ATOM   2612  C   SER   321     139.474 157.231 161.433  1.00242.43           C  
ATOM   2613  O   SER   321     139.651 157.338 162.645  1.00248.25           O  
ATOM   2614  N   VAL   322     140.229 157.906 160.538  1.00228.44           N  
ATOM   2615  CA  VAL   322     141.355 158.728 160.919  1.00227.57           C  
ATOM   2616  CB  VAL   322     142.177 159.157 159.738  1.00234.74           C  
ATOM   2617  CG1 VAL   322     143.297 160.088 160.232  1.00240.75           C  
ATOM   2618  CG2 VAL   322     142.686 157.902 159.010  1.00237.69           C  
ATOM   2619  C   VAL   322     140.975 159.980 161.660  1.00221.72           C  
ATOM   2620  O   VAL   322     141.579 160.303 162.683  1.00205.29           O  
ATOM   2621  N   LEU   323     139.942 160.703 161.182  1.00231.07           N  
ATOM   2622  CA  LEU   323     139.590 161.988 161.721  1.00236.47           C  
ATOM   2623  CB  LEU   323     138.477 162.718 160.928  1.00246.65           C  
ATOM   2624  CG  LEU   323     137.032 162.204 161.111  1.00302.00           C  
ATOM   2625  CD1 LEU   323     136.452 162.604 162.480  1.00300.09           C  
ATOM   2626  CD2 LEU   323     136.134 162.639 159.944  1.00304.03           C  
ATOM   2627  C   LEU   323     139.229 161.909 163.179  1.00232.23           C  
ATOM   2628  O   LEU   323     139.480 162.882 163.891  1.00232.73           O  
ATOM   2629  N   PRO   324     138.661 160.852 163.702  1.00230.14           N  
ATOM   2630  CA  PRO   324     138.364 160.818 165.111  1.00227.07           C  
ATOM   2631  CD  PRO   324     137.802 159.935 162.967  1.00225.05           C  
ATOM   2632  CB  PRO   324     137.537 159.550 165.345  1.00225.02           C  
ATOM   2633  CG  PRO   324     137.529 158.819 163.987  1.00223.17           C  
ATOM   2634  C   PRO   324     139.609 160.941 165.933  1.00224.65           C  
ATOM   2635  O   PRO   324     139.522 161.267 167.117  1.00218.88           O  
ATOM   2636  N   TYR   325     140.775 160.664 165.333  1.00221.36           N  
ATOM   2637  CA  TYR   325     142.028 160.781 166.019  1.00221.79           C  
ATOM   2638  CB  TYR   325     143.189 160.228 165.169  1.00227.10           C  
ATOM   2639  CG  TYR   325     144.470 160.354 165.913  1.00238.42           C  
ATOM   2640  CD1 TYR   325     144.629 159.730 167.127  1.00262.54           C  
ATOM   2641  CD2 TYR   325     145.528 161.051 165.378  1.00247.65           C  
ATOM   2642  CE1 TYR   325     145.814 159.833 167.812  1.00251.13           C  
ATOM   2643  CE2 TYR   325     146.717 161.152 166.062  1.00276.21           C  
ATOM   2644  CZ  TYR   325     146.860 160.545 167.283  1.00277.38           C  
ATOM   2645  OH  TYR   325     148.077 160.645 167.990  1.00283.05           O  
ATOM   2646  C   TYR   325     142.232 162.238 166.313  1.00219.39           C  
ATOM   2647  O   TYR   325     142.808 162.586 167.339  1.00204.49           O  
ATOM   2648  N   ALA   326     141.777 163.128 165.401  1.00231.28           N  
ATOM   2649  CA  ALA   326     141.886 164.553 165.570  1.00237.34           C  
ATOM   2650  CB  ALA   326     141.310 165.336 164.376  1.00239.00           C  
ATOM   2651  C   ALA   326     141.127 164.963 166.795  1.00239.10           C  
ATOM   2652  O   ALA   326     141.564 165.871 167.502  1.00237.70           O  
ATOM   2653  N   LEU   327     139.955 164.336 167.051  1.00243.27           N  
ATOM   2654  CA  LEU   327     139.243 164.570 168.281  1.00239.25           C  
ATOM   2655  CB  LEU   327     138.080 163.581 168.480  1.00235.64           C  
ATOM   2656  CG  LEU   327     137.298 163.748 169.795  1.00228.54           C  
ATOM   2657  CD1 LEU   327     136.499 165.060 169.820  1.00224.85           C  
ATOM   2658  CD2 LEU   327     136.442 162.502 170.081  1.00222.64           C  
ATOM   2659  C   LEU   327     140.284 164.244 169.280  1.00237.25           C  
ATOM   2660  O   LEU   327     140.817 163.140 169.262  1.00234.24           O  
ATOM   2661  N   ILE   328     140.579 165.193 170.184  1.00237.57           N  
ATOM   2662  CA  ILE   328     141.778 165.111 170.961  1.00243.02           C  
ATOM   2663  CB  ILE   328     142.001 163.789 171.650  1.00246.23           C  
ATOM   2664  CG1 ILE   328     140.901 163.522 172.694  1.00278.02           C  
ATOM   2665  CG2 ILE   328     143.418 163.803 172.249  1.00285.97           C  
ATOM   2666  CD1 ILE   328     139.517 163.287 172.091  1.00273.05           C  
ATOM   2667  C   ILE   328     142.793 165.284 169.885  1.00242.76           C  
ATOM   2668  O   ILE   328     143.012 164.382 169.089  1.00230.01           O  
ATOM   2669  N   LYS   329     143.468 166.441 169.830  1.00251.43           N  
ATOM   2670  CA  LYS   329     144.282 166.706 168.683  1.00254.24           C  
ATOM   2671  CB  LYS   329     144.904 168.117 168.713  1.00251.35           C  
ATOM   2672  CG  LYS   329     145.441 168.559 170.081  1.00250.04           C  
ATOM   2673  CD  LYS   329     146.775 167.938 170.499  1.00251.99           C  
ATOM   2674  CE  LYS   329     147.273 168.406 171.867  1.00260.06           C  
ATOM   2675  NZ  LYS   329     148.564 167.754 172.185  1.00260.22           N1+
ATOM   2676  C   LYS   329     145.337 165.667 168.492  1.00259.43           C  
ATOM   2677  O   LYS   329     146.322 165.566 169.218  1.00266.14           O  
ATOM   2678  N   GLY   330     145.145 164.841 167.456  1.00256.01           N  
ATOM   2679  CA  GLY   330     146.125 163.845 167.208  1.00241.18           C  
ATOM   2680  C   GLY   330     146.564 164.082 165.818  1.00233.43           C  
ATOM   2681  O   GLY   330     145.786 163.897 164.882  1.00233.39           O  
ATOM   2682  N   ILE   331     147.820 164.541 165.662  1.00224.39           N  
ATOM   2683  CA  ILE   331     148.344 164.689 164.346  1.00209.73           C  
ATOM   2684  CB  ILE   331     148.530 166.122 163.930  1.00201.40           C  
ATOM   2685  CG1 ILE   331     149.019 166.190 162.475  1.00195.95           C  
ATOM   2686  CG2 ILE   331     149.431 166.834 164.954  1.00197.45           C  
ATOM   2687  CD1 ILE   331     148.928 167.586 161.863  1.00193.59           C  
ATOM   2688  C   ILE   331     149.670 163.984 164.302  1.00204.92           C  
ATOM   2689  O   ILE   331     150.592 164.353 165.027  1.00204.10           O  
ATOM   2690  N   ILE   332     149.787 162.910 163.483  1.00197.74           N  
ATOM   2691  CA  ILE   332     151.051 162.217 163.362  1.00202.88           C  
ATOM   2692  CB  ILE   332     151.237 161.173 164.436  1.00207.52           C  
ATOM   2693  CG1 ILE   332     152.702 160.711 164.543  1.00235.35           C  
ATOM   2694  CG2 ILE   332     150.224 160.044 164.197  1.00234.21           C  
ATOM   2695  CD1 ILE   332     153.242 159.984 163.318  1.00237.22           C  
ATOM   2696  C   ILE   332     151.148 161.577 161.992  1.00203.66           C  
ATOM   2697  O   ILE   332     150.258 160.838 161.577  1.00193.63           O  
ATOM   2698  N   LEU   333     152.253 161.865 161.263  1.00217.20           N  
ATOM   2699  CA  LEU   333     152.545 161.489 159.892  1.00227.05           C  
ATOM   2700  CB  LEU   333     153.679 162.347 159.303  1.00232.53           C  
ATOM   2701  CG  LEU   333     153.937 162.102 157.807  1.00234.85           C  
ATOM   2702  CD1 LEU   333     152.726 162.533 156.962  1.00238.02           C  
ATOM   2703  CD2 LEU   333     155.248 162.762 157.349  1.00233.96           C  
ATOM   2704  C   LEU   333     152.904 160.060 159.641  1.00231.01           C  
ATOM   2705  O   LEU   333     152.542 159.500 158.608  1.00219.38           O  
ATOM   2706  N   ARG   334     153.694 159.433 160.518  1.00245.38           N  
ATOM   2707  CA  ARG   334     154.055 158.088 160.195  1.00245.84           C  
ATOM   2708  CB  ARG   334     154.979 157.449 161.241  1.00248.54           C  
ATOM   2709  CG  ARG   334     156.324 158.155 161.395  1.00255.37           C  
ATOM   2710  CD  ARG   334     157.161 157.579 162.535  1.00268.04           C  
ATOM   2711  NE  ARG   334     156.375 157.757 163.788  1.00281.77           N  
ATOM   2712  CZ  ARG   334     156.452 158.930 164.480  1.00289.25           C  
ATOM   2713  NH1 ARG   334     157.240 159.944 164.018  1.00298.07           N1+
ATOM   2714  NH2 ARG   334     155.736 159.091 165.631  1.00291.62           N  
ATOM   2715  C   ARG   334     152.795 157.307 160.226  1.00245.74           C  
ATOM   2716  O   ARG   334     152.517 156.515 159.330  1.00246.32           O  
ATOM   2717  N   LYS   335     151.972 157.604 161.246  1.00247.02           N  
ATOM   2718  CA  LYS   335     150.791 156.866 161.561  1.00247.51           C  
ATOM   2719  CB  LYS   335     150.016 157.482 162.741  1.00254.72           C  
ATOM   2720  CG  LYS   335     150.471 157.086 164.146  1.00267.64           C  
ATOM   2721  CD  LYS   335     150.058 155.670 164.554  1.00283.87           C  
ATOM   2722  CE  LYS   335     150.152 155.431 166.062  1.00359.15           C  
ATOM   2723  NZ  LYS   335     149.346 154.249 166.438  1.00376.72           N1+
ATOM   2724  C   LYS   335     149.789 156.825 160.445  1.00242.51           C  
ATOM   2725  O   LYS   335     149.199 155.778 160.192  1.00237.81           O  
ATOM   2726  N   ILE   336     149.521 157.957 159.775  1.00239.51           N  
ATOM   2727  CA  ILE   336     148.472 157.959 158.787  1.00247.15           C  
ATOM   2728  CB  ILE   336     147.965 159.308 158.332  1.00253.19           C  
ATOM   2729  CG1 ILE   336     149.002 160.131 157.557  1.00257.61           C  
ATOM   2730  CG2 ILE   336     147.450 160.029 159.586  1.00255.60           C  
ATOM   2731  CD1 ILE   336     150.096 160.708 158.442  1.00258.77           C  
ATOM   2732  C   ILE   336     148.803 157.154 157.564  1.00245.76           C  
ATOM   2733  O   ILE   336     147.892 156.648 156.910  1.00247.63           O  
ATOM   2734  N   PHE   337     150.085 157.101 157.151  1.00242.69           N  
ATOM   2735  CA  PHE   337     150.423 156.354 155.965  1.00246.90           C  
ATOM   2736  CB  PHE   337     151.907 156.439 155.566  1.00247.61           C  
ATOM   2737  CG  PHE   337     152.193 157.771 154.973  1.00250.40           C  
ATOM   2738  CD1 PHE   337     151.824 158.038 153.675  1.00255.23           C  
ATOM   2739  CD2 PHE   337     152.846 158.736 155.700  1.00254.29           C  
ATOM   2740  CE1 PHE   337     152.090 159.261 153.112  1.00260.98           C  
ATOM   2741  CE2 PHE   337     153.115 159.961 155.142  1.00257.65           C  
ATOM   2742  CZ  PHE   337     152.736 160.224 153.849  1.00260.54           C  
ATOM   2743  C   PHE   337     150.169 154.898 156.164  1.00251.02           C  
ATOM   2744  O   PHE   337     149.493 154.262 155.360  1.00251.46           O  
ATOM   2745  N   THR   338     150.679 154.350 157.281  1.00256.15           N  
ATOM   2746  CA  THR   338     150.661 152.948 157.575  1.00258.54           C  
ATOM   2747  CB  THR   338     151.391 152.635 158.850  1.00259.04           C  
ATOM   2748  OG1 THR   338     151.609 151.237 158.960  1.00263.00           O  
ATOM   2749  CG2 THR   338     150.570 153.153 160.043  1.00259.69           C  
ATOM   2750  C   THR   338     149.247 152.463 157.685  1.00259.34           C  
ATOM   2751  O   THR   338     148.954 151.321 157.332  1.00270.58           O  
ATOM   2752  N   THR   339     148.334 153.319 158.180  1.00248.09           N  
ATOM   2753  CA  THR   339     146.955 152.968 158.360  1.00249.50           C  
ATOM   2754  CB  THR   339     146.139 154.066 158.983  1.00254.87           C  
ATOM   2755  OG1 THR   339     146.137 155.216 158.150  1.00257.23           O  
ATOM   2756  CG2 THR   339     146.737 154.407 160.360  1.00260.45           C  
ATOM   2757  C   THR   339     146.349 152.643 157.028  1.00246.68           C  
ATOM   2758  O   THR   339     145.445 151.813 156.958  1.00243.79           O  
ATOM   2759  N   ILE   340     146.790 153.316 155.942  1.00246.92           N  
ATOM   2760  CA  ILE   340     146.227 153.043 154.649  1.00241.63           C  
ATOM   2761  CB  ILE   340     146.659 154.017 153.576  1.00242.34           C  
ATOM   2762  CG1 ILE   340     145.633 154.008 152.438  1.00286.12           C  
ATOM   2763  CG2 ILE   340     148.078 153.683 153.088  1.00290.54           C  
ATOM   2764  CD1 ILE   340     144.295 154.634 152.832  1.00242.17           C  
ATOM   2765  C   ILE   340     146.583 151.642 154.258  1.00235.60           C  
ATOM   2766  O   ILE   340     145.737 150.886 153.787  1.00229.03           O  
ATOM   2767  N   SER   341     147.848 151.246 154.483  1.00231.12           N  
ATOM   2768  CA  SER   341     148.317 149.941 154.136  1.00238.86           C  
ATOM   2769  CB  SER   341     149.811 149.772 154.452  1.00239.32           C  
ATOM   2770  OG  SER   341     150.241 148.471 154.095  1.00241.85           O  
ATOM   2771  C   SER   341     147.558 148.920 154.932  1.00242.02           C  
ATOM   2772  O   SER   341     147.269 147.834 154.437  1.00250.44           O  
ATOM   2773  N   PHE   342     147.241 149.224 156.207  1.00240.83           N  
ATOM   2774  CA  PHE   342     146.522 148.289 157.031  1.00244.23           C  
ATOM   2775  CB  PHE   342     146.411 148.708 158.506  1.00234.87           C  
ATOM   2776  CG  PHE   342     147.778 148.744 159.084  1.00229.73           C  
ATOM   2777  CD1 PHE   342     148.561 147.618 159.065  1.00226.99           C  
ATOM   2778  CD2 PHE   342     148.261 149.883 159.681  1.00231.74           C  
ATOM   2779  CE1 PHE   342     149.825 147.628 159.607  1.00228.11           C  
ATOM   2780  CE2 PHE   342     149.523 149.900 160.225  1.00232.67           C  
ATOM   2781  CZ  PHE   342     150.309 148.774 160.188  1.00230.79           C  
ATOM   2782  C   PHE   342     145.105 148.139 156.558  1.00258.02           C  
ATOM   2783  O   PHE   342     144.583 147.029 156.486  1.00272.52           O  
ATOM   2784  N   CYS   343     144.446 149.270 156.244  1.00263.28           N  
ATOM   2785  CA  CYS   343     143.044 149.300 155.923  1.00261.18           C  
ATOM   2786  CB  CYS   343     142.508 150.733 155.763  1.00263.92           C  
ATOM   2787  SG  CYS   343     140.735 150.771 155.364  1.00274.55           S  
ATOM   2788  C   CYS   343     142.719 148.565 154.656  1.00256.35           C  
ATOM   2789  O   CYS   343     141.741 147.822 154.596  1.00258.18           O  
ATOM   2790  N   ILE   344     143.546 148.742 153.614  1.00246.89           N  
ATOM   2791  CA  ILE   344     143.313 148.186 152.310  1.00244.68           C  
ATOM   2792  CB  ILE   344     144.419 148.571 151.376  1.00244.23           C  
ATOM   2793  CG1 ILE   344     144.429 150.101 151.229  1.00284.36           C  
ATOM   2794  CG2 ILE   344     144.257 147.810 150.049  1.00273.54           C  
ATOM   2795  CD1 ILE   344     145.719 150.653 150.633  1.00287.74           C  
ATOM   2796  C   ILE   344     143.260 146.690 152.417  1.00242.23           C  
ATOM   2797  O   ILE   344     142.474 146.046 151.723  1.00246.80           O  
ATOM   2798  N   VAL   345     144.127 146.094 153.256  1.00238.50           N  
ATOM   2799  CA  VAL   345     144.149 144.667 153.431  1.00241.52           C  
ATOM   2800  CB  VAL   345     145.261 144.206 154.327  1.00241.33           C  
ATOM   2801  CG1 VAL   345     145.141 142.684 154.517  1.00241.24           C  
ATOM   2802  CG2 VAL   345     146.599 144.653 153.711  1.00242.64           C  
ATOM   2803  C   VAL   345     142.849 144.217 154.043  1.00242.86           C  
ATOM   2804  O   VAL   345     142.268 143.228 153.601  1.00248.86           O  
ATOM   2805  N   LEU   346     142.355 144.934 155.077  1.00241.98           N  
ATOM   2806  CA  LEU   346     141.110 144.572 155.705  1.00242.30           C  
ATOM   2807  CB  LEU   346     140.659 145.495 156.850  1.00240.33           C  
ATOM   2808  CG  LEU   346     141.189 145.131 158.239  1.00241.11           C  
ATOM   2809  CD1 LEU   346     140.668 146.124 159.290  1.00241.70           C  
ATOM   2810  CD2 LEU   346     140.814 143.681 158.588  1.00242.67           C  
ATOM   2811  C   LEU   346     140.011 144.672 154.710  1.00243.49           C  
ATOM   2812  O   LEU   346     139.112 143.835 154.682  1.00238.21           O  
ATOM   2813  N   ARG   347     140.051 145.723 153.878  1.00248.64           N  
ATOM   2814  CA  ARG   347     139.018 145.973 152.918  1.00243.10           C  
ATOM   2815  CB  ARG   347     139.277 147.276 152.143  1.00252.06           C  
ATOM   2816  CG  ARG   347     138.160 147.688 151.188  1.00260.04           C  
ATOM   2817  CD  ARG   347     138.513 148.942 150.387  1.00271.48           C  
ATOM   2818  NE  ARG   347     139.833 148.677 149.751  1.00282.32           N  
ATOM   2819  CZ  ARG   347     140.088 149.098 148.477  1.00295.74           C  
ATOM   2820  NH1 ARG   347     139.148 149.804 147.785  1.00304.95           N1+
ATOM   2821  NH2 ARG   347     141.284 148.801 147.893  1.00305.04           N  
ATOM   2822  C   ARG   347     138.953 144.843 151.936  1.00230.16           C  
ATOM   2823  O   ARG   347     137.868 144.392 151.572  1.00220.03           O  
ATOM   2824  N   MET   348     140.118 144.352 151.471  1.00225.38           N  
ATOM   2825  CA  MET   348     140.105 143.295 150.503  1.00230.04           C  
ATOM   2826  CB  MET   348     141.506 142.938 149.981  1.00233.75           C  
ATOM   2827  CG  MET   348     141.476 141.969 148.797  1.00238.24           C  
ATOM   2828  SD  MET   348     143.061 141.780 147.930  1.00251.95           S  
ATOM   2829  CE  MET   348     142.995 143.407 147.127  1.00255.00           C  
ATOM   2830  C   MET   348     139.493 142.064 151.105  1.00229.99           C  
ATOM   2831  O   MET   348     138.655 141.413 150.483  1.00229.55           O  
ATOM   2832  N   ALA   349     139.886 141.717 152.347  1.00234.21           N  
ATOM   2833  CA  ALA   349     139.436 140.497 152.963  1.00232.26           C  
ATOM   2834  CB  ALA   349     140.166 140.201 154.285  1.00233.57           C  
ATOM   2835  C   ALA   349     137.963 140.467 153.259  1.00230.59           C  
ATOM   2836  O   ALA   349     137.295 139.480 152.959  1.00232.35           O  
ATOM   2837  N   VAL   350     137.424 141.525 153.897  1.00226.94           N  
ATOM   2838  CA  VAL   350     136.042 141.525 154.297  1.00231.85           C  
ATOM   2839  CB  VAL   350     135.759 142.557 155.353  1.00234.02           C  
ATOM   2840  CG1 VAL   350     135.951 143.951 154.744  1.00235.07           C  
ATOM   2841  CG2 VAL   350     134.359 142.307 155.935  1.00235.66           C  
ATOM   2842  C   VAL   350     135.099 141.721 153.146  1.00234.62           C  
ATOM   2843  O   VAL   350     134.062 141.063 153.060  1.00233.44           O  
ATOM   2844  N   THR   351     135.400 142.687 152.259  1.00243.43           N  
ATOM   2845  CA  THR   351     134.467 142.997 151.216  1.00247.51           C  
ATOM   2846  CB  THR   351     134.791 144.301 150.544  1.00251.01           C  
ATOM   2847  OG1 THR   351     134.876 145.337 151.511  1.00260.08           O  
ATOM   2848  CG2 THR   351     133.664 144.633 149.552  1.00251.37           C  
ATOM   2849  C   THR   351     134.383 141.943 150.151  1.00248.16           C  
ATOM   2850  O   THR   351     133.304 141.405 149.908  1.00242.35           O  
ATOM   2851  N   ARG   352     135.505 141.685 149.436  1.00255.64           N  
ATOM   2852  CA  ARG   352     135.511 140.753 148.334  1.00253.70           C  
ATOM   2853  CB  ARG   352     136.510 141.136 147.227  1.00260.42           C  
ATOM   2854  CG  ARG   352     137.980 141.159 147.635  1.00272.31           C  
ATOM   2855  CD  ARG   352     138.849 141.875 146.599  1.00290.52           C  
ATOM   2856  NE  ARG   352     138.530 141.276 145.272  1.00315.33           N  
ATOM   2857  CZ  ARG   352     138.507 142.058 144.153  1.00334.83           C  
ATOM   2858  NH1 ARG   352     138.828 143.382 144.236  1.00349.79           N1+
ATOM   2859  NH2 ARG   352     138.157 141.520 142.949  1.00347.42           N  
ATOM   2860  C   ARG   352     135.699 139.294 148.664  1.00249.84           C  
ATOM   2861  O   ARG   352     134.964 138.443 148.162  1.00253.24           O  
ATOM   2862  N   GLN   353     136.702 138.981 149.509  1.00244.26           N  
ATOM   2863  CA  GLN   353     137.173 137.639 149.758  1.00241.96           C  
ATOM   2864  CB  GLN   353     138.461 137.660 150.601  1.00242.21           C  
ATOM   2865  CG  GLN   353     139.133 136.300 150.797  1.00248.00           C  
ATOM   2866  CD  GLN   353     140.323 136.218 149.850  1.00258.21           C  
ATOM   2867  OE1 GLN   353     140.190 136.387 148.640  1.00263.53           O  
ATOM   2868  NE2 GLN   353     141.530 135.962 150.423  1.00275.12           N  
ATOM   2869  C   GLN   353     136.199 136.774 150.513  1.00240.74           C  
ATOM   2870  O   GLN   353     135.931 135.638 150.121  1.00242.39           O  
ATOM   2871  N   PHE   354     135.642 137.301 151.617  1.00241.15           N  
ATOM   2872  CA  PHE   354     134.833 136.539 152.532  1.00233.51           C  
ATOM   2873  CB  PHE   354     134.468 137.322 153.806  1.00232.25           C  
ATOM   2874  CG  PHE   354     133.639 136.420 154.657  1.00232.04           C  
ATOM   2875  CD1 PHE   354     134.232 135.459 155.443  1.00234.78           C  
ATOM   2876  CD2 PHE   354     132.268 136.537 154.670  1.00232.51           C  
ATOM   2877  CE1 PHE   354     133.468 134.627 156.228  1.00260.55           C  
ATOM   2878  CE2 PHE   354     131.499 135.708 155.452  1.00261.82           C  
ATOM   2879  CZ  PHE   354     132.100 134.749 156.233  1.00262.05           C  
ATOM   2880  C   PHE   354     133.549 136.076 151.916  1.00232.58           C  
ATOM   2881  O   PHE   354     133.145 134.938 152.144  1.00230.92           O  
ATOM   2882  N   PRO   355     132.873 136.895 151.163  1.00234.22           N  
ATOM   2883  CA  PRO   355     131.609 136.478 150.620  1.00233.98           C  
ATOM   2884  CD  PRO   355     132.934 138.334 151.357  1.00227.87           C  
ATOM   2885  CB  PRO   355     130.999 137.734 150.002  1.00231.85           C  
ATOM   2886  CG  PRO   355     131.577 138.870 150.867  1.00228.92           C  
ATOM   2887  C   PRO   355     131.741 135.315 149.690  1.00234.10           C  
ATOM   2888  O   PRO   355     130.788 134.551 149.547  1.00230.10           O  
ATOM   2889  N   TRP   356     132.902 135.175 149.034  1.00234.31           N  
ATOM   2890  CA  TRP   356     133.143 134.092 148.130  1.00226.79           C  
ATOM   2891  CB  TRP   356     134.519 134.223 147.456  1.00266.72           C  
ATOM   2892  CG  TRP   356     134.655 135.452 146.588  1.00273.92           C  
ATOM   2893  CD2 TRP   356     135.908 136.086 146.289  1.00282.51           C  
ATOM   2894  CD1 TRP   356     133.689 136.192 145.971  1.00282.01           C  
ATOM   2895  NE1 TRP   356     134.264 137.246 145.301  1.00294.36           N  
ATOM   2896  CE2 TRP   356     135.629 137.194 145.490  1.00292.14           C  
ATOM   2897  CE3 TRP   356     137.186 135.772 146.654  1.00284.03           C  
ATOM   2898  CZ2 TRP   356     136.629 138.009 145.042  1.00296.92           C  
ATOM   2899  CZ3 TRP   356     138.192 136.593 146.197  1.00289.15           C  
ATOM   2900  CH2 TRP   356     137.918 137.689 145.406  1.00294.34           C  
ATOM   2901  C   TRP   356     133.158 132.824 148.928  1.00223.76           C  
ATOM   2902  O   TRP   356     132.632 131.798 148.500  1.00227.36           O  
ATOM   2903  N   ALA   357     133.789 132.869 150.117  1.00217.30           N  
ATOM   2904  CA  ALA   357     133.929 131.712 150.955  1.00220.61           C  
ATOM   2905  CB  ALA   357     134.751 131.995 152.224  1.00219.80           C  
ATOM   2906  C   ALA   357     132.585 131.226 151.393  1.00224.35           C  
ATOM   2907  O   ALA   357     132.324 130.024 151.380  1.00225.86           O  
ATOM   2908  N   VAL   358     131.695 132.143 151.810  1.00227.74           N  
ATOM   2909  CA  VAL   358     130.392 131.741 152.257  1.00223.55           C  
ATOM   2910  CB  VAL   358     129.605 132.858 152.890  1.00222.51           C  
ATOM   2911  CG1 VAL   358     130.309 133.261 154.196  1.00222.68           C  
ATOM   2912  CG2 VAL   358     129.475 134.020 151.896  1.00224.43           C  
ATOM   2913  C   VAL   358     129.621 131.186 151.102  1.00224.18           C  
ATOM   2914  O   VAL   358     128.884 130.210 151.243  1.00223.20           O  
ATOM   2915  N   GLN   359     129.774 131.805 149.916  1.00226.01           N  
ATOM   2916  CA  GLN   359     129.026 131.406 148.760  1.00222.62           C  
ATOM   2917  CB  GLN   359     129.279 132.333 147.560  1.00221.20           C  
ATOM   2918  CG  GLN   359     128.409 132.003 146.348  1.00221.99           C  
ATOM   2919  CD  GLN   359     126.993 132.453 146.675  1.00228.30           C  
ATOM   2920  OE1 GLN   359     126.020 131.918 146.146  1.00231.26           O  
ATOM   2921  NE2 GLN   359     126.872 133.468 147.573  1.00242.24           N  
ATOM   2922  C   GLN   359     129.395 130.014 148.328  1.00223.58           C  
ATOM   2923  O   GLN   359     128.521 129.194 148.048  1.00220.98           O  
ATOM   2924  N   THR   360     130.707 129.708 148.286  1.00229.85           N  
ATOM   2925  CA  THR   360     131.216 128.461 147.776  1.00222.77           C  
ATOM   2926  CB  THR   360     132.717 128.421 147.728  1.00216.85           C  
ATOM   2927  OG1 THR   360     133.256 128.501 149.039  1.00249.78           O  
ATOM   2928  CG2 THR   360     133.212 129.607 146.888  1.00258.08           C  
ATOM   2929  C   THR   360     130.792 127.298 148.614  1.00223.12           C  
ATOM   2930  O   THR   360     130.488 126.232 148.080  1.00228.61           O  
ATOM   2931  N   TRP   361     130.804 127.452 149.950  1.00215.89           N  
ATOM   2932  CA  TRP   361     130.435 126.359 150.806  1.00211.93           C  
ATOM   2933  CB  TRP   361     130.603 126.669 152.304  1.00209.76           C  
ATOM   2934  CG  TRP   361     132.031 126.623 152.787  1.00209.04           C  
ATOM   2935  CD2 TRP   361     132.607 125.474 153.427  1.00209.69           C  
ATOM   2936  CD1 TRP   361     133.010 127.571 152.740  1.00212.92           C  
ATOM   2937  NE1 TRP   361     134.165 127.081 153.307  1.00218.62           N  
ATOM   2938  CE2 TRP   361     133.928 125.791 153.735  1.00213.70           C  
ATOM   2939  CE3 TRP   361     132.074 124.254 153.733  1.00214.05           C  
ATOM   2940  CZ2 TRP   361     134.742 124.888 154.357  1.00217.88           C  
ATOM   2941  CZ3 TRP   361     132.897 123.345 154.359  1.00219.18           C  
ATOM   2942  CH2 TRP   361     134.206 123.657 154.665  1.00220.38           C  
ATOM   2943  C   TRP   361     129.005 126.004 150.577  1.00211.10           C  
ATOM   2944  O   TRP   361     128.666 124.830 150.442  1.00208.10           O  
ATOM   2945  N   TYR   362     128.131 127.022 150.513  1.00211.46           N  
ATOM   2946  CA  TYR   362     126.727 126.779 150.368  1.00209.95           C  
ATOM   2947  CB  TYR   362     125.908 128.083 150.364  1.00207.29           C  
ATOM   2948  CG  TYR   362     124.462 127.745 150.246  1.00204.27           C  
ATOM   2949  CD1 TYR   362     123.740 127.386 151.361  1.00203.61           C  
ATOM   2950  CD2 TYR   362     123.823 127.794 149.027  1.00204.16           C  
ATOM   2951  CE1 TYR   362     122.404 127.076 151.263  1.00208.45           C  
ATOM   2952  CE2 TYR   362     122.487 127.483 148.923  1.00207.67           C  
ATOM   2953  CZ  TYR   362     121.776 127.124 150.043  1.00211.29           C  
ATOM   2954  OH  TYR   362     120.405 126.805 149.940  1.00215.61           O  
ATOM   2955  C   TYR   362     126.498 126.086 149.061  1.00213.79           C  
ATOM   2956  O   TYR   362     125.743 125.117 148.993  1.00212.91           O  
ATOM   2957  N   ASP   363     127.148 126.571 147.984  1.00221.79           N  
ATOM   2958  CA  ASP   363     126.962 126.003 146.677  1.00223.12           C  
ATOM   2959  CB  ASP   363     127.707 126.755 145.559  1.00222.46           C  
ATOM   2960  CG  ASP   363     126.900 127.960 145.109  1.00224.40           C  
ATOM   2961  OD1 ASP   363     125.711 128.074 145.511  1.00225.86           O  
ATOM   2962  OD2 ASP   363     127.464 128.774 144.331  1.00229.45           O1-
ATOM   2963  C   ASP   363     127.471 124.594 146.598  1.00224.65           C  
ATOM   2964  O   ASP   363     126.805 123.724 146.039  1.00225.57           O  
ATOM   2965  N   SER   364     128.681 124.332 147.127  1.00223.95           N  
ATOM   2966  CA  SER   364     129.255 123.024 146.960  1.00231.67           C  
ATOM   2967  CB  SER   364     130.738 122.934 147.365  1.00234.33           C  
ATOM   2968  OG  SER   364     130.872 122.899 148.777  1.00286.42           O  
ATOM   2969  C   SER   364     128.529 121.985 147.758  1.00236.07           C  
ATOM   2970  O   SER   364     128.226 120.906 147.251  1.00232.79           O  
ATOM   2971  N   LEU   365     128.209 122.291 149.029  1.00244.30           N  
ATOM   2972  CA  LEU   365     127.632 121.289 149.880  1.00243.70           C  
ATOM   2973  CB  LEU   365     127.474 121.746 151.347  1.00243.49           C  
ATOM   2974  CG  LEU   365     127.096 120.623 152.344  1.00246.17           C  
ATOM   2975  CD1 LEU   365     127.196 121.118 153.794  1.00293.62           C  
ATOM   2976  CD2 LEU   365     125.713 120.016 152.059  1.00294.16           C  
ATOM   2977  C   LEU   365     126.310 120.879 149.310  1.00246.04           C  
ATOM   2978  O   LEU   365     125.948 119.705 149.344  1.00242.28           O  
ATOM   2979  N   GLY   366     125.551 121.837 148.751  1.00252.70           N  
ATOM   2980  CA  GLY   366     124.271 121.500 148.204  1.00247.04           C  
ATOM   2981  C   GLY   366     124.475 120.516 147.094  1.00241.71           C  
ATOM   2982  O   GLY   366     123.700 119.573 146.941  1.00239.07           O  
ATOM   2983  N   ALA   367     125.519 120.730 146.270  1.00235.90           N  
ATOM   2984  CA  ALA   367     125.794 119.861 145.163  1.00227.56           C  
ATOM   2985  CB  ALA   367     126.963 120.356 144.294  1.00218.90           C  
ATOM   2986  C   ALA   367     126.151 118.497 145.668  1.00231.24           C  
ATOM   2987  O   ALA   367     125.706 117.494 145.111  1.00235.57           O  
ATOM   2988  N   ILE   368     126.968 118.418 146.739  1.00233.03           N  
ATOM   2989  CA  ILE   368     127.346 117.132 147.255  1.00226.70           C  
ATOM   2990  CB  ILE   368     128.431 117.130 148.313  1.00226.08           C  
ATOM   2991  CG1 ILE   368     128.118 118.033 149.512  1.00232.57           C  
ATOM   2992  CG2 ILE   368     129.773 117.403 147.630  1.00223.12           C  
ATOM   2993  CD1 ILE   368     127.070 117.462 150.459  1.00238.46           C  
ATOM   2994  C   ILE   368     126.143 116.392 147.750  1.00224.79           C  
ATOM   2995  O   ILE   368     126.067 115.174 147.592  1.00226.04           O  
ATOM   2996  N   ASN   369     125.180 117.079 148.394  1.00222.36           N  
ATOM   2997  CA  ASN   369     124.034 116.352 148.860  1.00221.99           C  
ATOM   2998  CB  ASN   369     123.151 117.065 149.907  1.00220.88           C  
ATOM   2999  CG  ASN   369     122.467 118.280 149.318  1.00220.74           C  
ATOM   3000  OD1 ASN   369     123.001 119.383 149.376  1.00294.42           O  
ATOM   3001  ND2 ASN   369     121.245 118.085 148.752  1.00308.11           N  
ATOM   3002  C   ASN   369     123.165 115.889 147.718  1.00223.99           C  
ATOM   3003  O   ASN   369     122.567 114.818 147.801  1.00220.49           O  
ATOM   3004  N   LYS   370     123.063 116.666 146.617  1.00224.89           N  
ATOM   3005  CA  LYS   370     122.159 116.311 145.550  1.00219.49           C  
ATOM   3006  CB  LYS   370     122.128 117.356 144.421  1.00219.68           C  
ATOM   3007  CG  LYS   370     120.995 117.129 143.418  1.00224.74           C  
ATOM   3008  CD  LYS   370     120.674 118.358 142.562  1.00234.78           C  
ATOM   3009  CE  LYS   370     121.757 118.706 141.540  1.00248.01           C  
ATOM   3010  NZ  LYS   370     122.982 119.167 142.231  1.00263.50           N1+
ATOM   3011  C   LYS   370     122.543 114.983 144.973  1.00217.15           C  
ATOM   3012  O   LYS   370     121.691 114.124 144.754  1.00212.15           O  
ATOM   3013  N   ILE   371     123.847 114.779 144.727  1.00220.14           N  
ATOM   3014  CA  ILE   371     124.338 113.541 144.199  1.00224.66           C  
ATOM   3015  CB  ILE   371     125.811 113.629 143.872  1.00220.50           C  
ATOM   3016  CG1 ILE   371     126.349 112.354 143.206  1.00222.77           C  
ATOM   3017  CG2 ILE   371     126.564 114.021 145.150  1.00219.27           C  
ATOM   3018  CD1 ILE   371     126.481 111.153 144.141  1.00224.24           C  
ATOM   3019  C   ILE   371     124.079 112.465 145.212  1.00235.53           C  
ATOM   3020  O   ILE   371     123.731 111.337 144.865  1.00236.62           O  
ATOM   3021  N   GLN   372     124.227 112.812 146.502  1.00253.68           N  
ATOM   3022  CA  GLN   372     124.105 111.914 147.615  1.00244.73           C  
ATOM   3023  CB  GLN   372     124.304 112.700 148.926  1.00245.56           C  
ATOM   3024  CG  GLN   372     124.378 111.876 150.208  1.00249.04           C  
ATOM   3025  CD  GLN   372     124.834 112.826 151.311  1.00254.43           C  
ATOM   3026  OE1 GLN   372     125.362 113.905 151.044  1.00257.85           O  
ATOM   3027  NE2 GLN   372     124.635 112.408 152.590  1.00330.97           N  
ATOM   3028  C   GLN   372     122.738 111.291 147.598  1.00241.48           C  
ATOM   3029  O   GLN   372     122.591 110.097 147.859  1.00229.61           O  
ATOM   3030  N   ASP   373     121.697 112.084 147.287  1.00243.80           N  
ATOM   3031  CA  ASP   373     120.356 111.567 147.241  1.00248.32           C  
ATOM   3032  CB  ASP   373     119.317 112.661 146.930  1.00255.16           C  
ATOM   3033  CG  ASP   373     117.921 112.057 147.013  1.00263.12           C  
ATOM   3034  OD1 ASP   373     117.808 110.856 147.377  1.00340.05           O  
ATOM   3035  OD2 ASP   373     116.946 112.793 146.707  1.00338.82           O1-
ATOM   3036  C   ASP   373     120.266 110.543 146.149  1.00244.16           C  
ATOM   3037  O   ASP   373     119.667 109.483 146.324  1.00239.31           O  
ATOM   3038  N   PHE   374     120.888 110.837 144.992  1.00243.63           N  
ATOM   3039  CA  PHE   374     120.832 109.996 143.828  1.00233.06           C  
ATOM   3040  CB  PHE   374     121.557 110.631 142.625  1.00232.55           C  
ATOM   3041  CG  PHE   374     121.368 109.769 141.423  1.00232.29           C  
ATOM   3042  CD1 PHE   374     120.245 109.907 140.640  1.00235.11           C  
ATOM   3043  CD2 PHE   374     122.311 108.830 141.071  1.00233.85           C  
ATOM   3044  CE1 PHE   374     120.062 109.122 139.526  1.00238.29           C  
ATOM   3045  CE2 PHE   374     122.134 108.042 139.958  1.00237.27           C  
ATOM   3046  CZ  PHE   374     121.008 108.186 139.182  1.00238.92           C  
ATOM   3047  C   PHE   374     121.499 108.686 144.111  1.00228.07           C  
ATOM   3048  O   PHE   374     121.042 107.628 143.673  1.00225.88           O  
ATOM   3049  N   LEU   375     122.611 108.730 144.862  1.00225.24           N  
ATOM   3050  CA  LEU   375     123.396 107.558 145.096  1.00220.79           C  
ATOM   3051  CB  LEU   375     124.635 107.846 145.969  1.00215.45           C  
ATOM   3052  CG  LEU   375     125.642 106.683 146.058  1.00213.49           C  
ATOM   3053  CD1 LEU   375     126.372 106.472 144.721  1.00213.01           C  
ATOM   3054  CD2 LEU   375     126.610 106.868 147.235  1.00215.08           C  
ATOM   3055  C   LEU   375     122.567 106.539 145.805  1.00223.93           C  
ATOM   3056  O   LEU   375     122.630 105.360 145.461  1.00214.28           O  
ATOM   3057  N   GLN   376     121.756 106.954 146.801  1.00235.04           N  
ATOM   3058  CA  GLN   376     120.993 105.968 147.511  1.00233.91           C  
ATOM   3059  CB  GLN   376     120.660 106.383 148.955  1.00232.41           C  
ATOM   3060  CG  GLN   376     119.892 105.321 149.744  1.00282.38           C  
ATOM   3061  CD  GLN   376     119.681 105.851 151.155  1.00292.75           C  
ATOM   3062  OE1 GLN   376     120.115 106.952 151.490  1.00300.13           O  
ATOM   3063  NE2 GLN   376     118.999 105.044 152.011  1.00310.89           N  
ATOM   3064  C   GLN   376     119.704 105.732 146.778  1.00237.82           C  
ATOM   3065  O   GLN   376     118.696 106.384 147.040  1.00242.13           O  
ATOM   3066  N   LYS   377     119.719 104.771 145.832  1.00236.90           N  
ATOM   3067  CA  LYS   377     118.556 104.363 145.087  1.00235.39           C  
ATOM   3068  CB  LYS   377     118.489 104.846 143.624  1.00235.69           C  
ATOM   3069  CG  LYS   377     117.938 106.258 143.415  1.00242.63           C  
ATOM   3070  CD  LYS   377     118.070 106.734 141.966  1.00251.47           C  
ATOM   3071  CE  LYS   377     117.255 107.989 141.643  1.00262.52           C  
ATOM   3072  NZ  LYS   377     115.843 107.626 141.389  1.00272.32           N1+
ATOM   3073  C   LYS   377     118.616 102.865 145.006  1.00238.01           C  
ATOM   3074  O   LYS   377     119.665 102.268 145.241  1.00236.24           O  
ATOM   3075  N   GLN   378     117.482 102.213 144.671  1.00246.80           N  
ATOM   3076  CA  GLN   378     117.471 100.775 144.592  1.00246.41           C  
ATOM   3077  CB  GLN   378     116.066 100.140 144.633  1.00252.00           C  
ATOM   3078  CG  GLN   378     115.119 100.589 143.519  1.00260.83           C  
ATOM   3079  CD  GLN   378     114.373 101.816 144.025  1.00272.83           C  
ATOM   3080  OE1 GLN   378     113.450 102.310 143.380  1.00280.11           O  
ATOM   3081  NE2 GLN   378     114.773 102.319 145.223  1.00348.34           N  
ATOM   3082  C   GLN   378     118.185 100.324 143.353  1.00243.28           C  
ATOM   3083  O   GLN   378     118.103 100.959 142.303  1.00243.24           O  
ATOM   3084  N   GLU   379     118.901  99.181 143.465  1.00243.16           N  
ATOM   3085  CA  GLU   379     119.748  98.665 142.421  1.00234.22           C  
ATOM   3086  CB  GLU   379     121.131  98.214 142.930  1.00238.29           C  
ATOM   3087  CG  GLU   379     122.030  99.330 143.462  1.00242.04           C  
ATOM   3088  CD  GLU   379     122.920  99.830 142.334  1.00245.17           C  
ATOM   3089  OE1 GLU   379     123.612  98.983 141.707  1.00249.27           O  
ATOM   3090  OE2 GLU   379     122.924 101.065 142.084  1.00247.31           O1-
ATOM   3091  C   GLU   379     119.148  97.431 141.816  1.00222.81           C  
ATOM   3092  O   GLU   379     118.252  96.801 142.377  1.00215.10           O  
ATOM   3093  N   TYR   380     119.650  97.067 140.616  1.00212.76           N  
ATOM   3094  CA  TYR   380     119.215  95.882 139.932  1.00208.70           C  
ATOM   3095  CB  TYR   380     119.266  96.027 138.397  1.00198.52           C  
ATOM   3096  CG  TYR   380     119.107  94.688 137.756  1.00190.42           C  
ATOM   3097  CD1 TYR   380     117.898  94.030 137.757  1.00187.74           C  
ATOM   3098  CD2 TYR   380     120.179  94.098 137.123  1.00184.36           C  
ATOM   3099  CE1 TYR   380     117.769  92.799 137.156  1.00185.69           C  
ATOM   3100  CE2 TYR   380     120.057  92.867 136.520  1.00184.35           C  
ATOM   3101  CZ  TYR   380     118.848  92.213 136.538  1.00186.01           C  
ATOM   3102  OH  TYR   380     118.717  90.950 135.920  1.00191.76           O  
ATOM   3103  C   TYR   380     120.110  94.751 140.330  1.00215.59           C  
ATOM   3104  O   TYR   380     121.324  94.795 140.138  1.00217.18           O  
ATOM   3105  N   LYS   381     119.516  93.684 140.895  1.00223.07           N  
ATOM   3106  CA  LYS   381     120.313  92.563 141.300  1.00224.55           C  
ATOM   3107  CB  LYS   381     119.777  91.823 142.541  1.00230.25           C  
ATOM   3108  CG  LYS   381     119.966  92.572 143.861  1.00237.52           C  
ATOM   3109  CD  LYS   381     121.431  92.790 144.247  1.00247.01           C  
ATOM   3110  CE  LYS   381     121.613  93.540 145.568  1.00256.06           C  
ATOM   3111  NZ  LYS   381     121.250  92.663 146.703  1.00267.01           N1+
ATOM   3112  C   LYS   381     120.307  91.579 140.181  1.00223.77           C  
ATOM   3113  O   LYS   381     119.249  91.135 139.741  1.00216.21           O  
ATOM   3114  N   THR   382     121.505  91.214 139.687  1.00233.46           N  
ATOM   3115  CA  THR   382     121.565  90.257 138.622  1.00236.01           C  
ATOM   3116  CB  THR   382     122.919  90.169 137.977  1.00231.71           C  
ATOM   3117  OG1 THR   382     122.859  89.348 136.821  1.00275.83           O  
ATOM   3118  CG2 THR   382     123.924  89.603 138.993  1.00283.09           C  
ATOM   3119  C   THR   382     121.222  88.917 139.204  1.00243.14           C  
ATOM   3120  O   THR   382     121.736  88.511 140.245  1.00245.12           O  
ATOM   3121  N   LEU   383     120.312  88.203 138.519  1.00251.64           N  
ATOM   3122  CA  LEU   383     119.803  86.916 138.909  1.00248.42           C  
ATOM   3123  CB  LEU   383     118.416  86.680 138.259  1.00252.51           C  
ATOM   3124  CG  LEU   383     117.780  85.282 138.363  1.00256.20           C  
ATOM   3125  CD1 LEU   383     116.302  85.325 137.943  1.00301.75           C  
ATOM   3126  CD2 LEU   383     118.528  84.272 137.482  1.00299.83           C  
ATOM   3127  C   LEU   383     120.781  85.852 138.529  1.00245.38           C  
ATOM   3128  O   LEU   383     121.602  86.041 137.633  1.00240.76           O  
ATOM   3129  N   GLU   384     120.707  84.697 139.224  1.00246.11           N  
ATOM   3130  CA  GLU   384     121.657  83.632 139.067  1.00246.47           C  
ATOM   3131  CB  GLU   384     121.969  82.975 140.419  1.00245.80           C  
ATOM   3132  CG  GLU   384     123.309  82.250 140.481  1.00246.90           C  
ATOM   3133  CD  GLU   384     123.649  82.125 141.957  1.00248.77           C  
ATOM   3134  OE1 GLU   384     122.800  82.542 142.789  1.00246.56           O  
ATOM   3135  OE2 GLU   384     124.759  81.621 142.275  1.00252.48           O1-
ATOM   3136  C   GLU   384     121.179  82.586 138.090  1.00247.07           C  
ATOM   3137  O   GLU   384     120.055  82.092 138.158  1.00245.84           O  
ATOM   3138  N   TYR   385     122.078  82.300 137.127  1.00252.90           N  
ATOM   3139  CA  TYR   385     122.142  81.415 135.988  1.00239.87           C  
ATOM   3140  CB  TYR   385     123.299  81.740 135.032  1.00238.44           C  
ATOM   3141  CG  TYR   385     123.084  83.031 134.340  1.00237.77           C  
ATOM   3142  CD1 TYR   385     123.442  84.219 134.932  1.00236.79           C  
ATOM   3143  CD2 TYR   385     122.538  83.042 133.080  1.00233.97           C  
ATOM   3144  CE1 TYR   385     123.247  85.408 134.272  1.00236.02           C  
ATOM   3145  CE2 TYR   385     122.341  84.228 132.417  1.00234.02           C  
ATOM   3146  CZ  TYR   385     122.695  85.411 133.014  1.00237.74           C  
ATOM   3147  OH  TYR   385     122.493  86.629 132.332  1.00246.71           O  
ATOM   3148  C   TYR   385     122.415  79.974 136.299  1.00234.35           C  
ATOM   3149  O   TYR   385     122.172  79.131 135.437  1.00226.71           O  
ATOM   3150  N   ASN   386     122.958  79.656 137.492  1.00230.18           N  
ATOM   3151  CA  ASN   386     123.666  78.429 137.803  1.00232.02           C  
ATOM   3152  CB  ASN   386     123.711  78.136 139.310  1.00243.30           C  
ATOM   3153  CG  ASN   386     124.571  79.203 139.963  1.00258.22           C  
ATOM   3154  OD1 ASN   386     125.125  80.068 139.287  1.00262.21           O  
ATOM   3155  ND2 ASN   386     124.693  79.137 141.316  1.00363.43           N  
ATOM   3156  C   ASN   386     123.090  77.213 137.148  1.00222.57           C  
ATOM   3157  O   ASN   386     123.856  76.435 136.580  1.00225.85           O  
ATOM   3158  N   LEU   387     121.774  76.967 137.256  1.00208.96           N  
ATOM   3159  CA  LEU   387     121.181  75.990 136.380  1.00204.39           C  
ATOM   3160  CB  LEU   387     121.692  76.139 134.916  1.00202.54           C  
ATOM   3161  CG  LEU   387     121.008  75.328 133.778  1.00202.15           C  
ATOM   3162  CD1 LEU   387     121.200  73.809 133.890  1.00205.46           C  
ATOM   3163  CD2 LEU   387     119.535  75.714 133.595  1.00200.12           C  
ATOM   3164  C   LEU   387     121.484  74.588 136.697  1.00203.17           C  
ATOM   3165  O   LEU   387     122.641  74.209 136.633  1.00188.40           O  
ATOM   3166  N   THR   388     120.436  73.772 136.943  1.00213.07           N  
ATOM   3167  CA  THR   388     120.604  72.355 137.048  1.00215.88           C  
ATOM   3168  CB  THR   388     120.059  71.774 138.318  1.00214.65           C  
ATOM   3169  OG1 THR   388     120.690  72.367 139.442  1.00253.51           O  
ATOM   3170  CG2 THR   388     120.318  70.260 138.308  1.00264.20           C  
ATOM   3171  C   THR   388     119.802  71.771 135.918  1.00221.14           C  
ATOM   3172  O   THR   388     118.573  71.867 135.922  1.00216.78           O  
ATOM   3173  N   THR   389     120.503  71.255 134.879  1.00234.11           N  
ATOM   3174  CA  THR   389     119.980  70.509 133.761  1.00235.18           C  
ATOM   3175  CB  THR   389     119.764  69.062 134.090  1.00232.63           C  
ATOM   3176  OG1 THR   389     119.396  68.349 132.920  1.00274.31           O  
ATOM   3177  CG2 THR   389     118.659  68.944 135.158  1.00229.30           C  
ATOM   3178  C   THR   389     118.687  71.066 133.312  1.00240.64           C  
ATOM   3179  O   THR   389     117.748  70.337 132.992  1.00243.08           O  
ATOM   3180  N   THR   390     118.564  72.376 133.150  1.00241.60           N  
ATOM   3181  CA  THR   390     117.168  72.507 133.113  1.00240.38           C  
ATOM   3182  CB  THR   390     116.673  73.129 134.392  1.00238.17           C  
ATOM   3183  OG1 THR   390     115.312  72.813 134.635  1.00234.35           O  
ATOM   3184  CG2 THR   390     116.881  74.650 134.316  1.00237.48           C  
ATOM   3185  C   THR   390     116.667  73.267 131.937  1.00242.30           C  
ATOM   3186  O   THR   390     117.297  73.496 130.897  1.00232.83           O  
ATOM   3187  N   GLU   391     115.396  73.600 132.123  1.00250.18           N  
ATOM   3188  CA  GLU   391     114.560  74.260 131.206  1.00241.15           C  
ATOM   3189  CB  GLU   391     113.326  73.426 130.832  1.00232.44           C  
ATOM   3190  CG  GLU   391     112.355  73.152 131.982  1.00228.83           C  
ATOM   3191  CD  GLU   391     112.548  71.715 132.437  1.00227.71           C  
ATOM   3192  OE1 GLU   391     112.255  70.804 131.617  1.00222.27           O  
ATOM   3193  OE2 GLU   391     112.988  71.506 133.598  1.00229.58           O1-
ATOM   3194  C   GLU   391     114.035  75.444 131.919  1.00249.06           C  
ATOM   3195  O   GLU   391     114.180  75.575 133.133  1.00254.98           O  
ATOM   3196  N   VAL   392     113.425  76.349 131.149  1.00255.63           N  
ATOM   3197  CA  VAL   392     112.828  77.514 131.704  1.00262.04           C  
ATOM   3198  CB  VAL   392     112.535  78.550 130.652  1.00257.70           C  
ATOM   3199  CG1 VAL   392     111.760  79.717 131.285  1.00291.95           C  
ATOM   3200  CG2 VAL   392     113.859  78.963 129.985  1.00286.66           C  
ATOM   3201  C   VAL   392     111.520  77.092 132.291  1.00272.57           C  
ATOM   3202  O   VAL   392     110.569  76.793 131.572  1.00273.62           O  
ATOM   3203  N   VAL   393     111.441  77.058 133.636  1.00283.70           N  
ATOM   3204  CA  VAL   393     110.210  76.684 134.263  1.00262.82           C  
ATOM   3205  CB  VAL   393     110.333  75.566 135.256  1.00255.66           C  
ATOM   3206  CG1 VAL   393     110.544  74.250 134.499  1.00260.22           C  
ATOM   3207  CG2 VAL   393     111.503  75.894 136.195  1.00274.38           C  
ATOM   3208  C   VAL   393     109.645  77.863 134.980  1.00258.45           C  
ATOM   3209  O   VAL   393     110.371  78.639 135.602  1.00244.28           O  
ATOM   3210  N   MET   394     108.308  78.017 134.863  1.00263.49           N  
ATOM   3211  CA  MET   394     107.571  79.064 135.514  1.00266.28           C  
ATOM   3212  CB  MET   394     106.917  80.119 134.591  1.00262.98           C  
ATOM   3213  CG  MET   394     107.826  81.128 133.879  1.00260.89           C  
ATOM   3214  SD  MET   394     108.581  80.591 132.319  1.00301.87           S  
ATOM   3215  CE  MET   394     109.241  82.240 131.936  1.00305.69           C  
ATOM   3216  C   MET   394     106.396  78.435 136.198  1.00270.33           C  
ATOM   3217  O   MET   394     105.962  77.342 135.832  1.00275.51           O  
ATOM   3218  N   GLU   395     105.872  79.117 137.242  1.00268.86           N  
ATOM   3219  CA  GLU   395     104.683  78.661 137.906  1.00252.28           C  
ATOM   3220  CB  GLU   395     104.982  77.717 139.084  1.00244.26           C  
ATOM   3221  CG  GLU   395     105.637  76.404 138.645  1.00242.70           C  
ATOM   3222  CD  GLU   395     105.886  75.556 139.884  1.00244.85           C  
ATOM   3223  OE1 GLU   395     105.229  75.821 140.926  1.00244.10           O  
ATOM   3224  OE2 GLU   395     106.741  74.634 139.804  1.00306.12           O1-
ATOM   3225  C   GLU   395     103.961  79.863 138.453  1.00250.86           C  
ATOM   3226  O   GLU   395     104.474  80.553 139.333  1.00243.04           O  
ATOM   3227  N   ASN   396     102.733  80.118 137.945  1.00251.58           N  
ATOM   3228  CA  ASN   396     101.872  81.185 138.393  1.00256.51           C  
ATOM   3229  CB  ASN   396     101.266  80.914 139.779  1.00258.47           C  
ATOM   3230  CG  ASN   396     100.410  79.662 139.667  1.00261.08           C  
ATOM   3231  OD1 ASN   396      99.701  79.465 138.681  1.00260.02           O  
ATOM   3232  ND2 ASN   396     100.487  78.781 140.700  1.00332.79           N  
ATOM   3233  C   ASN   396     102.614  82.486 138.455  1.00261.73           C  
ATOM   3234  O   ASN   396     102.662  83.124 139.506  1.00259.58           O  
ATOM   3235  N   VAL   397     103.186  82.932 137.319  1.00271.93           N  
ATOM   3236  CA  VAL   397     103.942  84.155 137.322  1.00273.48           C  
ATOM   3237  CB  VAL   397     105.002  84.170 136.254  1.00274.29           C  
ATOM   3238  CG1 VAL   397     105.717  85.531 136.270  1.00277.35           C  
ATOM   3239  CG2 VAL   397     105.934  82.966 136.468  1.00270.61           C  
ATOM   3240  C   VAL   397     103.004  85.290 137.030  1.00275.08           C  
ATOM   3241  O   VAL   397     102.266  85.246 136.048  1.00270.89           O  
ATOM   3242  N   THR   398     103.002  86.334 137.894  1.00276.27           N  
ATOM   3243  CA  THR   398     102.143  87.470 137.681  1.00277.86           C  
ATOM   3244  CB  THR   398     100.930  87.469 138.567  1.00278.50           C  
ATOM   3245  OG1 THR   398     100.179  86.282 138.364  1.00278.23           O  
ATOM   3246  CG2 THR   398     100.068  88.697 138.231  1.00278.28           C  
ATOM   3247  C   THR   398     102.928  88.714 137.982  1.00279.99           C  
ATOM   3248  O   THR   398     103.819  88.685 138.829  1.00270.02           O  
ATOM   3249  N   ALA   399     102.624  89.844 137.295  1.00289.30           N  
ATOM   3250  CA  ALA   399     103.377  91.047 137.543  1.00277.93           C  
ATOM   3251  CB  ALA   399     104.740  91.073 136.828  1.00278.79           C  
ATOM   3252  C   ALA   399     102.627  92.267 137.081  1.00268.18           C  
ATOM   3253  O   ALA   399     101.628  92.166 136.369  1.00254.38           O  
ATOM   3254  N   PHE   400     103.102  93.465 137.518  1.00262.19           N  
ATOM   3255  CA  PHE   400     102.513  94.722 137.128  1.00237.83           C  
ATOM   3256  CB  PHE   400     101.611  95.335 138.210  1.00224.36           C  
ATOM   3257  CG  PHE   400     100.758  96.349 137.534  1.00239.36           C  
ATOM   3258  CD1 PHE   400     101.235  97.607 137.253  1.00227.03           C  
ATOM   3259  CD2 PHE   400      99.468  96.032 137.179  1.00233.31           C  
ATOM   3260  CE1 PHE   400     100.438  98.536 136.628  1.00221.40           C  
ATOM   3261  CE2 PHE   400      98.667  96.957 136.554  1.00227.17           C  
ATOM   3262  CZ  PHE   400      99.150  98.212 136.276  1.00222.63           C  
ATOM   3263  C   PHE   400     103.639  95.693 136.867  1.00236.55           C  
ATOM   3264  O   PHE   400     104.683  95.637 137.519  1.00233.68           O  
ATOM   3265  N   TRP   401     103.478  96.590 135.865  1.00237.90           N  
ATOM   3266  CA  TRP   401     104.524  97.523 135.531  1.00229.10           C  
ATOM   3267  CB  TRP   401     104.245  98.308 134.239  1.00230.00           C  
ATOM   3268  CG  TRP   401     105.322  99.310 133.900  1.00233.54           C  
ATOM   3269  CD2 TRP   401     106.549  98.985 133.228  1.00234.84           C  
ATOM   3270  CD1 TRP   401     105.367 100.649 134.157  1.00239.12           C  
ATOM   3271  NE1 TRP   401     106.544 101.179 133.686  1.00249.14           N  
ATOM   3272  CE2 TRP   401     107.282 100.165 133.113  1.00240.02           C  
ATOM   3273  CE3 TRP   401     107.027  97.798 132.751  1.00231.15           C  
ATOM   3274  CZ2 TRP   401     108.510 100.178 132.515  1.00236.11           C  
ATOM   3275  CZ3 TRP   401     108.264  97.814 132.146  1.00232.17           C  
ATOM   3276  CH2 TRP   401     108.991  98.982 132.030  1.00234.20           C  
ATOM   3277  C   TRP   401     104.754  98.528 136.615  1.00220.54           C  
ATOM   3278  O   TRP   401     105.824  98.579 137.218  1.00203.16           O  
ATOM   3279  N   GLU   402     103.747  99.370 136.887  1.00278.04           N  
ATOM   3280  CA  GLU   402     103.906 100.343 137.923  1.00269.36           C  
ATOM   3281  CB  GLU   402     102.830 101.444 137.903  1.00267.97           C  
ATOM   3282  CG  GLU   402     103.104 102.559 138.913  1.00265.10           C  
ATOM   3283  CD  GLU   402     102.285 103.775 138.504  1.00262.02           C  
ATOM   3284  OE1 GLU   402     102.572 104.334 137.411  1.00258.46           O  
ATOM   3285  OE2 GLU   402     101.366 104.160 139.275  1.00257.01           O1-
ATOM   3286  C   GLU   402     103.839  99.603 139.221  1.00263.66           C  
ATOM   3287  O   GLU   402     104.492  99.971 140.193  1.00255.78           O  
ATOM   3288  N   THR   438      94.362  95.482 135.877  1.00228.66           N  
ATOM   3289  CA  THR   438      94.697  94.098 135.977  1.00222.30           C  
ATOM   3290  CB  THR   438      94.278  93.322 134.759  1.00218.13           C  
ATOM   3291  OG1 THR   438      92.876  93.442 134.568  1.00  0.00           O  
ATOM   3292  CG2 THR   438      94.660  91.843 134.924  1.00  0.00           C  
ATOM   3293  C   THR   438      96.188  94.038 136.064  1.00226.03           C  
ATOM   3294  O   THR   438      96.870  95.025 135.792  1.00219.60           O  
ATOM   3295  N   PRO   439      96.715  92.918 136.471  1.00250.04           N  
ATOM   3296  CA  PRO   439      98.142  92.789 136.473  1.00239.85           C  
ATOM   3297  CD  PRO   439      96.107  92.169 137.561  1.00242.70           C  
ATOM   3298  CB  PRO   439      98.448  91.554 137.316  1.00236.18           C  
ATOM   3299  CG  PRO   439      97.276  91.509 138.313  1.00238.18           C  
ATOM   3300  C   PRO   439      98.548  92.693 135.041  1.00237.65           C  
ATOM   3301  O   PRO   439      97.724  92.290 134.224  1.00247.28           O  
ATOM   3302  N   VAL   440      99.794  93.071 134.709  1.00223.64           N  
ATOM   3303  CA  VAL   440     100.212  93.069 133.342  1.00212.30           C  
ATOM   3304  CB  VAL   440     101.626  93.537 133.167  1.00199.73           C  
ATOM   3305  CG1 VAL   440     102.003  93.406 131.681  1.00197.33           C  
ATOM   3306  CG2 VAL   440     101.742  94.968 133.718  1.00194.70           C  
ATOM   3307  C   VAL   440     100.136  91.672 132.829  1.00213.59           C  
ATOM   3308  O   VAL   440      99.621  91.427 131.740  1.00212.17           O  
ATOM   3309  N   LEU   441     100.661  90.714 133.609  1.00216.01           N  
ATOM   3310  CA  LEU   441     100.615  89.343 133.204  1.00221.20           C  
ATOM   3311  CB  LEU   441     102.006  88.739 132.953  1.00224.82           C  
ATOM   3312  CG  LEU   441     102.769  89.416 131.799  1.00227.73           C  
ATOM   3313  CD1 LEU   441     104.149  88.775 131.589  1.00233.38           C  
ATOM   3314  CD2 LEU   441     101.927  89.448 130.513  1.00226.41           C  
ATOM   3315  C   LEU   441     100.006  88.597 134.342  1.00224.85           C  
ATOM   3316  O   LEU   441     100.262  88.917 135.501  1.00211.37           O  
ATOM   3317  N   LYS   442      99.147  87.602 134.049  1.00239.04           N  
ATOM   3318  CA  LYS   442      98.603  86.859 135.143  1.00244.37           C  
ATOM   3319  CB  LYS   442      97.106  87.097 135.407  1.00251.11           C  
ATOM   3320  CG  LYS   442      96.167  86.481 134.372  1.00256.74           C  
ATOM   3321  CD  LYS   442      94.715  86.441 134.853  1.00265.86           C  
ATOM   3322  CE  LYS   442      93.742  85.828 133.845  1.00273.42           C  
ATOM   3323  NZ  LYS   442      93.947  84.365 133.768  1.00281.48           N1+
ATOM   3324  C   LYS   442      98.801  85.405 134.869  1.00245.24           C  
ATOM   3325  O   LYS   442      98.448  84.904 133.802  1.00243.06           O  
ATOM   3326  N   ASP   443      99.399  84.721 135.867  1.00246.04           N  
ATOM   3327  CA  ASP   443      99.667  83.308 135.935  1.00235.50           C  
ATOM   3328  CB  ASP   443      98.598  82.462 136.675  1.00231.05           C  
ATOM   3329  CG  ASP   443      97.234  82.458 135.992  1.00227.48           C  
ATOM   3330  OD1 ASP   443      97.074  83.087 134.914  1.00222.55           O  
ATOM   3331  OD2 ASP   443      96.317  81.810 136.562  1.00226.58           O1-
ATOM   3332  C   ASP   443     100.041  82.678 134.622  1.00235.04           C  
ATOM   3333  O   ASP   443      99.200  82.088 133.950  1.00234.77           O  
ATOM   3334  N   ILE   444     101.331  82.776 134.227  1.00234.09           N  
ATOM   3335  CA  ILE   444     101.811  82.212 132.985  1.00233.56           C  
ATOM   3336  CB  ILE   444     102.702  83.162 132.236  1.00237.17           C  
ATOM   3337  CG1 ILE   444     101.907  84.421 131.858  1.00242.75           C  
ATOM   3338  CG2 ILE   444     103.314  82.432 131.028  1.00236.52           C  
ATOM   3339  CD1 ILE   444     102.784  85.572 131.376  1.00247.32           C  
ATOM   3340  C   ILE   444     102.615  80.970 133.287  1.00231.03           C  
ATOM   3341  O   ILE   444     103.287  80.899 134.314  1.00222.25           O  
ATOM   3342  N   ASN   445     102.514  79.934 132.411  1.00236.39           N  
ATOM   3343  CA  ASN   445     103.226  78.688 132.575  1.00238.82           C  
ATOM   3344  CB  ASN   445     102.303  77.496 132.885  1.00237.03           C  
ATOM   3345  CG  ASN   445     103.145  76.365 133.467  1.00290.26           C  
ATOM   3346  OD1 ASN   445     103.931  75.727 132.768  1.00296.45           O  
ATOM   3347  ND2 ASN   445     102.982  76.115 134.795  1.00283.70           N  
ATOM   3348  C   ASN   445     103.958  78.396 131.294  1.00243.02           C  
ATOM   3349  O   ASN   445     103.497  78.759 130.212  1.00232.17           O  
ATOM   3350  N   PHE   446     105.120  77.710 131.385  1.00259.49           N  
ATOM   3351  CA  PHE   446     105.953  77.581 130.219  1.00259.52           C  
ATOM   3352  CB  PHE   446     106.838  78.838 130.214  1.00262.05           C  
ATOM   3353  CG  PHE   446     107.303  79.336 128.900  1.00265.21           C  
ATOM   3354  CD1 PHE   446     108.487  78.927 128.331  1.00268.33           C  
ATOM   3355  CD2 PHE   446     106.527  80.278 128.272  1.00264.39           C  
ATOM   3356  CE1 PHE   446     108.881  79.449 127.122  1.00294.07           C  
ATOM   3357  CE2 PHE   446     106.914  80.802 127.069  1.00292.25           C  
ATOM   3358  CZ  PHE   446     108.092  80.384 126.495  1.00294.98           C  
ATOM   3359  C   PHE   446     106.899  76.456 130.523  1.00259.65           C  
ATOM   3360  O   PHE   446     107.343  76.315 131.662  1.00253.41           O  
ATOM   3361  N   LYS   447     107.260  75.622 129.532  1.00260.46           N  
ATOM   3362  CA  LYS   447     108.218  74.617 129.892  1.00253.61           C  
ATOM   3363  CB  LYS   447     107.549  73.339 130.418  1.00256.96           C  
ATOM   3364  CG  LYS   447     108.466  72.459 131.260  1.00259.37           C  
ATOM   3365  CD  LYS   447     107.703  71.403 132.062  1.00262.49           C  
ATOM   3366  CE  LYS   447     108.608  70.512 132.911  1.00266.89           C  
ATOM   3367  NZ  LYS   447     107.793  69.523 133.651  1.00272.68           N1+
ATOM   3368  C   LYS   447     108.970  74.276 128.652  1.00250.07           C  
ATOM   3369  O   LYS   447     108.461  73.552 127.800  1.00237.73           O  
ATOM   3370  N   ILE   448     110.226  74.745 128.537  1.00254.17           N  
ATOM   3371  CA  ILE   448     110.916  74.568 127.295  1.00266.40           C  
ATOM   3372  CB  ILE   448     111.389  75.903 126.772  1.00271.21           C  
ATOM   3373  CG1 ILE   448     111.898  75.798 125.339  1.00289.55           C  
ATOM   3374  CG2 ILE   448     112.404  76.523 127.746  1.00297.29           C  
ATOM   3375  CD1 ILE   448     112.260  77.168 124.763  1.00272.97           C  
ATOM   3376  C   ILE   448     112.079  73.632 127.458  1.00269.88           C  
ATOM   3377  O   ILE   448     113.039  73.908 128.173  1.00268.84           O  
ATOM   3378  N   GLU   449     112.018  72.480 126.765  1.00274.38           N  
ATOM   3379  CA  GLU   449     113.086  71.524 126.780  1.00258.08           C  
ATOM   3380  CB  GLU   449     112.725  70.208 126.076  1.00253.71           C  
ATOM   3381  CG  GLU   449     111.623  69.429 126.796  1.00251.35           C  
ATOM   3382  CD  GLU   449     112.230  68.779 128.028  1.00251.77           C  
ATOM   3383  OE1 GLU   449     113.477  68.857 128.187  1.00271.35           O  
ATOM   3384  OE2 GLU   449     111.451  68.193 128.827  1.00260.84           O1-
ATOM   3385  C   GLU   449     114.204  72.178 126.035  1.00251.47           C  
ATOM   3386  O   GLU   449     113.975  73.068 125.218  1.00243.16           O  
ATOM   3387  N   ARG   450     115.447  71.719 126.263  1.00247.07           N  
ATOM   3388  CA  ARG   450     116.587  72.454 125.797  1.00244.90           C  
ATOM   3389  CB  ARG   450     117.918  71.839 126.258  1.00255.54           C  
ATOM   3390  CG  ARG   450     118.106  72.027 127.767  1.00266.32           C  
ATOM   3391  CD  ARG   450     119.494  71.678 128.303  1.00277.56           C  
ATOM   3392  NE  ARG   450     119.538  72.132 129.725  1.00335.15           N  
ATOM   3393  CZ  ARG   450     119.894  73.420 130.009  1.00347.77           C  
ATOM   3394  NH1 ARG   450     120.184  74.287 128.996  1.00361.39           N1+
ATOM   3395  NH2 ARG   450     119.960  73.846 131.304  1.00352.44           N  
ATOM   3396  C   ARG   450     116.613  72.730 124.325  1.00233.95           C  
ATOM   3397  O   ARG   450     116.941  73.839 123.937  1.00220.92           O  
ATOM   3398  N   GLY   451     116.318  71.764 123.455  1.00233.76           N  
ATOM   3399  CA  GLY   451     116.339  71.910 122.018  1.00240.76           C  
ATOM   3400  C   GLY   451     115.210  72.725 121.432  1.00247.34           C  
ATOM   3401  O   GLY   451     115.347  73.281 120.344  1.00250.10           O  
ATOM   3402  N   GLN   452     114.043  72.764 122.099  1.00254.24           N  
ATOM   3403  CA  GLN   452     112.826  73.267 121.507  1.00248.15           C  
ATOM   3404  CB  GLN   452     111.579  72.867 122.310  1.00254.34           C  
ATOM   3405  CG  GLN   452     111.372  71.351 122.318  1.00258.47           C  
ATOM   3406  CD  GLN   452     110.127  71.020 123.126  1.00261.21           C  
ATOM   3407  OE1 GLN   452     109.592  69.917 123.031  1.00260.88           O  
ATOM   3408  NE2 GLN   452     109.645  71.996 123.942  1.00337.04           N  
ATOM   3409  C   GLN   452     112.778  74.746 121.262  1.00235.57           C  
ATOM   3410  O   GLN   452     113.464  75.553 121.890  1.00228.73           O  
ATOM   3411  N   LEU   453     111.920  75.105 120.280  1.00221.43           N  
ATOM   3412  CA  LEU   453     111.654  76.444 119.831  1.00219.36           C  
ATOM   3413  CB  LEU   453     111.577  76.528 118.298  1.00219.71           C  
ATOM   3414  CG  LEU   453     111.090  77.888 117.770  1.00221.23           C  
ATOM   3415  CD1 LEU   453     112.059  79.018 118.134  1.00259.43           C  
ATOM   3416  CD2 LEU   453     110.773  77.814 116.269  1.00266.98           C  
ATOM   3417  C   LEU   453     110.311  76.865 120.352  1.00219.80           C  
ATOM   3418  O   LEU   453     109.394  76.052 120.449  1.00213.34           O  
ATOM   3419  N   LEU   454     110.183  78.159 120.731  1.00226.46           N  
ATOM   3420  CA  LEU   454     108.945  78.752 121.173  1.00237.21           C  
ATOM   3421  CB  LEU   454     108.952  79.439 122.553  1.00243.37           C  
ATOM   3422  CG  LEU   454     108.579  78.562 123.750  1.00248.33           C  
ATOM   3423  CD1 LEU   454     107.085  78.202 123.744  1.00250.69           C  
ATOM   3424  CD2 LEU   454     109.475  77.333 123.822  1.00249.98           C  
ATOM   3425  C   LEU   454     108.611  79.879 120.261  1.00241.43           C  
ATOM   3426  O   LEU   454     109.485  80.631 119.830  1.00243.92           O  
ATOM   3427  N   ALA   455     107.309  80.010 119.945  1.00246.10           N  
ATOM   3428  CA  ALA   455     106.835  81.121 119.177  1.00251.21           C  
ATOM   3429  CB  ALA   455     106.144  80.719 117.861  1.00252.17           C  
ATOM   3430  C   ALA   455     105.803  81.785 120.033  1.00255.14           C  
ATOM   3431  O   ALA   455     104.923  81.113 120.568  1.00249.24           O  
ATOM   3432  N   VAL   456     105.882  83.124 120.195  1.00267.43           N  
ATOM   3433  CA  VAL   456     104.931  83.805 121.035  1.00282.20           C  
ATOM   3434  CB  VAL   456     105.546  84.290 122.317  1.00291.36           C  
ATOM   3435  CG1 VAL   456     104.492  85.076 123.113  1.00290.67           C  
ATOM   3436  CG2 VAL   456     106.135  83.081 123.065  1.00296.35           C  
ATOM   3437  C   VAL   456     104.423  85.016 120.316  1.00286.02           C  
ATOM   3438  O   VAL   456     105.200  85.755 119.720  1.00282.94           O  
ATOM   3439  N   ALA   457     103.096  85.267 120.364  1.00292.43           N  
ATOM   3440  CA  ALA   457     102.584  86.422 119.679  1.00289.54           C  
ATOM   3441  CB  ALA   457     102.436  86.210 118.162  1.00288.09           C  
ATOM   3442  C   ALA   457     101.219  86.764 120.192  1.00289.91           C  
ATOM   3443  O   ALA   457     100.604  85.994 120.929  1.00281.06           O  
ATOM   3444  N   GLY   458     100.712  87.959 119.803  1.00295.52           N  
ATOM   3445  CA  GLY   458      99.405  88.384 120.222  1.00295.39           C  
ATOM   3446  C   GLY   458      99.111  89.737 119.646  1.00296.20           C  
ATOM   3447  O   GLY   458      99.486  90.058 118.520  1.00297.78           O  
ATOM   3448  N   SER   459      98.386  90.552 120.433  1.00293.64           N  
ATOM   3449  CA  SER   459      97.970  91.883 120.105  1.00284.12           C  
ATOM   3450  CB  SER   459      96.831  92.332 121.048  1.00274.11           C  
ATOM   3451  OG  SER   459      96.341  93.624 120.728  1.00263.20           O  
ATOM   3452  C   SER   459      99.172  92.770 120.281  1.00290.98           C  
ATOM   3453  O   SER   459     100.253  92.299 120.628  1.00291.21           O  
ATOM   3454  N   THR   460      99.035  94.083 120.003  1.00300.24           N  
ATOM   3455  CA  THR   460     100.162  94.974 120.113  1.00294.84           C  
ATOM   3456  CB  THR   460      99.848  96.381 119.705  1.00291.88           C  
ATOM   3457  OG1 THR   460      98.891  96.941 120.587  1.00365.83           O  
ATOM   3458  CG2 THR   460      99.303  96.369 118.267  1.00366.02           C  
ATOM   3459  C   THR   460     100.604  95.013 121.535  1.00292.98           C  
ATOM   3460  O   THR   460     101.796  95.005 121.832  1.00294.61           O  
ATOM   3461  N   GLY   461      99.638  95.070 122.462  1.00285.32           N  
ATOM   3462  CA  GLY   461      99.969  95.011 123.850  1.00278.78           C  
ATOM   3463  C   GLY   461      99.891  93.554 124.167  1.00274.18           C  
ATOM   3464  O   GLY   461     100.563  92.741 123.535  1.00274.01           O  
ATOM   3465  N   ALA   462      99.067  93.190 125.163  1.00268.58           N  
ATOM   3466  CA  ALA   462      98.837  91.811 125.503  1.00263.09           C  
ATOM   3467  CB  ALA   462      98.241  91.000 124.339  1.00255.79           C  
ATOM   3468  C   ALA   462     100.090  91.124 125.968  1.00267.23           C  
ATOM   3469  O   ALA   462     100.215  89.909 125.803  1.00262.10           O  
ATOM   3470  N   GLY   463     101.027  91.877 126.592  1.00276.50           N  
ATOM   3471  CA  GLY   463     102.202  91.284 127.176  1.00280.62           C  
ATOM   3472  C   GLY   463     103.165  90.849 126.126  1.00286.80           C  
ATOM   3473  O   GLY   463     103.637  89.713 126.156  1.00283.15           O  
ATOM   3474  N   LYS   464     103.425  91.701 125.118  1.00299.36           N  
ATOM   3475  CA  LYS   464     104.362  91.307 124.111  1.00294.61           C  
ATOM   3476  CB  LYS   464     104.343  92.281 122.922  1.00296.21           C  
ATOM   3477  CG  LYS   464     105.277  91.891 121.780  1.00299.02           C  
ATOM   3478  CD  LYS   464     105.230  92.868 120.603  1.00302.33           C  
ATOM   3479  CE  LYS   464     103.866  92.978 119.925  1.00307.82           C  
ATOM   3480  NZ  LYS   464     103.946  93.949 118.812  1.00315.57           N1+
ATOM   3481  C   LYS   464     105.773  91.302 124.636  1.00290.83           C  
ATOM   3482  O   LYS   464     106.437  90.267 124.676  1.00295.14           O  
ATOM   3483  N   THR   465     106.262  92.496 125.033  1.00280.92           N  
ATOM   3484  CA  THR   465     107.613  92.729 125.485  1.00272.20           C  
ATOM   3485  CB  THR   465     108.008  94.172 125.376  1.00264.99           C  
ATOM   3486  OG1 THR   465     107.873  94.613 124.033  1.00335.61           O  
ATOM   3487  CG2 THR   465     109.471  94.313 125.828  1.00346.33           C  
ATOM   3488  C   THR   465     107.823  92.321 126.912  1.00272.29           C  
ATOM   3489  O   THR   465     108.888  91.835 127.288  1.00271.80           O  
ATOM   3490  N   SER   466     106.791  92.516 127.746  1.00268.21           N  
ATOM   3491  CA  SER   466     106.897  92.374 129.170  1.00263.27           C  
ATOM   3492  CB  SER   466     105.555  92.649 129.860  1.00257.21           C  
ATOM   3493  OG  SER   466     105.695  92.498 131.261  1.00248.78           O  
ATOM   3494  C   SER   466     107.331  90.997 129.568  1.00265.14           C  
ATOM   3495  O   SER   466     108.092  90.848 130.523  1.00268.64           O  
ATOM   3496  N   LEU   467     106.875  89.951 128.856  1.00264.34           N  
ATOM   3497  CA  LEU   467     107.246  88.615 129.234  1.00262.76           C  
ATOM   3498  CB  LEU   467     106.731  87.513 128.289  1.00257.92           C  
ATOM   3499  CG  LEU   467     105.301  87.019 128.539  1.00254.65           C  
ATOM   3500  CD1 LEU   467     105.228  86.231 129.858  1.00250.09           C  
ATOM   3501  CD2 LEU   467     104.278  88.156 128.445  1.00255.94           C  
ATOM   3502  C   LEU   467     108.729  88.465 129.169  1.00266.93           C  
ATOM   3503  O   LEU   467     109.328  87.832 130.038  1.00269.48           O  
ATOM   3504  N   LEU   468     109.355  89.027 128.122  1.00271.40           N  
ATOM   3505  CA  LEU   468     110.768  88.876 127.942  1.00273.79           C  
ATOM   3506  CB  LEU   468     111.269  89.478 126.614  1.00281.60           C  
ATOM   3507  CG  LEU   468     110.777  88.709 125.366  1.00287.96           C  
ATOM   3508  CD1 LEU   468     109.250  88.781 125.214  1.00292.46           C  
ATOM   3509  CD2 LEU   468     111.518  89.162 124.099  1.00287.68           C  
ATOM   3510  C   LEU   468     111.503  89.513 129.083  1.00268.30           C  
ATOM   3511  O   LEU   468     112.500  88.971 129.555  1.00263.18           O  
ATOM   3512  N   MET   469     111.021  90.671 129.576  1.00263.58           N  
ATOM   3513  CA  MET   469     111.693  91.383 130.630  1.00262.88           C  
ATOM   3514  CB  MET   469     110.981  92.694 131.007  1.00265.58           C  
ATOM   3515  CG  MET   469     111.018  93.737 129.890  1.00267.98           C  
ATOM   3516  SD  MET   469     112.681  94.364 129.508  1.00274.71           S  
ATOM   3517  CE  MET   469     112.128  95.491 128.196  1.00271.73           C  
ATOM   3518  C   MET   469     111.751  90.529 131.861  1.00258.17           C  
ATOM   3519  O   MET   469     112.745  90.540 132.587  1.00256.67           O  
ATOM   3520  N   VAL   470     110.666  89.790 132.152  1.00253.46           N  
ATOM   3521  CA  VAL   470     110.624  88.926 133.298  1.00254.57           C  
ATOM   3522  CB  VAL   470     109.268  88.314 133.495  1.00256.17           C  
ATOM   3523  CG1 VAL   470     109.350  87.276 134.627  1.00316.61           C  
ATOM   3524  CG2 VAL   470     108.260  89.447 133.758  1.00257.58           C  
ATOM   3525  C   VAL   470     111.607  87.807 133.112  1.00253.15           C  
ATOM   3526  O   VAL   470     112.253  87.371 134.066  1.00251.07           O  
ATOM   3527  N   ILE   471     111.716  87.288 131.873  1.00251.29           N  
ATOM   3528  CA  ILE   471     112.609  86.207 131.573  1.00260.47           C  
ATOM   3529  CB  ILE   471     112.437  85.697 130.165  1.00267.39           C  
ATOM   3530  CG1 ILE   471     111.015  85.121 129.986  1.00274.62           C  
ATOM   3531  CG2 ILE   471     113.553  84.678 129.872  1.00267.02           C  
ATOM   3532  CD1 ILE   471     110.623  84.836 128.535  1.00279.23           C  
ATOM   3533  C   ILE   471     114.022  86.679 131.775  1.00260.95           C  
ATOM   3534  O   ILE   471     114.845  85.948 132.327  1.00254.99           O  
ATOM   3535  N   MET   472     114.353  87.905 131.307  1.00266.15           N  
ATOM   3536  CA  MET   472     115.669  88.437 131.542  1.00260.49           C  
ATOM   3537  CB  MET   472     115.996  89.791 130.875  1.00261.96           C  
ATOM   3538  CG  MET   472     116.323  89.755 129.378  1.00264.96           C  
ATOM   3539  SD  MET   472     114.908  89.799 128.243  1.00322.37           S  
ATOM   3540  CE  MET   472     114.591  91.570 128.500  1.00318.25           C  
ATOM   3541  C   MET   472     115.837  88.666 133.012  1.00257.55           C  
ATOM   3542  O   MET   472     116.895  88.375 133.570  1.00250.27           O  
ATOM   3543  N   GLY   473     114.775  89.165 133.682  1.00262.39           N  
ATOM   3544  CA  GLY   473     114.846  89.432 135.091  1.00257.40           C  
ATOM   3545  C   GLY   473     114.917  90.910 135.377  1.00251.42           C  
ATOM   3546  O   GLY   473     115.247  91.298 136.498  1.00252.26           O  
ATOM   3547  N   GLU   474     114.667  91.781 134.371  1.00238.50           N  
ATOM   3548  CA  GLU   474     114.660  93.200 134.619  1.00236.65           C  
ATOM   3549  CB  GLU   474     114.472  94.038 133.343  1.00235.81           C  
ATOM   3550  CG  GLU   474     115.708  94.099 132.453  1.00239.81           C  
ATOM   3551  CD  GLU   474     116.752  94.900 133.208  1.00245.85           C  
ATOM   3552  OE1 GLU   474     116.416  96.020 133.679  1.00249.79           O  
ATOM   3553  OE2 GLU   474     117.901  94.400 133.327  1.00250.84           O1-
ATOM   3554  C   GLU   474     113.505  93.562 135.501  1.00237.87           C  
ATOM   3555  O   GLU   474     113.682  94.192 136.544  1.00241.95           O  
ATOM   3556  N   LEU   475     112.281  93.154 135.103  1.00240.87           N  
ATOM   3557  CA  LEU   475     111.119  93.445 135.896  1.00237.74           C  
ATOM   3558  CB  LEU   475     109.801  93.617 135.126  1.00235.68           C  
ATOM   3559  CG  LEU   475     109.636  94.963 134.418  1.00236.14           C  
ATOM   3560  CD1 LEU   475     110.709  95.162 133.343  1.00234.40           C  
ATOM   3561  CD2 LEU   475     108.205  95.117 133.882  1.00238.85           C  
ATOM   3562  C   LEU   475     110.882  92.268 136.771  1.00236.05           C  
ATOM   3563  O   LEU   475     110.892  91.131 136.309  1.00236.18           O  
ATOM   3564  N   GLU   476     110.664  92.522 138.073  1.00233.98           N  
ATOM   3565  CA  GLU   476     110.449  91.441 138.989  1.00226.73           C  
ATOM   3566  CB  GLU   476     110.864  91.773 140.432  1.00226.04           C  
ATOM   3567  CG  GLU   476     112.373  91.976 140.590  1.00290.06           C  
ATOM   3568  CD  GLU   476     112.655  92.296 142.051  1.00293.15           C  
ATOM   3569  OE1 GLU   476     111.677  92.361 142.841  1.00299.82           O  
ATOM   3570  OE2 GLU   476     113.854  92.478 142.395  1.00290.02           O1-
ATOM   3571  C   GLU   476     108.995  91.073 138.995  1.00222.92           C  
ATOM   3572  O   GLU   476     108.117  91.907 138.770  1.00216.13           O  
ATOM   3573  N   PRO   477     108.740  89.806 139.222  1.00221.10           N  
ATOM   3574  CA  PRO   477     107.379  89.340 139.297  1.00211.99           C  
ATOM   3575  CD  PRO   477     109.627  88.783 138.691  1.00216.74           C  
ATOM   3576  CB  PRO   477     107.426  87.833 139.061  1.00210.25           C  
ATOM   3577  CG  PRO   477     108.711  87.632 138.246  1.00212.95           C  
ATOM   3578  C   PRO   477     106.756  89.690 140.607  1.00212.24           C  
ATOM   3579  O   PRO   477     107.447  89.652 141.624  1.00220.43           O  
ATOM   3580  N   SER   478     105.449  90.016 140.609  1.00208.38           N  
ATOM   3581  CA  SER   478     104.776  90.323 141.836  1.00212.71           C  
ATOM   3582  CB  SER   478     103.356  90.877 141.623  1.00211.56           C  
ATOM   3583  OG  SER   478     102.537  89.908 140.988  1.00212.71           O  
ATOM   3584  C   SER   478     104.683  89.066 142.638  1.00212.73           C  
ATOM   3585  O   SER   478     104.910  89.079 143.847  1.00213.03           O  
ATOM   3586  N   GLU   479     104.340  87.938 141.984  1.00209.21           N  
ATOM   3587  CA  GLU   479     104.252  86.697 142.699  1.00204.26           C  
ATOM   3588  CB  GLU   479     102.906  86.511 143.425  1.00204.01           C  
ATOM   3589  CG  GLU   479     101.685  86.606 142.506  1.00257.01           C  
ATOM   3590  CD  GLU   479     101.485  85.260 141.826  1.00261.92           C  
ATOM   3591  OE1 GLU   479     101.253  84.260 142.557  1.00261.70           O  
ATOM   3592  OE2 GLU   479     101.558  85.212 140.569  1.00270.13           O1-
ATOM   3593  C   GLU   479     104.417  85.579 141.718  1.00202.45           C  
ATOM   3594  O   GLU   479     104.074  85.719 140.544  1.00188.27           O  
ATOM   3595  N   GLY   480     104.969  84.437 142.180  1.00211.95           N  
ATOM   3596  CA  GLY   480     105.134  83.304 141.314  1.00219.64           C  
ATOM   3597  C   GLY   480     106.465  82.687 141.597  1.00226.74           C  
ATOM   3598  O   GLY   480     107.119  83.005 142.590  1.00221.66           O  
ATOM   3599  N   LYS   481     106.890  81.757 140.719  1.00240.57           N  
ATOM   3600  CA  LYS   481     108.160  81.129 140.920  1.00239.90           C  
ATOM   3601  CB  LYS   481     108.012  79.727 141.526  1.00245.23           C  
ATOM   3602  CG  LYS   481     109.277  79.191 142.186  1.00250.50           C  
ATOM   3603  CD  LYS   481     109.002  77.982 143.080  1.00258.96           C  
ATOM   3604  CE  LYS   481     110.224  77.499 143.856  1.00268.55           C  
ATOM   3605  NZ  LYS   481     109.864  76.331 144.690  1.00280.64           N1+
ATOM   3606  C   LYS   481     108.808  80.989 139.575  1.00236.27           C  
ATOM   3607  O   LYS   481     108.262  80.339 138.685  1.00233.60           O  
ATOM   3608  N   ILE   482     110.000  81.597 139.385  1.00233.06           N  
ATOM   3609  CA  ILE   482     110.660  81.483 138.113  1.00222.11           C  
ATOM   3610  CB  ILE   482     110.950  82.799 137.449  1.00217.68           C  
ATOM   3611  CG1 ILE   482     109.651  83.543 137.111  1.00217.92           C  
ATOM   3612  CG2 ILE   482     111.828  82.529 136.217  1.00213.23           C  
ATOM   3613  CD1 ILE   482     109.884  84.983 136.661  1.00218.70           C  
ATOM   3614  C   ILE   482     111.981  80.813 138.317  1.00217.90           C  
ATOM   3615  O   ILE   482     112.745  81.207 139.197  1.00213.90           O  
ATOM   3616  N   LYS   483     112.261  79.753 137.523  1.00212.57           N  
ATOM   3617  CA  LYS   483     113.539  79.093 137.563  1.00211.39           C  
ATOM   3618  CB  LYS   483     113.569  77.725 138.273  1.00205.32           C  
ATOM   3619  CG  LYS   483     113.637  77.770 139.800  1.00206.58           C  
ATOM   3620  CD  LYS   483     112.325  78.161 140.476  1.00214.00           C  
ATOM   3621  CE  LYS   483     112.411  78.198 142.005  1.00259.63           C  
ATOM   3622  NZ  LYS   483     112.973  79.492 142.455  1.00282.88           N1+
ATOM   3623  C   LYS   483     113.955  78.793 136.163  1.00218.07           C  
ATOM   3624  O   LYS   483     113.460  77.857 135.536  1.00213.62           O  
ATOM   3625  N   HIS   484     114.904  79.580 135.637  1.00232.65           N  
ATOM   3626  CA  HIS   484     115.410  79.314 134.327  1.00237.03           C  
ATOM   3627  ND1 HIS   484     116.761  82.125 133.303  1.00266.52           N  
ATOM   3628  CG  HIS   484     115.456  81.724 133.482  1.00254.43           C  
ATOM   3629  CB  HIS   484     114.962  80.323 133.250  1.00242.62           C  
ATOM   3630  NE2 HIS   484     115.633  83.925 133.957  1.00270.55           N  
ATOM   3631  CD2 HIS   484     114.780  82.837 133.879  1.00261.10           C  
ATOM   3632  CE1 HIS   484     116.810  83.449 133.601  1.00267.76           C  
ATOM   3633  C   HIS   484     116.874  79.449 134.456  1.00241.19           C  
ATOM   3634  O   HIS   484     117.364  80.325 135.167  1.00238.73           O  
ATOM   3635  N   SER   485     117.640  78.566 133.808  1.00252.60           N  
ATOM   3636  CA  SER   485     119.019  78.835 133.975  1.00258.81           C  
ATOM   3637  CB  SER   485     119.618  78.167 135.205  1.00250.24           C  
ATOM   3638  OG  SER   485     119.024  78.669 136.392  1.00238.62           O  
ATOM   3639  C   SER   485     119.737  78.546 132.696  1.00275.54           C  
ATOM   3640  O   SER   485     119.134  78.146 131.700  1.00287.55           O  
ATOM   3641  N   GLY   486     121.059  78.778 132.694  1.00284.73           N  
ATOM   3642  CA  GLY   486     121.828  78.737 131.486  1.00281.73           C  
ATOM   3643  C   GLY   486     122.039  80.179 131.125  1.00281.29           C  
ATOM   3644  O   GLY   486     121.283  81.045 131.564  1.00282.55           O  
ATOM   3645  N   ARG   487     123.070  80.472 130.307  1.00279.33           N  
ATOM   3646  CA  ARG   487     123.418  81.827 129.959  1.00270.46           C  
ATOM   3647  CB  ARG   487     124.768  81.914 129.228  1.00283.07           C  
ATOM   3648  CG  ARG   487     125.299  83.332 129.023  1.00300.30           C  
ATOM   3649  CD  ARG   487     126.617  83.362 128.244  1.00319.92           C  
ATOM   3650  NE  ARG   487     127.628  82.611 129.040  1.00344.21           N  
ATOM   3651  CZ  ARG   487     128.619  81.920 128.404  1.00357.67           C  
ATOM   3652  NH1 ARG   487     128.667  81.898 127.040  1.00368.12           N1+
ATOM   3653  NH2 ARG   487     129.561  81.251 129.131  1.00368.55           N  
ATOM   3654  C   ARG   487     122.355  82.390 129.063  1.00253.73           C  
ATOM   3655  O   ARG   487     121.791  81.674 128.236  1.00251.93           O  
ATOM   3656  N   ILE   488     122.053  83.704 129.209  1.00232.95           N  
ATOM   3657  CA  ILE   488     121.011  84.314 128.418  1.00229.88           C  
ATOM   3658  CB  ILE   488     119.895  84.944 129.218  1.00227.46           C  
ATOM   3659  CG1 ILE   488     119.084  83.899 130.008  1.00229.51           C  
ATOM   3660  CG2 ILE   488     119.021  85.746 128.241  1.00228.73           C  
ATOM   3661  CD1 ILE   488     119.788  83.343 131.238  1.00231.09           C  
ATOM   3662  C   ILE   488     121.551  85.397 127.526  1.00228.05           C  
ATOM   3663  O   ILE   488     122.416  86.178 127.916  1.00227.12           O  
ATOM   3664  N   SER   489     121.050  85.448 126.270  1.00231.20           N  
ATOM   3665  CA  SER   489     121.415  86.493 125.343  1.00227.98           C  
ATOM   3666  CB  SER   489     122.183  86.030 124.094  1.00222.04           C  
ATOM   3667  OG  SER   489     121.294  85.444 123.160  1.00217.67           O  
ATOM   3668  C   SER   489     120.136  87.136 124.883  1.00232.99           C  
ATOM   3669  O   SER   489     119.070  86.517 124.921  1.00230.64           O  
ATOM   3670  N   PHE   490     120.210  88.408 124.433  1.00238.36           N  
ATOM   3671  CA  PHE   490     119.014  89.145 124.118  1.00226.03           C  
ATOM   3672  CB  PHE   490     118.682  90.099 125.287  1.00220.74           C  
ATOM   3673  CG  PHE   490     117.478  90.939 125.038  1.00214.73           C  
ATOM   3674  CD1 PHE   490     116.215  90.394 125.039  1.00214.89           C  
ATOM   3675  CD2 PHE   490     117.618  92.295 124.856  1.00211.24           C  
ATOM   3676  CE1 PHE   490     115.114  91.189 124.824  1.00213.81           C  
ATOM   3677  CE2 PHE   490     116.521  93.094 124.643  1.00210.38           C  
ATOM   3678  CZ  PHE   490     115.265  92.540 124.623  1.00210.81           C  
ATOM   3679  C   PHE   490     119.181  89.938 122.848  1.00224.54           C  
ATOM   3680  O   PHE   490     120.289  90.329 122.482  1.00221.80           O  
ATOM   3681  N   CYS   491     118.053  90.155 122.125  1.00224.51           N  
ATOM   3682  CA  CYS   491     118.015  90.961 120.929  1.00232.50           C  
ATOM   3683  CB  CYS   491     117.836  90.129 119.646  1.00233.59           C  
ATOM   3684  SG  CYS   491     117.789  91.141 118.137  1.00292.61           S  
ATOM   3685  C   CYS   491     116.810  91.855 121.067  1.00237.80           C  
ATOM   3686  O   CYS   491     115.682  91.373 121.159  1.00242.27           O  
ATOM   3687  N   SER   492     117.020  93.190 121.070  1.00243.54           N  
ATOM   3688  CA  SER   492     115.964  94.131 121.348  1.00244.87           C  
ATOM   3689  CB  SER   492     116.459  95.383 122.096  1.00246.86           C  
ATOM   3690  OG  SER   492     115.375  96.263 122.347  1.00249.52           O  
ATOM   3691  C   SER   492     115.250  94.593 120.111  1.00245.32           C  
ATOM   3692  O   SER   492     115.729  94.433 118.991  1.00238.38           O  
ATOM   3693  N   GLN   493     114.031  95.146 120.310  1.00252.21           N  
ATOM   3694  CA  GLN   493     113.236  95.710 119.258  1.00249.20           C  
ATOM   3695  CB  GLN   493     111.804  96.042 119.713  1.00255.23           C  
ATOM   3696  CG  GLN   493     110.913  96.590 118.597  1.00261.64           C  
ATOM   3697  CD  GLN   493     109.533  96.849 119.184  1.00270.57           C  
ATOM   3698  OE1 GLN   493     109.270  96.543 120.346  1.00274.86           O  
ATOM   3699  NE2 GLN   493     108.619  97.426 118.358  1.00284.34           N  
ATOM   3700  C   GLN   493     113.879  96.977 118.770  1.00241.83           C  
ATOM   3701  O   GLN   493     114.023  97.181 117.566  1.00241.55           O  
ATOM   3702  N   PHE   494     114.312  97.856 119.700  1.00232.05           N  
ATOM   3703  CA  PHE   494     114.922  99.098 119.310  1.00223.71           C  
ATOM   3704  CB  PHE   494     114.999 100.142 120.440  1.00212.30           C  
ATOM   3705  CG  PHE   494     113.615 100.586 120.766  1.00244.44           C  
ATOM   3706  CD1 PHE   494     112.839  99.877 121.655  1.00239.16           C  
ATOM   3707  CD2 PHE   494     113.093 101.719 120.184  1.00235.84           C  
ATOM   3708  CE1 PHE   494     111.562 100.289 121.955  1.00235.57           C  
ATOM   3709  CE2 PHE   494     111.816 102.135 120.482  1.00228.44           C  
ATOM   3710  CZ  PHE   494     111.048 101.420 121.368  1.00229.31           C  
ATOM   3711  C   PHE   494     116.325  98.804 118.885  1.00228.49           C  
ATOM   3712  O   PHE   494     117.011  97.979 119.486  1.00231.73           O  
ATOM   3713  N   SER   495     116.783  99.489 117.819  1.00231.23           N  
ATOM   3714  CA  SER   495     118.093  99.275 117.280  1.00233.55           C  
ATOM   3715  CB  SER   495     118.236  99.845 115.864  1.00231.85           C  
ATOM   3716  OG  SER   495     118.000 101.245 115.904  1.00271.46           O  
ATOM   3717  C   SER   495     119.104  99.958 118.130  1.00240.20           C  
ATOM   3718  O   SER   495     119.021 101.160 118.375  1.00245.35           O  
ATOM   3719  N   TRP   496     120.116  99.186 118.566  1.00242.65           N  
ATOM   3720  CA  TRP   496     121.167  99.683 119.402  1.00236.20           C  
ATOM   3721  CB  TRP   496     121.186  98.964 120.765  1.00232.78           C  
ATOM   3722  CG  TRP   496     122.470  98.986 121.564  1.00229.38           C  
ATOM   3723  CD2 TRP   496     123.154 100.147 122.063  1.00225.39           C  
ATOM   3724  CD1 TRP   496     123.231  97.911 121.921  1.00232.33           C  
ATOM   3725  NE1 TRP   496     124.322  98.322 122.645  1.00235.58           N  
ATOM   3726  CE2 TRP   496     124.295  99.697 122.730  1.00227.10           C  
ATOM   3727  CE3 TRP   496     122.863 101.477 121.969  1.00225.29           C  
ATOM   3728  CZ2 TRP   496     125.161 100.572 123.320  1.00225.73           C  
ATOM   3729  CZ3 TRP   496     123.740 102.356 122.566  1.00227.99           C  
ATOM   3730  CH2 TRP   496     124.865 101.912 123.230  1.00227.01           C  
ATOM   3731  C   TRP   496     122.491  99.524 118.716  1.00234.81           C  
ATOM   3732  O   TRP   496     122.948  98.410 118.467  1.00226.38           O  
ATOM   3733  N   ILE   497     123.133 100.664 118.374  1.00237.69           N  
ATOM   3734  CA  ILE   497     124.447 100.640 117.803  1.00238.65           C  
ATOM   3735  CB  ILE   497     124.472 101.160 116.391  1.00240.21           C  
ATOM   3736  CG1 ILE   497     123.511 100.350 115.499  1.00242.18           C  
ATOM   3737  CG2 ILE   497     125.930 101.142 115.897  1.00239.79           C  
ATOM   3738  CD1 ILE   497     123.843  98.860 115.417  1.00243.13           C  
ATOM   3739  C   ILE   497     125.242 101.582 118.647  1.00240.18           C  
ATOM   3740  O   ILE   497     124.853 102.741 118.777  1.00235.78           O  
ATOM   3741  N   MET   498     126.379 101.122 119.225  1.00246.43           N  
ATOM   3742  CA  MET   498     127.214 101.944 120.070  1.00245.82           C  
ATOM   3743  CB  MET   498     128.131 101.157 121.045  1.00239.62           C  
ATOM   3744  CG  MET   498     128.781  99.876 120.514  0.82238.13           C  
ATOM   3745  SD  MET   498     129.823  99.002 121.723  0.82243.58           S  
ATOM   3746  CE  MET   498     131.089 100.295 121.848  0.82245.33           C  
ATOM   3747  C   MET   498     127.931 102.895 119.190  1.00253.18           C  
ATOM   3748  O   MET   498     127.232 103.414 118.331  1.00257.76           O  
ATOM   3749  N   PRO   499     129.227 103.135 119.336  1.00259.74           N  
ATOM   3750  CA  PRO   499     129.893 104.095 118.484  1.00258.36           C  
ATOM   3751  CD  PRO   499     129.604 101.979 118.529  1.00259.62           C  
ATOM   3752  CB  PRO   499     129.558 104.043 117.078  1.00258.99           C  
ATOM   3753  CG  PRO   499     129.417 102.454 117.016  1.00259.66           C  
ATOM   3754  C   PRO   499     131.323 103.612 118.535  1.00258.98           C  
ATOM   3755  O   PRO   499     131.875 103.240 119.571  1.00257.85           O  
ATOM   3756  N   GLY   500     131.907 103.754 117.322  1.00262.02           N  
ATOM   3757  CA  GLY   500     133.069 103.075 116.872  1.00260.11           C  
ATOM   3758  C   GLY   500     132.652 102.354 115.611  1.00256.07           C  
ATOM   3759  O   GLY   500     131.734 102.780 114.912  1.00246.31           O  
ATOM   3760  N   THR   501     133.315 101.216 115.309  1.00257.38           N  
ATOM   3761  CA  THR   501     133.133 100.475 114.083  1.00253.60           C  
ATOM   3762  CB  THR   501     134.391  99.763 113.679  1.00255.32           C  
ATOM   3763  OG1 THR   501     135.478 100.675 113.671  1.00260.46           O  
ATOM   3764  CG2 THR   501     134.214  99.204 112.259  1.00254.23           C  
ATOM   3765  C   THR   501     132.073  99.420 114.263  1.00252.88           C  
ATOM   3766  O   THR   501     131.715  99.050 115.379  1.00248.87           O  
ATOM   3767  N   ILE   502     131.542  98.917 113.126  1.00257.95           N  
ATOM   3768  CA  ILE   502     130.549  97.875 113.042  1.00258.10           C  
ATOM   3769  CB  ILE   502     130.038  97.659 111.646  1.00256.48           C  
ATOM   3770  CG1 ILE   502     131.172  97.199 110.719  1.00254.90           C  
ATOM   3771  CG2 ILE   502     129.338  98.949 111.185  1.00256.66           C  
ATOM   3772  CD1 ILE   502     130.671  96.644 109.388  1.00254.04           C  
ATOM   3773  C   ILE   502     131.109  96.575 113.542  1.00259.51           C  
ATOM   3774  O   ILE   502     130.399  95.771 114.143  1.00260.28           O  
ATOM   3775  N   LYS   503     132.403  96.321 113.277  1.00260.42           N  
ATOM   3776  CA  LYS   503     133.040  95.088 113.663  1.00254.21           C  
ATOM   3777  CB  LYS   503     134.548  95.075 113.347  1.00255.84           C  
ATOM   3778  CG  LYS   503     134.934  94.788 111.895  1.00257.38           C  
ATOM   3779  CD  LYS   503     134.648  93.350 111.461  1.00261.50           C  
ATOM   3780  CE  LYS   503     135.387  92.944 110.185  1.00307.17           C  
ATOM   3781  NZ  LYS   503     135.219  91.497 109.936  1.00318.51           N1+
ATOM   3782  C   LYS   503     132.949  94.955 115.147  1.00250.87           C  
ATOM   3783  O   LYS   503     132.734  93.863 115.672  1.00242.95           O  
ATOM   3784  N   GLU   504     133.120  96.082 115.855  1.00252.46           N  
ATOM   3785  CA  GLU   504     133.139  96.098 117.283  1.00252.40           C  
ATOM   3786  CB  GLU   504     133.402  97.519 117.797  1.00256.52           C  
ATOM   3787  CG  GLU   504     133.824  97.595 119.256  1.00261.08           C  
ATOM   3788  CD  GLU   504     134.116  99.058 119.545  1.00325.40           C  
ATOM   3789  OE1 GLU   504     133.870  99.896 118.637  1.00329.44           O  
ATOM   3790  OE2 GLU   504     134.591  99.357 120.672  1.00330.66           O1-
ATOM   3791  C   GLU   504     131.802  95.643 117.778  1.00244.90           C  
ATOM   3792  O   GLU   504     131.717  94.901 118.756  1.00240.72           O  
ATOM   3793  N   ASN   505     130.718  96.089 117.115  1.00235.08           N  
ATOM   3794  CA  ASN   505     129.393  95.706 117.506  1.00233.74           C  
ATOM   3795  CB  ASN   505     128.296  96.418 116.695  1.00227.79           C  
ATOM   3796  CG  ASN   505     128.269  97.886 117.093  1.00224.16           C  
ATOM   3797  OD1 ASN   505     128.107  98.220 118.265  1.00221.54           O  
ATOM   3798  ND2 ASN   505     128.433  98.789 116.090  1.00221.06           N  
ATOM   3799  C   ASN   505     129.192  94.240 117.292  1.00239.68           C  
ATOM   3800  O   ASN   505     128.569  93.574 118.117  1.00244.96           O  
ATOM   3801  N   ILE   506     129.679  93.705 116.154  1.00242.64           N  
ATOM   3802  CA  ILE   506     129.443  92.318 115.859  1.00243.84           C  
ATOM   3803  CB  ILE   506     129.870  91.958 114.464  1.00247.89           C  
ATOM   3804  CG1 ILE   506     129.069  92.783 113.442  1.00254.19           C  
ATOM   3805  CG2 ILE   506     129.708  90.438 114.287  1.00246.82           C  
ATOM   3806  CD1 ILE   506     129.630  92.715 112.022  1.00258.29           C  
ATOM   3807  C   ILE   506     130.172  91.416 116.813  1.00241.37           C  
ATOM   3808  O   ILE   506     129.549  90.565 117.445  1.00240.32           O  
ATOM   3809  N   ILE   507     131.505  91.579 116.957  1.00239.57           N  
ATOM   3810  CA  ILE   507     132.252  90.675 117.799  1.00232.16           C  
ATOM   3811  CB  ILE   507     133.721  90.723 117.512  1.00229.79           C  
ATOM   3812  CG1 ILE   507     133.912  90.251 116.055  1.00282.39           C  
ATOM   3813  CG2 ILE   507     134.465  89.857 118.542  1.00275.87           C  
ATOM   3814  CD1 ILE   507     135.307  90.461 115.486  1.00228.52           C  
ATOM   3815  C   ILE   507     131.940  90.911 119.248  1.00227.87           C  
ATOM   3816  O   ILE   507     131.575  89.988 119.972  1.00220.33           O  
ATOM   3817  N   PHE   508     132.048  92.174 119.699  1.00227.92           N  
ATOM   3818  CA  PHE   508     131.578  92.587 120.992  1.00214.79           C  
ATOM   3819  CB  PHE   508     130.051  92.793 120.934  1.00202.09           C  
ATOM   3820  CG  PHE   508     129.564  93.623 122.068  1.00192.58           C  
ATOM   3821  CD1 PHE   508     129.830  94.973 122.097  1.00189.75           C  
ATOM   3822  CD2 PHE   508     128.804  93.069 123.071  1.00191.21           C  
ATOM   3823  CE1 PHE   508     129.373  95.757 123.128  1.00188.36           C  
ATOM   3824  CE2 PHE   508     128.343  93.850 124.102  1.00190.96           C  
ATOM   3825  CZ  PHE   508     128.628  95.194 124.135  1.00188.17           C  
ATOM   3826  C   PHE   508     131.936  91.672 122.145  1.00219.45           C  
ATOM   3827  O   PHE   508     131.053  91.032 122.715  1.00218.58           O  
ATOM   3828  N   GLY   509     133.241  91.540 122.487  1.00224.51           N  
ATOM   3829  CA  GLY   509     133.642  90.888 123.713  1.00228.45           C  
ATOM   3830  C   GLY   509     134.235  89.528 123.504  1.00236.04           C  
ATOM   3831  O   GLY   509     135.248  89.195 124.114  1.00234.51           O  
ATOM   3832  N   VAL   510     133.644  88.706 122.628  1.00246.49           N  
ATOM   3833  CA  VAL   510     134.110  87.359 122.457  1.00253.38           C  
ATOM   3834  CB  VAL   510     133.030  86.472 121.919  1.00254.09           C  
ATOM   3835  CG1 VAL   510     132.871  86.765 120.423  1.00332.98           C  
ATOM   3836  CG2 VAL   510     133.335  85.014 122.276  1.00333.09           C  
ATOM   3837  C   VAL   510     135.266  87.368 121.498  1.00259.27           C  
ATOM   3838  O   VAL   510     135.411  88.297 120.707  1.00252.35           O  
ATOM   3839  N   SER   511     136.126  86.326 121.562  1.00270.14           N  
ATOM   3840  CA  SER   511     137.311  86.216 120.750  1.00259.63           C  
ATOM   3841  CB  SER   511     138.204  85.019 121.114  1.00258.57           C  
ATOM   3842  OG  SER   511     138.711  85.165 122.430  1.00335.77           O  
ATOM   3843  C   SER   511     136.928  86.027 119.314  1.00255.17           C  
ATOM   3844  O   SER   511     135.796  85.671 118.997  1.00251.88           O  
ATOM   3845  N   TYR   512     137.901  86.253 118.406  1.00250.74           N  
ATOM   3846  CA  TYR   512     137.656  86.202 116.992  1.00243.51           C  
ATOM   3847  CB  TYR   512     138.583  87.166 116.225  1.00241.54           C  
ATOM   3848  CG  TYR   512     138.206  87.234 114.785  1.00240.76           C  
ATOM   3849  CD1 TYR   512     137.126  87.987 114.379  1.00240.30           C  
ATOM   3850  CD2 TYR   512     138.946  86.570 113.836  1.00241.02           C  
ATOM   3851  CE1 TYR   512     136.776  88.062 113.051  1.00240.85           C  
ATOM   3852  CE2 TYR   512     138.602  86.642 112.507  1.00241.56           C  
ATOM   3853  CZ  TYR   512     137.517  87.387 112.113  1.00241.69           C  
ATOM   3854  OH  TYR   512     137.169  87.457 110.748  1.00242.86           O  
ATOM   3855  C   TYR   512     137.887  84.806 116.496  1.00239.38           C  
ATOM   3856  O   TYR   512     138.926  84.203 116.760  1.00231.46           O  
ATOM   3857  N   ASP   513     136.881  84.256 115.780  1.00239.74           N  
ATOM   3858  CA  ASP   513     136.951  82.942 115.197  1.00234.93           C  
ATOM   3859  CB  ASP   513     136.054  81.921 115.915  1.00240.24           C  
ATOM   3860  CG  ASP   513     136.634  81.700 117.306  1.00247.80           C  
ATOM   3861  OD1 ASP   513     137.884  81.572 117.414  1.00248.75           O  
ATOM   3862  OD2 ASP   513     135.838  81.671 118.282  1.00257.15           O1-
ATOM   3863  C   ASP   513     136.467  83.078 113.781  1.00228.15           C  
ATOM   3864  O   ASP   513     135.339  83.503 113.533  1.00210.71           O  
ATOM   3865  N   GLU   514     137.322  82.706 112.809  1.00234.00           N  
ATOM   3866  CA  GLU   514     137.036  82.907 111.415  1.00239.99           C  
ATOM   3867  CB  GLU   514     138.210  82.489 110.510  1.00244.70           C  
ATOM   3868  CG  GLU   514     139.438  83.399 110.598  1.00247.98           C  
ATOM   3869  CD  GLU   514     139.224  84.570 109.649  1.00250.39           C  
ATOM   3870  OE1 GLU   514     138.097  84.689 109.100  1.00251.18           O  
ATOM   3871  OE2 GLU   514     140.188  85.360 109.460  1.00251.82           O1-
ATOM   3872  C   GLU   514     135.851  82.119 110.940  1.00237.04           C  
ATOM   3873  O   GLU   514     134.985  82.670 110.266  1.00239.51           O  
ATOM   3874  N   TYR   515     135.759  80.819 111.277  1.00227.85           N  
ATOM   3875  CA  TYR   515     134.715  80.018 110.695  1.00217.78           C  
ATOM   3876  CB  TYR   515     134.820  78.530 111.074  1.00209.24           C  
ATOM   3877  CG  TYR   515     133.741  77.808 110.341  1.00208.32           C  
ATOM   3878  CD1 TYR   515     133.910  77.466 109.019  1.00207.93           C  
ATOM   3879  CD2 TYR   515     132.566  77.469 110.971  1.00212.74           C  
ATOM   3880  CE1 TYR   515     132.921  76.801 108.334  1.00214.42           C  
ATOM   3881  CE2 TYR   515     131.573  76.803 110.292  1.00216.92           C  
ATOM   3882  CZ  TYR   515     131.750  76.468 108.971  1.00219.18           C  
ATOM   3883  OH  TYR   515     130.733  75.785 108.271  1.00225.19           O  
ATOM   3884  C   TYR   515     133.368  80.508 111.127  1.00220.49           C  
ATOM   3885  O   TYR   515     132.473  80.684 110.301  1.00205.61           O  
ATOM   3886  N   ARG   516     133.190  80.761 112.436  1.00237.10           N  
ATOM   3887  CA  ARG   516     131.905  81.168 112.925  1.00253.43           C  
ATOM   3888  CB  ARG   516     131.853  81.315 114.456  1.00260.25           C  
ATOM   3889  CG  ARG   516     131.870  79.983 115.208  1.00271.17           C  
ATOM   3890  CD  ARG   516     131.817  80.146 116.729  1.00284.74           C  
ATOM   3891  NE  ARG   516     131.762  78.785 117.333  1.00303.27           N  
ATOM   3892  CZ  ARG   516     130.553  78.207 117.594  1.00317.11           C  
ATOM   3893  NH1 ARG   516     129.399  78.871 117.290  1.00324.88           N1+
ATOM   3894  NH2 ARG   516     130.497  76.967 118.164  1.00329.43           N  
ATOM   3895  C   ARG   516     131.551  82.496 112.344  1.00257.99           C  
ATOM   3896  O   ARG   516     130.405  82.736 111.965  1.00263.29           O  
ATOM   3897  N   TYR   517     132.546  83.392 112.245  1.00259.11           N  
ATOM   3898  CA  TYR   517     132.310  84.730 111.790  1.00245.35           C  
ATOM   3899  CB  TYR   517     133.602  85.574 111.830  1.00234.50           C  
ATOM   3900  CG  TYR   517     133.303  87.011 111.552  1.00230.20           C  
ATOM   3901  CD1 TYR   517     132.673  87.790 112.494  1.00231.18           C  
ATOM   3902  CD2 TYR   517     133.681  87.595 110.368  1.00232.04           C  
ATOM   3903  CE1 TYR   517     132.404  89.118 112.251  1.00236.45           C  
ATOM   3904  CE2 TYR   517     133.416  88.922 110.119  1.00235.93           C  
ATOM   3905  CZ  TYR   517     132.775  89.689 111.060  1.00238.62           C  
ATOM   3906  OH  TYR   517     132.503  91.051 110.804  1.00243.12           O  
ATOM   3907  C   TYR   517     131.793  84.677 110.387  1.00249.52           C  
ATOM   3908  O   TYR   517     130.837  85.378 110.053  1.00233.18           O  
ATOM   3909  N   ARG   518     132.403  83.834 109.530  1.00265.82           N  
ATOM   3910  CA  ARG   518     131.991  83.745 108.157  1.00276.91           C  
ATOM   3911  CB  ARG   518     132.877  82.823 107.300  1.00288.40           C  
ATOM   3912  CG  ARG   518     134.134  83.507 106.759  1.00301.99           C  
ATOM   3913  CD  ARG   518     135.152  83.910 107.826  1.00315.88           C  
ATOM   3914  NE  ARG   518     136.297  84.556 107.123  1.00407.01           N  
ATOM   3915  CZ  ARG   518     137.314  83.792 106.625  1.00415.85           C  
ATOM   3916  NH1 ARG   518     137.281  82.434 106.766  1.00425.03           N1+
ATOM   3917  NH2 ARG   518     138.361  84.387 105.983  1.00421.35           N  
ATOM   3918  C   ARG   518     130.587  83.242 108.065  1.00275.34           C  
ATOM   3919  O   ARG   518     129.784  83.774 107.302  1.00273.60           O  
ATOM   3920  N   SER   519     130.248  82.201 108.844  1.00276.28           N  
ATOM   3921  CA  SER   519     128.937  81.626 108.772  1.00284.14           C  
ATOM   3922  CB  SER   519     128.800  80.366 109.643  1.00286.10           C  
ATOM   3923  OG  SER   519     127.487  79.841 109.533  1.00289.68           O  
ATOM   3924  C   SER   519     127.914  82.612 109.250  1.00287.61           C  
ATOM   3925  O   SER   519     126.834  82.723 108.669  1.00278.18           O  
ATOM   3926  N   VAL   520     128.210  83.340 110.343  1.00300.14           N  
ATOM   3927  CA  VAL   520     127.246  84.260 110.877  1.00295.12           C  
ATOM   3928  CB  VAL   520     127.625  84.824 112.223  1.00295.86           C  
ATOM   3929  CG1 VAL   520     128.813  85.786 112.085  1.00296.71           C  
ATOM   3930  CG2 VAL   520     126.374  85.469 112.835  1.00293.93           C  
ATOM   3931  C   VAL   520     127.002  85.388 109.921  1.00290.70           C  
ATOM   3932  O   VAL   520     125.854  85.736 109.654  1.00280.16           O  
ATOM   3933  N   ILE   521     128.082  85.977 109.367  1.00290.42           N  
ATOM   3934  CA  ILE   521     127.960  87.072 108.447  1.00292.66           C  
ATOM   3935  CB  ILE   521     129.267  87.692 108.053  1.00292.46           C  
ATOM   3936  CG1 ILE   521     129.740  88.670 109.139  1.00292.92           C  
ATOM   3937  CG2 ILE   521     129.077  88.352 106.683  1.00291.35           C  
ATOM   3938  CD1 ILE   521     129.967  88.026 110.500  1.00336.85           C  
ATOM   3939  C   ILE   521     127.253  86.621 107.217  1.00294.07           C  
ATOM   3940  O   ILE   521     126.452  87.367 106.653  1.00286.98           O  
ATOM   3941  N   LYS   522     127.553  85.399 106.743  1.00301.29           N  
ATOM   3942  CA  LYS   522     126.884  84.928 105.568  1.00286.30           C  
ATOM   3943  CB  LYS   522     127.442  83.594 105.032  1.00283.73           C  
ATOM   3944  CG  LYS   522     127.332  82.410 105.992  1.00282.24           C  
ATOM   3945  CD  LYS   522     127.657  81.066 105.337  1.00281.79           C  
ATOM   3946  CE  LYS   522     129.146  80.876 105.041  1.00285.37           C  
ATOM   3947  NZ  LYS   522     129.374  79.556 104.412  1.00290.98           N1+
ATOM   3948  C   LYS   522     125.418  84.784 105.869  1.00279.34           C  
ATOM   3949  O   LYS   522     124.583  85.138 105.040  1.00264.70           O  
ATOM   3950  N   ALA   523     125.074  84.269 107.070  1.00279.77           N  
ATOM   3951  CA  ALA   523     123.710  84.039 107.483  1.00285.64           C  
ATOM   3952  CB  ALA   523     123.619  83.321 108.841  1.00284.82           C  
ATOM   3953  C   ALA   523     122.953  85.336 107.612  1.00290.06           C  
ATOM   3954  O   ALA   523     121.784  85.422 107.243  1.00287.71           O  
ATOM   3955  N   CYS   524     123.614  86.364 108.171  1.00296.89           N  
ATOM   3956  CA  CYS   524     123.098  87.667 108.507  1.00294.08           C  
ATOM   3957  CB  CYS   524     124.075  88.401 109.438  1.00296.56           C  
ATOM   3958  SG  CYS   524     123.298  89.757 110.352  1.00299.71           S  
ATOM   3959  C   CYS   524     122.838  88.517 107.286  1.00290.34           C  
ATOM   3960  O   CYS   524     122.103  89.501 107.368  1.00285.54           O  
ATOM   3961  N   GLN   525     123.463  88.174 106.138  1.00289.02           N  
ATOM   3962  CA  GLN   525     123.392  88.866 104.870  1.00278.76           C  
ATOM   3963  CB  GLN   525     122.016  88.785 104.180  1.00273.85           C  
ATOM   3964  CG  GLN   525     120.857  89.430 104.931  1.00272.88           C  
ATOM   3965  CD  GLN   525     119.618  89.218 104.080  1.00271.54           C  
ATOM   3966  OE1 GLN   525     119.356  89.969 103.142  1.00264.68           O  
ATOM   3967  NE2 GLN   525     118.841  88.151 104.406  1.00277.23           N  
ATOM   3968  C   GLN   525     123.898  90.299 104.892  1.00275.25           C  
ATOM   3969  O   GLN   525     123.199  91.203 104.437  1.00258.92           O  
ATOM   3970  N   LEU   526     125.079  90.536 105.530  1.00284.30           N  
ATOM   3971  CA  LEU   526     125.887  91.748 105.564  1.00280.23           C  
ATOM   3972  CB  LEU   526     126.687  91.928 106.866  1.00284.86           C  
ATOM   3973  CG  LEU   526     125.848  92.518 108.010  1.00288.33           C  
ATOM   3974  CD1 LEU   526     124.641  91.641 108.340  1.00288.69           C  
ATOM   3975  CD2 LEU   526     126.716  92.823 109.238  1.00289.10           C  
ATOM   3976  C   LEU   526     126.863  91.946 104.428  1.00276.02           C  
ATOM   3977  O   LEU   526     127.213  93.080 104.095  1.00266.74           O  
ATOM   3978  N   GLU   527     127.351  90.855 103.811  1.00277.34           N  
ATOM   3979  CA  GLU   527     128.472  90.913 102.905  1.00268.17           C  
ATOM   3980  CB  GLU   527     128.710  89.571 102.189  1.00261.02           C  
ATOM   3981  CG  GLU   527     129.096  88.416 103.113  1.00258.18           C  
ATOM   3982  CD  GLU   527     130.580  88.523 103.433  1.00256.90           C  
ATOM   3983  OE1 GLU   527     131.196  89.556 103.061  1.00258.74           O  
ATOM   3984  OE2 GLU   527     131.117  87.565 104.052  1.00253.85           O1-
ATOM   3985  C   GLU   527     128.230  91.922 101.830  1.00270.54           C  
ATOM   3986  O   GLU   527     129.158  92.620 101.423  1.00270.09           O  
ATOM   3987  N   GLU   528     126.989  92.031 101.331  1.00274.33           N  
ATOM   3988  CA  GLU   528     126.737  92.982 100.289  1.00279.09           C  
ATOM   3989  CB  GLU   528     125.278  92.961  99.803  1.00278.07           C  
ATOM   3990  CG  GLU   528     125.027  93.864  98.593  1.00278.51           C  
ATOM   3991  CD  GLU   528     123.556  93.750  98.215  1.00280.78           C  
ATOM   3992  OE1 GLU   528     122.821  93.001  98.913  1.00278.63           O  
ATOM   3993  OE2 GLU   528     123.149  94.410  97.223  1.00286.98           O1-
ATOM   3994  C   GLU   528     127.027  94.356 100.815  1.00283.40           C  
ATOM   3995  O   GLU   528     127.624  95.174 100.118  1.00290.40           O  
ATOM   3996  N   ASP   529     126.621  94.639 102.069  1.00282.84           N  
ATOM   3997  CA  ASP   529     126.817  95.933 102.669  1.00271.83           C  
ATOM   3998  CB  ASP   529     126.209  96.057 104.081  1.00262.74           C  
ATOM   3999  CG  ASP   529     124.696  96.204 103.983  1.00253.89           C  
ATOM   4000  OD1 ASP   529     124.220  96.805 102.984  1.00247.18           O  
ATOM   4001  OD2 ASP   529     123.997  95.721 104.913  1.00246.38           O1-
ATOM   4002  C   ASP   529     128.277  96.220 102.822  1.00275.16           C  
ATOM   4003  O   ASP   529     128.713  97.361 102.674  1.00267.08           O  
ATOM   4004  N   ILE   530     129.070  95.202 103.184  1.00283.16           N  
ATOM   4005  CA  ILE   530     130.482  95.396 103.342  1.00289.51           C  
ATOM   4006  CB  ILE   530     131.177  94.199 103.926  1.00287.32           C  
ATOM   4007  CG1 ILE   530     130.641  93.913 105.342  1.00358.85           C  
ATOM   4008  CG2 ILE   530     132.693  94.461 103.891  1.00358.47           C  
ATOM   4009  CD1 ILE   530     131.079  92.563 105.915  1.00285.05           C  
ATOM   4010  C   ILE   530     131.084  95.687 102.003  1.00296.58           C  
ATOM   4011  O   ILE   530     131.967  96.534 101.879  1.00292.70           O  
ATOM   4012  N   SER   531     130.598  94.988 100.959  1.00307.62           N  
ATOM   4013  CA  SER   531     131.138  95.085  99.633  1.00301.87           C  
ATOM   4014  CB  SER   531     130.352  94.238  98.619  1.00298.71           C  
ATOM   4015  OG  SER   531     130.370  92.875  99.010  1.00344.16           O  
ATOM   4016  C   SER   531     131.070  96.499  99.159  1.00304.49           C  
ATOM   4017  O   SER   531     131.977  96.950  98.461  1.00301.54           O  
ATOM   4018  N   LYS   532     130.001  97.247  99.504  1.00310.24           N  
ATOM   4019  CA  LYS   532     130.002  98.602  99.039  1.00297.96           C  
ATOM   4020  CB  LYS   532     128.731  99.442  99.298  1.00295.50           C  
ATOM   4021  CG  LYS   532     127.961  99.146 100.580  1.00343.62           C  
ATOM   4022  CD  LYS   532     127.158  97.854 100.470  1.00348.66           C  
ATOM   4023  CE  LYS   532     125.961  97.957  99.524  1.00354.89           C  
ATOM   4024  NZ  LYS   532     125.241  96.664  99.474  1.00361.38           N1+
ATOM   4025  C   LYS   532     131.181  99.299  99.630  1.00292.43           C  
ATOM   4026  O   LYS   532     131.829 100.089  98.947  1.00293.88           O  
ATOM   4027  N   PHE   533     131.502  99.029 100.911  1.00283.79           N  
ATOM   4028  CA  PHE   533     132.696  99.625 101.439  1.00266.98           C  
ATOM   4029  CB  PHE   533     132.712  99.725 102.977  1.00253.07           C  
ATOM   4030  CG  PHE   533     131.585 100.603 103.405  1.00241.64           C  
ATOM   4031  CD1 PHE   533     131.745 101.967 103.484  1.00233.68           C  
ATOM   4032  CD2 PHE   533     130.361 100.060 103.723  1.00236.96           C  
ATOM   4033  CE1 PHE   533     130.703 102.774 103.879  1.00252.88           C  
ATOM   4034  CE2 PHE   533     129.316 100.863 104.120  1.00253.61           C  
ATOM   4035  CZ  PHE   533     129.486 102.223 104.199  1.00252.16           C  
ATOM   4036  C   PHE   533     133.792  98.680 101.048  1.00270.83           C  
ATOM   4037  O   PHE   533     134.238  97.856 101.847  1.00271.60           O  
ATOM   4038  N   ALA   534     134.301  98.838  99.811  1.00275.19           N  
ATOM   4039  CA  ALA   534     135.221  97.906  99.223  1.00282.11           C  
ATOM   4040  CB  ALA   534     135.624  98.297  97.790  1.00280.02           C  
ATOM   4041  C   ALA   534     136.480  97.801 100.023  1.00288.88           C  
ATOM   4042  O   ALA   534     137.014  96.704 100.186  1.00286.56           O  
ATOM   4043  N   GLU   535     137.013  98.933 100.519  1.00299.09           N  
ATOM   4044  CA  GLU   535     138.258  98.856 101.228  1.00289.89           C  
ATOM   4045  CB  GLU   535     138.790 100.237 101.651  1.00291.10           C  
ATOM   4046  CG  GLU   535     139.209 101.132 100.484  1.00291.04           C  
ATOM   4047  CD  GLU   535     139.707 102.452 101.059  1.00291.73           C  
ATOM   4048  OE1 GLU   535     139.682 102.598 102.310  1.00292.04           O  
ATOM   4049  OE2 GLU   535     140.117 103.332 100.255  1.00294.52           O1-
ATOM   4050  C   GLU   535     138.104  98.054 102.487  1.00284.41           C  
ATOM   4051  O   GLU   535     138.793  97.050 102.666  1.00275.95           O  
ATOM   4052  N   LYS   536     137.166  98.450 103.376  1.00283.42           N  
ATOM   4053  CA  LYS   536     137.000  97.770 104.636  1.00285.56           C  
ATOM   4054  CB  LYS   536     138.127  98.021 105.652  1.00291.43           C  
ATOM   4055  CG  LYS   536     139.325  97.090 105.509  1.00298.52           C  
ATOM   4056  CD  LYS   536     138.978  95.625 105.777  1.00306.60           C  
ATOM   4057  CE  LYS   536     140.164  94.674 105.609  1.00317.40           C  
ATOM   4058  NZ  LYS   536     141.159  94.913 106.678  1.00331.25           N1+
ATOM   4059  C   LYS   536     135.764  98.276 105.314  1.00280.26           C  
ATOM   4060  O   LYS   536     135.289  99.375 105.031  1.00275.05           O  
ATOM   4061  N   ASP   537     135.217  97.483 106.260  1.00279.89           N  
ATOM   4062  CA  ASP   537     134.036  97.929 106.938  1.00260.02           C  
ATOM   4063  CB  ASP   537     132.969  96.824 107.103  1.00256.21           C  
ATOM   4064  CG  ASP   537     133.528  95.654 107.905  1.00252.85           C  
ATOM   4065  OD1 ASP   537     134.293  94.834 107.331  1.00247.02           O  
ATOM   4066  OD2 ASP   537     133.177  95.558 109.110  1.00253.53           O1-
ATOM   4067  C   ASP   537     134.407  98.477 108.285  1.00251.52           C  
ATOM   4068  O   ASP   537     134.016  97.945 109.326  1.00242.77           O  
ATOM   4069  N   ASN   538     135.176  99.584 108.292  1.00245.51           N  
ATOM   4070  CA  ASN   538     135.530 100.199 109.535  1.00241.83           C  
ATOM   4071  CB  ASN   538     137.053 100.289 109.738  1.00243.68           C  
ATOM   4072  CG  ASN   538     137.599  98.868 109.810  1.00248.62           C  
ATOM   4073  OD1 ASN   538     136.953  97.965 110.342  1.00278.54           O  
ATOM   4074  ND2 ASN   538     138.822  98.658 109.252  1.00304.36           N  
ATOM   4075  C   ASN   538     134.994 101.598 109.511  1.00237.83           C  
ATOM   4076  O   ASN   538     135.741 102.560 109.691  1.00229.92           O  
ATOM   4077  N   ILE   539     133.666 101.750 109.327  1.00241.16           N  
ATOM   4078  CA  ILE   539     133.090 103.065 109.311  1.00234.33           C  
ATOM   4079  CB  ILE   539     131.766 103.146 108.600  1.00225.34           C  
ATOM   4080  CG1 ILE   539     130.709 102.271 109.291  1.00258.67           C  
ATOM   4081  CG2 ILE   539     131.985 102.782 107.131  1.00223.17           C  
ATOM   4082  CD1 ILE   539     129.301 102.484 108.736  1.00253.47           C  
ATOM   4083  C   ILE   539     132.844 103.436 110.737  1.00240.88           C  
ATOM   4084  O   ILE   539     132.296 102.644 111.501  1.00229.43           O  
ATOM   4085  N   VAL   540     133.249 104.657 111.140  1.00259.08           N  
ATOM   4086  CA  VAL   540     133.089 105.026 112.515  1.00260.57           C  
ATOM   4087  CB  VAL   540     134.098 106.041 112.970  1.00262.36           C  
ATOM   4088  CG1 VAL   540     133.791 106.435 114.425  1.00313.19           C  
ATOM   4089  CG2 VAL   540     135.503 105.445 112.770  1.00312.15           C  
ATOM   4090  C   VAL   540     131.724 105.614 112.699  1.00261.27           C  
ATOM   4091  O   VAL   540     131.467 106.759 112.334  1.00260.17           O  
ATOM   4092  N   LEU   541     130.817 104.826 113.311  1.00258.36           N  
ATOM   4093  CA  LEU   541     129.465 105.249 113.553  1.00259.68           C  
ATOM   4094  CB  LEU   541     128.461 104.091 113.725  1.00257.14           C  
ATOM   4095  CG  LEU   541     128.235 103.222 112.469  1.00257.51           C  
ATOM   4096  CD1 LEU   541     127.640 104.035 111.312  1.00322.87           C  
ATOM   4097  CD2 LEU   541     129.495 102.451 112.068  1.00317.77           C  
ATOM   4098  C   LEU   541     129.449 106.036 114.825  1.00266.98           C  
ATOM   4099  O   LEU   541     130.473 106.166 115.494  1.00263.88           O  
ATOM   4100  N   GLY   542     128.270 106.589 115.187  1.00279.99           N  
ATOM   4101  CA  GLY   542     128.118 107.364 116.390  1.00294.68           C  
ATOM   4102  C   GLY   542     126.863 106.917 117.077  1.00307.76           C  
ATOM   4103  O   GLY   542     126.499 105.742 117.026  1.00304.86           O  
ATOM   4104  N   GLU   543     126.181 107.843 117.788  1.00329.01           N  
ATOM   4105  CA  GLU   543     124.970 107.440 118.446  1.00336.17           C  
ATOM   4106  CB  GLU   543     124.581 108.323 119.649  1.00337.12           C  
ATOM   4107  CG  GLU   543     124.339 109.795 119.324  1.00338.59           C  
ATOM   4108  CD  GLU   543     122.864 109.966 118.996  1.00341.45           C  
ATOM   4109  OE1 GLU   543     122.095 108.988 119.195  1.00341.45           O  
ATOM   4110  OE2 GLU   543     122.487 111.081 118.547  1.00344.55           O1-
ATOM   4111  C   GLU   543     123.879 107.405 117.420  1.00344.48           C  
ATOM   4112  O   GLU   543     123.896 108.170 116.457  1.00349.29           O  
ATOM   4113  N   GLY   544     122.891 106.503 117.606  1.00350.61           N  
ATOM   4114  CA  GLY   544     121.847 106.349 116.635  1.00347.02           C  
ATOM   4115  C   GLY   544     122.410 105.595 115.470  1.00345.14           C  
ATOM   4116  O   GLY   544     122.420 104.365 115.462  1.00341.14           O  
ATOM   4117  N   GLY   545     122.839 106.326 114.427  1.00344.98           N  
ATOM   4118  CA  GLY   545     123.412 105.728 113.257  1.00342.60           C  
ATOM   4119  C   GLY   545     122.652 106.285 112.096  1.00341.79           C  
ATOM   4120  O   GLY   545     121.808 105.614 111.505  1.00340.43           O  
ATOM   4121  N   ILE   546     122.947 107.552 111.759  1.00342.14           N  
ATOM   4122  CA  ILE   546     122.314 108.286 110.702  1.00329.74           C  
ATOM   4123  CB  ILE   546     122.666 109.753 110.762  1.00326.89           C  
ATOM   4124  CG1 ILE   546     121.750 110.609 109.866  1.00388.06           C  
ATOM   4125  CG2 ILE   546     124.165 109.897 110.458  1.00385.56           C  
ATOM   4126  CD1 ILE   546     121.910 110.387 108.363  1.00325.08           C  
ATOM   4127  C   ILE   546     122.704 107.734 109.361  1.00323.65           C  
ATOM   4128  O   ILE   546     121.872 107.645 108.460  1.00323.35           O  
ATOM   4129  N   THR   547     123.993 107.378 109.188  1.00315.05           N  
ATOM   4130  CA  THR   547     124.506 106.949 107.916  1.00303.39           C  
ATOM   4131  CB  THR   547     125.990 106.708 107.955  1.00298.46           C  
ATOM   4132  OG1 THR   547     126.297 105.669 108.874  1.00362.13           O  
ATOM   4133  CG2 THR   547     126.688 108.012 108.376  1.00359.83           C  
ATOM   4134  C   THR   547     123.867 105.674 107.453  1.00298.24           C  
ATOM   4135  O   THR   547     123.391 105.595 106.320  1.00298.96           O  
ATOM   4136  N   LEU   548     123.833 104.649 108.328  1.00290.39           N  
ATOM   4137  CA  LEU   548     123.339 103.343 107.991  1.00269.91           C  
ATOM   4138  CB  LEU   548     123.860 102.252 108.945  1.00258.98           C  
ATOM   4139  CG  LEU   548     125.402 102.172 108.981  1.00251.97           C  
ATOM   4140  CD1 LEU   548     125.889 101.046 109.906  1.00250.54           C  
ATOM   4141  CD2 LEU   548     126.005 102.090 107.568  1.00249.17           C  
ATOM   4142  C   LEU   548     121.836 103.349 108.048  1.00267.56           C  
ATOM   4143  O   LEU   548     121.228 104.172 108.728  1.00260.43           O  
ATOM   4144  N   SER   549     121.210 102.407 107.310  1.00268.79           N  
ATOM   4145  CA  SER   549     119.787 102.316 107.101  1.00264.17           C  
ATOM   4146  CB  SER   549     119.430 101.358 105.948  1.00258.08           C  
ATOM   4147  OG  SER   549     119.892 100.046 106.233  1.00249.42           O  
ATOM   4148  C   SER   549     118.942 101.937 108.295  1.00267.46           C  
ATOM   4149  O   SER   549     117.876 102.472 108.529  1.00273.73           O  
ATOM   4150  N   GLY   550     119.276 101.023 109.175  1.00265.49           N  
ATOM   4151  CA  GLY   550     118.155 100.867 110.074  1.00262.03           C  
ATOM   4152  C   GLY   550     117.678  99.495 109.826  1.00262.30           C  
ATOM   4153  O   GLY   550     117.352  98.757 110.754  1.00258.58           O  
ATOM   4154  N   GLY   551     117.574  99.134 108.539  1.00266.24           N  
ATOM   4155  CA  GLY   551     117.383  97.758 108.257  1.00272.60           C  
ATOM   4156  C   GLY   551     118.699  97.155 108.617  1.00278.15           C  
ATOM   4157  O   GLY   551     118.779  96.092 109.229  1.00283.07           O  
ATOM   4158  N   GLN   552     119.785  97.860 108.230  1.00279.13           N  
ATOM   4159  CA  GLN   552     121.096  97.354 108.495  1.00278.91           C  
ATOM   4160  CB  GLN   552     122.225  97.930 107.613  1.00276.81           C  
ATOM   4161  CG  GLN   552     122.488  99.429 107.666  1.00274.62           C  
ATOM   4162  CD  GLN   552     123.513  99.685 106.568  1.00276.99           C  
ATOM   4163  OE1 GLN   552     123.882 100.824 106.288  1.00275.77           O  
ATOM   4164  NE2 GLN   552     123.983  98.588 105.917  1.00284.29           N  
ATOM   4165  C   GLN   552     121.396  97.409 109.956  1.00280.36           C  
ATOM   4166  O   GLN   552     122.143  96.574 110.463  1.00283.21           O  
ATOM   4167  N   ARG   553     120.848  98.405 110.681  1.00276.48           N  
ATOM   4168  CA  ARG   553     121.095  98.391 112.094  1.00270.71           C  
ATOM   4169  CB  ARG   553     120.687  99.684 112.824  1.00276.09           C  
ATOM   4170  CG  ARG   553     119.225 100.099 112.711  1.00283.21           C  
ATOM   4171  CD  ARG   553     118.984 101.484 113.313  1.00289.65           C  
ATOM   4172  NE  ARG   553     117.518 101.744 113.286  1.00344.28           N  
ATOM   4173  CZ  ARG   553     116.990 102.625 112.388  1.00345.67           C  
ATOM   4174  NH1 ARG   553     117.808 103.309 111.535  1.00347.78           N1+
ATOM   4175  NH2 ARG   553     115.641 102.831 112.355  1.00345.37           N  
ATOM   4176  C   ARG   553     120.421  97.183 112.680  1.00263.83           C  
ATOM   4177  O   ARG   553     120.933  96.567 113.614  1.00250.21           O  
ATOM   4178  N   ALA   554     119.243  96.810 112.141  1.00264.45           N  
ATOM   4179  CA  ALA   554     118.541  95.636 112.602  1.00270.40           C  
ATOM   4180  CB  ALA   554     117.185  95.439 111.902  1.00268.73           C  
ATOM   4181  C   ALA   554     119.376  94.418 112.318  1.00277.34           C  
ATOM   4182  O   ALA   554     119.370  93.466 113.100  1.00279.53           O  
ATOM   4183  N   ARG   555     120.075  94.387 111.160  1.00284.98           N  
ATOM   4184  CA  ARG   555     120.906  93.246 110.847  1.00285.45           C  
ATOM   4185  CB  ARG   555     121.574  93.296 109.460  1.00283.40           C  
ATOM   4186  CG  ARG   555     120.720  92.779 108.301  1.00285.38           C  
ATOM   4187  CD  ARG   555     119.641  93.739 107.810  1.00293.18           C  
ATOM   4188  NE  ARG   555     118.973  93.080 106.652  1.00305.46           N  
ATOM   4189  CZ  ARG   555     118.319  93.833 105.723  1.00309.07           C  
ATOM   4190  NH1 ARG   555     118.280  95.191 105.851  1.00317.60           N1+
ATOM   4191  NH2 ARG   555     117.709  93.230 104.661  1.00306.85           N  
ATOM   4192  C   ARG   555     122.033  93.145 111.825  1.00289.36           C  
ATOM   4193  O   ARG   555     122.342  92.057 112.308  1.00287.32           O  
ATOM   4194  N   ILE   556     122.684  94.284 112.133  1.00294.08           N  
ATOM   4195  CA  ILE   556     123.810  94.299 113.029  1.00295.27           C  
ATOM   4196  CB  ILE   556     124.444  95.657 113.144  1.00298.48           C  
ATOM   4197  CG1 ILE   556     125.024  96.087 111.785  1.00302.11           C  
ATOM   4198  CG2 ILE   556     125.489  95.608 114.272  1.00297.07           C  
ATOM   4199  CD1 ILE   556     125.432  97.558 111.731  1.00377.41           C  
ATOM   4200  C   ILE   556     123.359  93.878 114.387  1.00295.22           C  
ATOM   4201  O   ILE   556     124.089  93.191 115.102  1.00297.73           O  
ATOM   4202  N   SER   557     122.153  94.316 114.798  1.00292.47           N  
ATOM   4203  CA  SER   557     121.661  93.948 116.098  1.00287.88           C  
ATOM   4204  CB  SER   557     120.333  94.637 116.462  1.00282.88           C  
ATOM   4205  OG  SER   557     119.310  94.250 115.559  1.00321.60           O  
ATOM   4206  C   SER   557     121.472  92.468 116.153  1.00288.56           C  
ATOM   4207  O   SER   557     121.786  91.828 117.157  1.00285.23           O  
ATOM   4208  N   LEU   558     120.956  91.883 115.061  1.00291.60           N  
ATOM   4209  CA  LEU   558     120.692  90.475 115.012  1.00287.02           C  
ATOM   4210  CB  LEU   558     119.951  90.121 113.704  1.00289.99           C  
ATOM   4211  CG  LEU   558     119.272  88.740 113.658  1.00294.84           C  
ATOM   4212  CD1 LEU   558     120.279  87.603 113.800  1.00296.89           C  
ATOM   4213  CD2 LEU   558     118.111  88.650 114.659  1.00297.08           C  
ATOM   4214  C   LEU   558     122.009  89.749 115.066  1.00280.69           C  
ATOM   4215  O   LEU   558     122.144  88.741 115.758  1.00276.82           O  
ATOM   4216  N   ALA   559     123.033  90.280 114.364  1.00276.27           N  
ATOM   4217  CA  ALA   559     124.324  89.657 114.253  1.00273.27           C  
ATOM   4218  CB  ALA   559     125.309  90.468 113.392  1.00273.20           C  
ATOM   4219  C   ALA   559     124.931  89.517 115.607  1.00267.98           C  
ATOM   4220  O   ALA   559     125.546  88.500 115.923  1.00258.42           O  
ATOM   4221  N   ARG   560     124.774  90.553 116.444  1.00265.99           N  
ATOM   4222  CA  ARG   560     125.338  90.521 117.754  1.00262.34           C  
ATOM   4223  CB  ARG   560     125.103  91.844 118.502  1.00259.71           C  
ATOM   4224  CG  ARG   560     125.755  91.915 119.880  1.00259.52           C  
ATOM   4225  CD  ARG   560     125.825  93.339 120.436  1.00264.83           C  
ATOM   4226  NE  ARG   560     124.472  93.946 120.306  1.00276.90           N  
ATOM   4227  CZ  ARG   560     124.135  94.636 119.176  1.00292.86           C  
ATOM   4228  NH1 ARG   560     125.041  94.776 118.164  1.00302.83           N1+
ATOM   4229  NH2 ARG   560     122.892  95.186 119.057  1.00303.46           N  
ATOM   4230  C   ARG   560     124.701  89.397 118.511  1.00260.07           C  
ATOM   4231  O   ARG   560     125.387  88.640 119.196  1.00254.57           O  
ATOM   4232  N   ALA   561     123.366  89.247 118.390  1.00263.60           N  
ATOM   4233  CA  ALA   561     122.681  88.225 119.129  1.00272.09           C  
ATOM   4234  CB  ALA   561     121.153  88.286 118.953  1.00276.32           C  
ATOM   4235  C   ALA   561     123.126  86.833 118.710  1.00271.76           C  
ATOM   4236  O   ALA   561     123.443  86.001 119.559  1.00268.74           O  
ATOM   4237  N   VAL   562     123.177  86.554 117.386  1.00272.43           N  
ATOM   4238  CA  VAL   562     123.500  85.266 116.808  1.00270.76           C  
ATOM   4239  CB  VAL   562     123.254  85.205 115.332  1.00276.33           C  
ATOM   4240  CG1 VAL   562     123.758  83.856 114.796  1.00277.93           C  
ATOM   4241  CG2 VAL   562     121.758  85.419 115.095  1.00278.11           C  
ATOM   4242  C   VAL   562     124.940  84.899 117.007  1.00264.79           C  
ATOM   4243  O   VAL   562     125.283  83.719 117.073  1.00267.49           O  
ATOM   4244  N   TYR   563     125.829  85.904 117.026  1.00252.18           N  
ATOM   4245  CA  TYR   563     127.241  85.678 117.125  1.00244.20           C  
ATOM   4246  CB  TYR   563     128.019  87.001 116.998  1.00238.70           C  
ATOM   4247  CG  TYR   563     129.474  86.727 116.839  1.00234.01           C  
ATOM   4248  CD1 TYR   563     129.982  86.390 115.605  1.00231.78           C  
ATOM   4249  CD2 TYR   563     130.334  86.821 117.907  1.00228.33           C  
ATOM   4250  CE1 TYR   563     131.323  86.142 115.435  1.00227.54           C  
ATOM   4251  CE2 TYR   563     131.675  86.573 117.740  1.00225.93           C  
ATOM   4252  CZ  TYR   563     132.175  86.233 116.508  1.00225.02           C  
ATOM   4253  OH  TYR   563     133.554  85.980 116.348  1.00219.64           O  
ATOM   4254  C   TYR   563     127.587  85.048 118.449  1.00241.26           C  
ATOM   4255  O   TYR   563     128.318  84.062 118.496  1.00228.05           O  
ATOM   4256  N   LYS   564     127.040  85.575 119.564  1.00246.64           N  
ATOM   4257  CA  LYS   564     127.407  85.119 120.881  1.00245.57           C  
ATOM   4258  CB  LYS   564     126.955  86.075 121.998  1.00246.45           C  
ATOM   4259  CG  LYS   564     127.479  85.687 123.382  1.00248.18           C  
ATOM   4260  CD  LYS   564     127.312  86.787 124.431  1.00252.15           C  
ATOM   4261  CE  LYS   564     127.838  86.391 125.812  1.00293.94           C  
ATOM   4262  NZ  LYS   564     127.649  87.507 126.766  1.00304.34           N1+
ATOM   4263  C   LYS   564     126.828  83.769 121.176  1.00244.35           C  
ATOM   4264  O   LYS   564     125.803  83.376 120.622  1.00237.46           O  
ATOM   4265  N   ASP   565     127.513  83.018 122.069  1.00247.68           N  
ATOM   4266  CA  ASP   565     127.110  81.699 122.484  1.00245.26           C  
ATOM   4267  CB  ASP   565     128.311  80.778 122.768  1.00245.46           C  
ATOM   4268  CG  ASP   565     127.810  79.380 123.104  1.00244.27           C  
ATOM   4269  OD1 ASP   565     126.595  79.117 122.905  1.00242.86           O  
ATOM   4270  OD2 ASP   565     128.642  78.555 123.568  1.00244.08           O1-
ATOM   4271  C   ASP   565     126.336  81.836 123.762  1.00243.43           C  
ATOM   4272  O   ASP   565     126.757  82.551 124.670  1.00233.38           O  
ATOM   4273  N   ALA   566     125.165  81.167 123.860  1.00248.93           N  
ATOM   4274  CA  ALA   566     124.379  81.263 125.060  1.00249.76           C  
ATOM   4275  CB  ALA   566     123.583  82.575 125.162  1.00250.58           C  
ATOM   4276  C   ALA   566     123.381  80.136 125.114  1.00248.35           C  
ATOM   4277  O   ALA   566     123.058  79.510 124.105  1.00248.10           O  
ATOM   4278  N   ASP   567     122.909  79.821 126.341  1.00242.71           N  
ATOM   4279  CA  ASP   567     121.929  78.800 126.600  1.00235.41           C  
ATOM   4280  CB  ASP   567     121.842  78.429 128.090  1.00225.80           C  
ATOM   4281  CG  ASP   567     123.102  77.658 128.453  1.00218.01           C  
ATOM   4282  OD1 ASP   567     123.488  76.753 127.666  1.00210.68           O  
ATOM   4283  OD2 ASP   567     123.701  77.972 129.515  1.00211.98           O1-
ATOM   4284  C   ASP   567     120.552  79.222 126.171  1.00240.32           C  
ATOM   4285  O   ASP   567     119.738  78.371 125.805  1.00237.76           O  
ATOM   4286  N   LEU   568     120.220  80.531 126.277  1.00245.76           N  
ATOM   4287  CA  LEU   568     118.895  80.929 125.877  1.00237.65           C  
ATOM   4288  CB  LEU   568     117.967  81.150 127.093  1.00238.93           C  
ATOM   4289  CG  LEU   568     116.521  81.579 126.781  1.00242.11           C  
ATOM   4290  CD1 LEU   568     115.634  81.414 128.020  1.00242.86           C  
ATOM   4291  CD2 LEU   568     116.447  83.021 126.265  1.00244.68           C  
ATOM   4292  C   LEU   568     118.965  82.156 125.017  1.00234.11           C  
ATOM   4293  O   LEU   568     119.657  83.119 125.343  1.00237.06           O  
ATOM   4294  N   TYR   569     118.228  82.146 123.883  1.00229.24           N  
ATOM   4295  CA  TYR   569     118.246  83.260 122.970  1.00221.88           C  
ATOM   4296  CB  TYR   569     118.581  82.877 121.516  1.00212.57           C  
ATOM   4297  CG  TYR   569     119.996  82.414 121.437  1.00203.97           C  
ATOM   4298  CD1 TYR   569     121.028  83.322 121.372  1.00202.33           C  
ATOM   4299  CD2 TYR   569     120.293  81.071 121.409  1.00200.18           C  
ATOM   4300  CE1 TYR   569     122.334  82.900 121.293  1.00200.88           C  
ATOM   4301  CE2 TYR   569     121.597  80.643 121.330  1.00200.47           C  
ATOM   4302  CZ  TYR   569     122.621  81.558 121.273  1.00198.57           C  
ATOM   4303  OH  TYR   569     123.959  81.119 121.192  1.00192.50           O  
ATOM   4304  C   TYR   569     116.875  83.867 122.935  1.00224.86           C  
ATOM   4305  O   TYR   569     115.887  83.182 122.664  1.00218.32           O  
ATOM   4306  N   LEU   570     116.797  85.188 123.209  1.00231.19           N  
ATOM   4307  CA  LEU   570     115.544  85.893 123.220  1.00236.07           C  
ATOM   4308  CB  LEU   570     115.291  86.643 124.539  1.00237.78           C  
ATOM   4309  CG  LEU   570     115.057  85.729 125.755  1.00242.39           C  
ATOM   4310  CD1 LEU   570     114.821  86.552 127.029  1.00246.11           C  
ATOM   4311  CD2 LEU   570     113.906  84.744 125.490  1.00242.58           C  
ATOM   4312  C   LEU   570     115.553  86.935 122.139  1.00239.04           C  
ATOM   4313  O   LEU   570     116.400  87.828 122.131  1.00243.16           O  
ATOM   4314  N   LEU   571     114.593  86.846 121.193  1.00239.94           N  
ATOM   4315  CA  LEU   571     114.479  87.839 120.161  1.00241.67           C  
ATOM   4316  CB  LEU   571     114.504  87.289 118.720  1.00235.55           C  
ATOM   4317  CG  LEU   571     115.863  86.700 118.290  1.00233.12           C  
ATOM   4318  CD1 LEU   571     116.160  85.375 119.001  1.00232.61           C  
ATOM   4319  CD2 LEU   571     115.973  86.593 116.763  1.00234.68           C  
ATOM   4320  C   LEU   571     113.175  88.559 120.351  1.00253.01           C  
ATOM   4321  O   LEU   571     112.134  87.935 120.541  1.00256.38           O  
ATOM   4322  N   ASP   572     113.202  89.910 120.328  1.00268.62           N  
ATOM   4323  CA  ASP   572     112.004  90.686 120.507  1.00273.06           C  
ATOM   4324  CB  ASP   572     112.106  91.665 121.692  1.00277.42           C  
ATOM   4325  CG  ASP   572     110.730  92.248 121.997  1.00278.54           C  
ATOM   4326  OD1 ASP   572     109.709  91.607 121.632  1.00276.74           O  
ATOM   4327  OD2 ASP   572     110.687  93.351 122.604  1.00282.82           O1-
ATOM   4328  C   ASP   572     111.786  91.513 119.269  1.00274.23           C  
ATOM   4329  O   ASP   572     112.371  92.585 119.118  1.00271.38           O  
ATOM   4330  N   SER   573     110.897  91.038 118.369  1.00279.01           N  
ATOM   4331  CA  SER   573     110.549  91.686 117.124  1.00270.52           C  
ATOM   4332  CB  SER   573     109.649  92.921 117.295  1.00268.79           C  
ATOM   4333  OG  SER   573     108.345  92.519 117.680  1.00317.63           O  
ATOM   4334  C   SER   573     111.739  92.103 116.299  1.00265.14           C  
ATOM   4335  O   SER   573     111.919  93.301 116.074  1.00261.76           O  
ATOM   4336  N   PRO   574     112.581  91.203 115.846  1.00259.11           N  
ATOM   4337  CA  PRO   574     113.655  91.605 114.975  1.00253.54           C  
ATOM   4338  CD  PRO   574     112.921  89.998 116.588  1.00253.57           C  
ATOM   4339  CB  PRO   574     114.652  90.448 114.955  1.00253.07           C  
ATOM   4340  CG  PRO   574     114.401  89.721 116.282  1.00252.56           C  
ATOM   4341  C   PRO   574     113.208  91.970 113.584  1.00246.20           C  
ATOM   4342  O   PRO   574     113.925  92.725 112.927  1.00242.29           O  
ATOM   4343  N   PHE   575     112.055  91.454 113.096  1.00238.78           N  
ATOM   4344  CA  PHE   575     111.729  91.677 111.711  1.00237.30           C  
ATOM   4345  CB  PHE   575     111.116  90.431 111.032  1.00231.87           C  
ATOM   4346  CG  PHE   575     112.075  89.285 111.131  1.00231.01           C  
ATOM   4347  CD1 PHE   575     113.215  89.234 110.360  1.00233.48           C  
ATOM   4348  CD2 PHE   575     111.815  88.237 111.987  1.00230.38           C  
ATOM   4349  CE1 PHE   575     114.084  88.170 110.456  1.00236.83           C  
ATOM   4350  CE2 PHE   575     112.679  87.170 112.087  1.00232.44           C  
ATOM   4351  CZ  PHE   575     113.819  87.135 111.321  1.00235.67           C  
ATOM   4352  C   PHE   575     110.733  92.792 111.567  1.00242.87           C  
ATOM   4353  O   PHE   575     109.542  92.572 111.340  1.00244.92           O  
ATOM   4354  N   GLY   576     111.220  94.038 111.693  1.00250.12           N  
ATOM   4355  CA  GLY   576     110.429  95.214 111.485  1.00244.24           C  
ATOM   4356  C   GLY   576     110.147  95.393 110.011  1.00248.74           C  
ATOM   4357  O   GLY   576     109.102  95.915 109.635  1.00240.51           O  
ATOM   4358  N   TYR   577     111.104  95.011 109.136  1.00260.19           N  
ATOM   4359  CA  TYR   577     111.020  95.231 107.710  1.00255.46           C  
ATOM   4360  CB  TYR   577     112.398  95.322 107.032  1.00255.37           C  
ATOM   4361  CG  TYR   577     113.065  96.543 107.568  1.00262.38           C  
ATOM   4362  CD1 TYR   577     112.801  97.779 107.025  1.00284.81           C  
ATOM   4363  CD2 TYR   577     113.951  96.452 108.616  1.00263.89           C  
ATOM   4364  CE1 TYR   577     113.412  98.908 107.518  1.00270.93           C  
ATOM   4365  CE2 TYR   577     114.565  97.577 109.114  1.00282.26           C  
ATOM   4366  CZ  TYR   577     114.297  98.807 108.564  1.00285.08           C  
ATOM   4367  OH  TYR   577     114.926  99.962 109.073  1.00288.43           O  
ATOM   4368  C   TYR   577     110.240  94.145 107.038  1.00253.99           C  
ATOM   4369  O   TYR   577     110.228  92.995 107.477  1.00242.51           O  
ATOM   4370  N   LEU   578     109.516  94.508 105.957  1.00263.21           N  
ATOM   4371  CA  LEU   578     108.736  93.526 105.257  1.00257.68           C  
ATOM   4372  CB  LEU   578     107.377  94.038 104.747  1.00249.05           C  
ATOM   4373  CG  LEU   578     106.352  94.437 105.830  1.00241.62           C  
ATOM   4374  CD1 LEU   578     106.035  93.258 106.760  1.00240.06           C  
ATOM   4375  CD2 LEU   578     106.740  95.726 106.569  1.00239.03           C  
ATOM   4376  C   LEU   578     109.478  93.069 104.043  1.00263.89           C  
ATOM   4377  O   LEU   578     109.049  93.312 102.916  1.00256.40           O  
ATOM   4378  N   ASP   579     110.590  92.342 104.246  1.00275.32           N  
ATOM   4379  CA  ASP   579     111.338  91.846 103.132  1.00272.49           C  
ATOM   4380  CB  ASP   579     112.840  92.191 103.211  1.00268.29           C  
ATOM   4381  CG  ASP   579     113.391  91.835 104.585  1.00268.95           C  
ATOM   4382  OD1 ASP   579     112.657  91.216 105.401  1.00269.79           O  
ATOM   4383  OD2 ASP   579     114.561  92.221 104.848  1.00269.41           O1-
ATOM   4384  C   ASP   579     111.088  90.375 103.019  1.00277.34           C  
ATOM   4385  O   ASP   579     111.503  89.575 103.854  1.00273.80           O  
ATOM   4386  N   VAL   580     110.358  89.982 101.959  1.00286.06           N  
ATOM   4387  CA  VAL   580     110.000  88.607 101.777  1.00284.60           C  
ATOM   4388  CB  VAL   580     109.118  88.385 100.579  1.00282.69           C  
ATOM   4389  CG1 VAL   580     107.782  89.107 100.819  1.00281.49           C  
ATOM   4390  CG2 VAL   580     109.857  88.858  99.315  1.00280.96           C  
ATOM   4391  C   VAL   580     111.243  87.802 101.597  1.00288.55           C  
ATOM   4392  O   VAL   580     111.359  86.714 102.158  1.00282.76           O  
ATOM   4393  N   LEU   581     112.201  88.310 100.796  1.00296.99           N  
ATOM   4394  CA  LEU   581     113.400  87.569 100.534  1.00287.94           C  
ATOM   4395  CB  LEU   581     114.335  88.252  99.526  1.00284.74           C  
ATOM   4396  CG  LEU   581     113.804  88.323  98.089  1.00335.54           C  
ATOM   4397  CD1 LEU   581     112.564  89.224  97.979  1.00332.68           C  
ATOM   4398  CD2 LEU   581     114.936  88.725  97.135  1.00336.40           C  
ATOM   4399  C   LEU   581     114.218  87.411 101.768  1.00286.23           C  
ATOM   4400  O   LEU   581     114.591  86.298 102.131  1.00283.07           O  
ATOM   4401  N   THR   582     114.498  88.529 102.461  1.00287.25           N  
ATOM   4402  CA  THR   582     115.380  88.477 103.588  1.00275.65           C  
ATOM   4403  CB  THR   582     115.696  89.829 104.146  1.00273.27           C  
ATOM   4404  OG1 THR   582     116.327  90.630 103.158  1.00271.61           O  
ATOM   4405  CG2 THR   582     116.609  89.667 105.373  1.00271.67           C  
ATOM   4406  C   THR   582     114.777  87.665 104.692  1.00268.70           C  
ATOM   4407  O   THR   582     115.483  86.900 105.347  1.00263.47           O  
ATOM   4408  N   GLU   583     113.458  87.809 104.934  1.00260.58           N  
ATOM   4409  CA  GLU   583     112.834  87.148 106.050  1.00260.73           C  
ATOM   4410  CB  GLU   583     111.348  87.536 106.157  1.00256.46           C  
ATOM   4411  CG  GLU   583     110.697  87.239 107.508  1.00257.45           C  
ATOM   4412  CD  GLU   583     109.384  88.012 107.554  1.00259.14           C  
ATOM   4413  OE1 GLU   583     109.058  88.682 106.538  1.00259.68           O  
ATOM   4414  OE2 GLU   583     108.692  87.950 108.606  1.00259.26           O1-
ATOM   4415  C   GLU   583     112.945  85.665 105.909  1.00266.07           C  
ATOM   4416  O   GLU   583     113.437  84.991 106.814  1.00261.83           O  
ATOM   4417  N   LYS   584     112.514  85.109 104.765  1.00275.79           N  
ATOM   4418  CA  LYS   584     112.572  83.684 104.661  1.00267.53           C  
ATOM   4419  CB  LYS   584     111.667  83.070 103.578  1.00264.98           C  
ATOM   4420  CG  LYS   584     112.009  83.386 102.129  1.00266.59           C  
ATOM   4421  CD  LYS   584     111.242  82.464 101.182  1.00272.02           C  
ATOM   4422  CE  LYS   584     109.739  82.437 101.471  1.00281.04           C  
ATOM   4423  NZ  LYS   584     109.081  81.379 100.673  1.00292.65           N1+
ATOM   4424  C   LYS   584     113.978  83.197 104.517  1.00263.83           C  
ATOM   4425  O   LYS   584     114.314  82.140 105.044  1.00250.17           O  
ATOM   4426  N   GLU   585     114.846  83.942 103.805  1.00267.14           N  
ATOM   4427  CA  GLU   585     116.183  83.459 103.590  1.00261.04           C  
ATOM   4428  CB  GLU   585     116.992  84.348 102.623  1.00262.15           C  
ATOM   4429  CG  GLU   585     117.129  85.811 103.047  1.00265.16           C  
ATOM   4430  CD  GLU   585     117.726  86.579 101.873  1.00267.35           C  
ATOM   4431  OE1 GLU   585     118.796  86.148 101.367  1.00267.76           O  
ATOM   4432  OE2 GLU   585     117.115  87.600 101.463  1.00268.70           O1-
ATOM   4433  C   GLU   585     116.911  83.329 104.891  1.00259.01           C  
ATOM   4434  O   GLU   585     117.560  82.315 105.140  1.00251.76           O  
ATOM   4435  N   ILE   586     116.819  84.348 105.767  1.00264.21           N  
ATOM   4436  CA  ILE   586     117.493  84.312 107.031  1.00256.46           C  
ATOM   4437  CB  ILE   586     117.330  85.588 107.807  1.00255.89           C  
ATOM   4438  CG1 ILE   586     117.883  86.793 107.033  1.00255.90           C  
ATOM   4439  CG2 ILE   586     118.030  85.395 109.160  1.00253.79           C  
ATOM   4440  CD1 ILE   586     119.397  86.750 106.848  1.00257.58           C  
ATOM   4441  C   ILE   586     116.873  83.236 107.865  1.00251.11           C  
ATOM   4442  O   ILE   586     117.567  82.463 108.522  1.00239.66           O  
ATOM   4443  N   PHE   587     115.529  83.173 107.863  1.00250.23           N  
ATOM   4444  CA  PHE   587     114.808  82.250 108.694  1.00246.08           C  
ATOM   4445  CB  PHE   587     113.291  82.487 108.649  1.00234.06           C  
ATOM   4446  CG  PHE   587     112.755  81.667 109.760  1.00223.22           C  
ATOM   4447  CD1 PHE   587     112.775  82.162 111.042  1.00219.83           C  
ATOM   4448  CD2 PHE   587     112.250  80.412 109.520  1.00215.67           C  
ATOM   4449  CE1 PHE   587     112.294  81.408 112.080  1.00218.30           C  
ATOM   4450  CE2 PHE   587     111.765  79.652 110.556  1.00212.71           C  
ATOM   4451  CZ  PHE   587     111.792  80.154 111.832  1.00213.93           C  
ATOM   4452  C   PHE   587     115.075  80.831 108.292  1.00254.89           C  
ATOM   4453  O   PHE   587     115.306  79.979 109.147  1.00244.59           O  
ATOM   4454  N   GLU   588     115.023  80.524 106.983  1.00270.86           N  
ATOM   4455  CA  GLU   588     115.215  79.171 106.541  1.00267.92           C  
ATOM   4456  CB  GLU   588     115.000  79.015 105.023  1.00268.78           C  
ATOM   4457  CG  GLU   588     113.659  79.538 104.491  1.00270.01           C  
ATOM   4458  CD  GLU   588     112.512  78.643 104.934  1.00304.77           C  
ATOM   4459  OE1 GLU   588     112.779  77.607 105.599  1.00313.66           O  
ATOM   4460  OE2 GLU   588     111.346  78.992 104.604  1.00303.06           O1-
ATOM   4461  C   GLU   588     116.633  78.748 106.792  1.00267.77           C  
ATOM   4462  O   GLU   588     116.890  77.673 107.330  1.00261.64           O  
ATOM   4463  N   SER   589     117.595  79.597 106.386  1.00268.92           N  
ATOM   4464  CA  SER   589     118.995  79.273 106.420  1.00260.05           C  
ATOM   4465  CB  SER   589     119.837  80.346 105.716  1.00254.09           C  
ATOM   4466  OG  SER   589     119.326  80.579 104.414  1.00273.25           O  
ATOM   4467  C   SER   589     119.570  79.176 107.800  1.00263.49           C  
ATOM   4468  O   SER   589     119.934  78.102 108.276  1.00258.86           O  
ATOM   4469  N   CYS   590     119.670  80.336 108.474  1.00269.62           N  
ATOM   4470  CA  CYS   590     120.419  80.433 109.694  1.00275.49           C  
ATOM   4471  CB  CYS   590     120.530  81.883 110.195  1.00277.02           C  
ATOM   4472  SG  CYS   590     121.562  82.033 111.683  1.00287.01           S  
ATOM   4473  C   CYS   590     119.834  79.623 110.798  1.00281.77           C  
ATOM   4474  O   CYS   590     120.529  78.836 111.437  1.00276.27           O  
ATOM   4475  N   VAL   591     118.528  79.789 111.046  1.00296.93           N  
ATOM   4476  CA  VAL   591     117.923  79.127 112.161  1.00282.79           C  
ATOM   4477  CB  VAL   591     116.450  79.447 112.288  1.00263.17           C  
ATOM   4478  CG1 VAL   591     115.843  78.595 113.416  1.00299.24           C  
ATOM   4479  CG2 VAL   591     116.250  80.957 112.502  1.00305.91           C  
ATOM   4480  C   VAL   591     118.007  77.646 111.973  1.00292.39           C  
ATOM   4481  O   VAL   591     118.502  76.938 112.847  1.00285.24           O  
ATOM   4482  N   CYS   592     117.576  77.145 110.798  1.00310.19           N  
ATOM   4483  CA  CYS   592     117.468  75.726 110.604  1.00303.11           C  
ATOM   4484  CB  CYS   592     116.950  75.357 109.204  1.00301.98           C  
ATOM   4485  SG  CYS   592     115.248  75.934 108.924  1.00292.41           S  
ATOM   4486  C   CYS   592     118.804  75.070 110.778  1.00301.77           C  
ATOM   4487  O   CYS   592     118.927  74.095 111.518  1.00296.23           O  
ATOM   4488  N   LYS   593     119.843  75.578 110.089  1.00301.47           N  
ATOM   4489  CA  LYS   593     121.134  74.959 110.171  1.00304.88           C  
ATOM   4490  CB  LYS   593     122.131  75.538 109.154  1.00310.17           C  
ATOM   4491  CG  LYS   593     121.754  75.252 107.699  1.00316.88           C  
ATOM   4492  CD  LYS   593     122.537  76.092 106.689  1.00326.22           C  
ATOM   4493  CE  LYS   593     124.007  75.686 106.565  1.00334.95           C  
ATOM   4494  NZ  LYS   593     124.117  74.387 105.865  1.00345.69           N1+
ATOM   4495  C   LYS   593     121.741  75.141 111.532  1.00303.46           C  
ATOM   4496  O   LYS   593     122.206  74.181 112.145  1.00309.01           O  
ATOM   4497  N   LEU   594     121.749  76.391 112.032  1.00298.09           N  
ATOM   4498  CA  LEU   594     122.416  76.735 113.258  1.00290.48           C  
ATOM   4499  CB  LEU   594     122.542  78.267 113.407  1.00284.82           C  
ATOM   4500  CG  LEU   594     123.520  78.788 114.484  1.00282.46           C  
ATOM   4501  CD1 LEU   594     123.518  80.323 114.493  1.00280.45           C  
ATOM   4502  CD2 LEU   594     123.253  78.211 115.881  1.00283.67           C  
ATOM   4503  C   LEU   594     121.710  76.145 114.459  1.00289.96           C  
ATOM   4504  O   LEU   594     122.375  75.664 115.375  1.00290.54           O  
ATOM   4505  N   MET   595     120.355  76.151 114.515  1.00286.14           N  
ATOM   4506  CA  MET   595     119.715  75.612 115.694  1.00275.33           C  
ATOM   4507  CB  MET   595     118.264  76.106 115.939  1.00274.20           C  
ATOM   4508  CG  MET   595     117.206  75.680 114.911  1.00274.70           C  
ATOM   4509  SD  MET   595     115.499  76.190 115.298  1.00279.08           S  
ATOM   4510  CE  MET   595     115.209  74.987 116.626  1.00282.21           C  
ATOM   4511  C   MET   595     119.731  74.106 115.597  1.00269.30           C  
ATOM   4512  O   MET   595     118.795  73.470 115.107  1.00258.01           O  
ATOM   4513  N   ALA   596     120.860  73.488 116.001  1.00270.79           N  
ATOM   4514  CA  ALA   596     120.897  72.057 116.011  1.00266.40           C  
ATOM   4515  CB  ALA   596     122.310  71.497 116.249  1.00267.41           C  
ATOM   4516  C   ALA   596     120.031  71.571 117.124  1.00258.60           C  
ATOM   4517  O   ALA   596     119.185  70.696 116.941  1.00255.08           O  
ATOM   4518  N   ASN   597     120.253  72.142 118.326  1.00249.18           N  
ATOM   4519  CA  ASN   597     119.452  71.852 119.474  1.00240.87           C  
ATOM   4520  CB  ASN   597     119.967  70.639 120.268  1.00239.95           C  
ATOM   4521  CG  ASN   597     118.944  70.298 121.342  1.00316.31           C  
ATOM   4522  OD1 ASN   597     117.846  69.829 121.048  1.00322.87           O  
ATOM   4523  ND2 ASN   597     119.318  70.533 122.627  1.00319.99           N  
ATOM   4524  C   ASN   597     119.573  73.049 120.358  1.00238.70           C  
ATOM   4525  O   ASN   597     119.835  72.916 121.553  1.00234.19           O  
ATOM   4526  N   LYS   598     119.350  74.256 119.800  1.00240.89           N  
ATOM   4527  CA  LYS   598     119.503  75.439 120.594  1.00237.65           C  
ATOM   4528  CB  LYS   598     120.284  76.540 119.862  1.00233.00           C  
ATOM   4529  CG  LYS   598     120.859  77.599 120.796  1.00232.99           C  
ATOM   4530  CD  LYS   598     122.000  77.081 121.675  1.00240.07           C  
ATOM   4531  CE  LYS   598     123.321  76.907 120.922  1.00248.46           C  
ATOM   4532  NZ  LYS   598     124.406  76.583 121.875  1.00260.67           N1+
ATOM   4533  C   LYS   598     118.135  75.968 120.905  1.00238.82           C  
ATOM   4534  O   LYS   598     117.244  75.941 120.059  1.00229.10           O  
ATOM   4535  N   THR   599     117.934  76.469 122.144  1.00246.30           N  
ATOM   4536  CA  THR   599     116.628  76.927 122.522  1.00237.50           C  
ATOM   4537  CB  THR   599     116.380  76.900 124.005  1.00225.51           C  
ATOM   4538  OG1 THR   599     115.004  77.119 124.277  1.00219.70           O  
ATOM   4539  CG2 THR   599     117.230  77.990 124.678  1.00218.42           C  
ATOM   4540  C   THR   599     116.463  78.336 122.053  1.00248.23           C  
ATOM   4541  O   THR   599     117.377  79.145 122.190  1.00245.96           O  
ATOM   4542  N   ARG   600     115.293  78.664 121.463  1.00263.95           N  
ATOM   4543  CA  ARG   600     115.087  80.014 121.036  1.00274.97           C  
ATOM   4544  CB  ARG   600     115.583  80.307 119.607  1.00294.60           C  
ATOM   4545  CG  ARG   600     114.949  79.463 118.505  1.00314.04           C  
ATOM   4546  CD  ARG   600     115.504  79.800 117.120  1.00334.79           C  
ATOM   4547  NE  ARG   600     114.598  79.191 116.107  1.00359.65           N  
ATOM   4548  CZ  ARG   600     113.489  79.877 115.703  1.00368.48           C  
ATOM   4549  NH1 ARG   600     113.205  81.095 116.251  1.00384.80           N1+
ATOM   4550  NH2 ARG   600     112.662  79.346 114.756  1.00368.39           N  
ATOM   4551  C   ARG   600     113.637  80.371 121.167  1.00267.12           C  
ATOM   4552  O   ARG   600     112.758  79.524 120.999  1.00260.88           O  
ATOM   4553  N   ILE   601     113.372  81.650 121.523  1.00261.62           N  
ATOM   4554  CA  ILE   601     112.044  82.181 121.662  1.00261.67           C  
ATOM   4555  CB  ILE   601     111.708  82.664 123.049  1.00259.46           C  
ATOM   4556  CG1 ILE   601     111.804  81.529 124.086  1.00260.12           C  
ATOM   4557  CG2 ILE   601     110.308  83.295 122.990  1.00257.58           C  
ATOM   4558  CD1 ILE   601     113.232  81.125 124.445  1.00259.72           C  
ATOM   4559  C   ILE   601     111.964  83.372 120.750  1.00263.50           C  
ATOM   4560  O   ILE   601     112.872  84.202 120.733  1.00274.92           O  
ATOM   4561  N   LEU   602     110.879  83.485 119.950  1.00256.59           N  
ATOM   4562  CA  LEU   602     110.799  84.585 119.025  1.00248.28           C  
ATOM   4563  CB  LEU   602     111.115  84.158 117.579  1.00244.43           C  
ATOM   4564  CG  LEU   602     111.053  85.289 116.536  1.00247.05           C  
ATOM   4565  CD1 LEU   602     112.110  86.368 116.820  1.00249.41           C  
ATOM   4566  CD2 LEU   602     111.160  84.724 115.109  1.00250.13           C  
ATOM   4567  C   LEU   602     109.421  85.181 119.048  1.00249.49           C  
ATOM   4568  O   LEU   602     108.425  84.483 119.242  1.00248.11           O  
ATOM   4569  N   VAL   603     109.333  86.520 118.882  1.00253.60           N  
ATOM   4570  CA  VAL   603     108.043  87.142 118.800  1.00259.73           C  
ATOM   4571  CB  VAL   603     107.838  88.238 119.823  1.00255.32           C  
ATOM   4572  CG1 VAL   603     108.592  89.518 119.437  1.00252.15           C  
ATOM   4573  CG2 VAL   603     106.333  88.426 120.042  1.00256.32           C  
ATOM   4574  C   VAL   603     107.902  87.649 117.383  1.00270.57           C  
ATOM   4575  O   VAL   603     108.689  88.475 116.919  1.00269.61           O  
ATOM   4576  N   THR   604     106.910  87.128 116.627  1.00288.51           N  
ATOM   4577  CA  THR   604     106.769  87.515 115.247  1.00287.43           C  
ATOM   4578  CB  THR   604     107.677  86.737 114.337  1.00289.90           C  
ATOM   4579  OG1 THR   604     107.588  87.216 113.002  1.00288.93           O  
ATOM   4580  CG2 THR   604     107.273  85.255 114.405  1.00288.92           C  
ATOM   4581  C   THR   604     105.363  87.238 114.802  1.00284.52           C  
ATOM   4582  O   THR   604     104.563  86.693 115.562  1.00279.76           O  
ATOM   4583  N   SER   605     105.019  87.633 113.550  1.00280.47           N  
ATOM   4584  CA  SER   605     103.699  87.366 113.058  1.00275.80           C  
ATOM   4585  CB  SER   605     102.824  88.626 113.002  1.00272.74           C  
ATOM   4586  OG  SER   605     101.538  88.292 112.510  1.00313.98           O  
ATOM   4587  C   SER   605     103.779  86.825 111.657  1.00275.48           C  
ATOM   4588  O   SER   605     103.532  87.541 110.687  1.00272.89           O  
ATOM   4589  N   LYS   606     104.099  85.524 111.524  1.00277.58           N  
ATOM   4590  CA  LYS   606     104.131  84.855 110.256  1.00263.59           C  
ATOM   4591  CB  LYS   606     105.529  84.731 109.621  1.00257.73           C  
ATOM   4592  CG  LYS   606     105.921  85.925 108.752  1.00256.20           C  
ATOM   4593  CD  LYS   606     105.007  86.087 107.535  1.00258.11           C  
ATOM   4594  CE  LYS   606     105.501  87.102 106.503  1.00260.17           C  
ATOM   4595  NZ  LYS   606     106.367  86.430 105.509  1.00264.41           N1+
ATOM   4596  C   LYS   606     103.627  83.464 110.490  1.00262.02           C  
ATOM   4597  O   LYS   606     104.135  82.746 111.348  1.00249.96           O  
ATOM   4598  N   MET   607     102.607  83.041 109.719  1.00267.35           N  
ATOM   4599  CA  MET   607     102.034  81.738 109.906  1.00273.04           C  
ATOM   4600  CB  MET   607     100.662  81.546 109.237  1.00267.51           C  
ATOM   4601  CG  MET   607      99.536  81.959 110.194  1.00272.45           C  
ATOM   4602  SD  MET   607      99.511  83.713 110.670  1.00262.80           S  
ATOM   4603  CE  MET   607      98.505  84.230 109.256  1.00260.16           C  
ATOM   4604  C   MET   607     102.985  80.638 109.552  1.00283.68           C  
ATOM   4605  O   MET   607     102.950  79.573 110.167  1.00283.76           O  
ATOM   4606  N   GLU   608     103.866  80.848 108.558  1.00299.54           N  
ATOM   4607  CA  GLU   608     104.776  79.798 108.192  1.00294.59           C  
ATOM   4608  CB  GLU   608     105.729  80.212 107.052  1.00292.49           C  
ATOM   4609  CG  GLU   608     106.598  79.060 106.540  1.00290.39           C  
ATOM   4610  CD  GLU   608     107.497  79.574 105.422  1.00289.71           C  
ATOM   4611  OE1 GLU   608     108.312  80.500 105.686  1.00286.28           O  
ATOM   4612  OE2 GLU   608     107.383  79.041 104.286  1.00290.24           O1-
ATOM   4613  C   GLU   608     105.607  79.473 109.392  1.00294.64           C  
ATOM   4614  O   GLU   608     105.889  78.306 109.664  1.00289.34           O  
ATOM   4615  N   HIS   609     106.031  80.506 110.141  1.00295.71           N  
ATOM   4616  CA  HIS   609     106.838  80.280 111.307  1.00295.13           C  
ATOM   4617  ND1 HIS   609     109.223  80.209 113.076  1.00327.80           N  
ATOM   4618  CG  HIS   609     108.393  81.304 113.011  1.00318.62           C  
ATOM   4619  CB  HIS   609     107.454  81.570 111.875  1.00305.14           C  
ATOM   4620  NE2 HIS   609     109.620  81.410 114.901  1.00336.92           N  
ATOM   4621  CD2 HIS   609     108.646  82.026 114.135  1.00328.52           C  
ATOM   4622  CE1 HIS   609     109.934  80.323 114.225  1.00330.72           C  
ATOM   4623  C   HIS   609     106.035  79.598 112.381  1.00286.51           C  
ATOM   4624  O   HIS   609     106.545  78.724 113.079  1.00279.21           O  
ATOM   4625  N   LEU   610     104.753  79.978 112.548  1.00279.73           N  
ATOM   4626  CA  LEU   610     103.927  79.402 113.579  1.00279.58           C  
ATOM   4627  CB  LEU   610     102.529  80.035 113.613  1.00275.86           C  
ATOM   4628  CG  LEU   610     102.538  81.477 114.146  1.00274.36           C  
ATOM   4629  CD1 LEU   610     101.158  82.127 114.012  1.00271.64           C  
ATOM   4630  CD2 LEU   610     103.045  81.521 115.594  1.00272.49           C  
ATOM   4631  C   LEU   610     103.756  77.936 113.333  1.00283.15           C  
ATOM   4632  O   LEU   610     103.840  77.133 114.262  1.00285.25           O  
ATOM   4633  N   LYS   611     103.487  77.543 112.074  1.00289.02           N  
ATOM   4634  CA  LYS   611     103.315  76.150 111.783  1.00286.10           C  
ATOM   4635  CB  LYS   611     102.637  75.882 110.421  1.00290.57           C  
ATOM   4636  CG  LYS   611     103.164  76.697 109.242  1.00295.43           C  
ATOM   4637  CD  LYS   611     102.497  76.337 107.910  1.00301.60           C  
ATOM   4638  CE  LYS   611     101.209  77.120 107.619  1.00307.51           C  
ATOM   4639  NZ  LYS   611     100.093  76.614 108.447  1.00314.83           N1+
ATOM   4640  C   LYS   611     104.622  75.414 111.931  1.00280.40           C  
ATOM   4641  O   LYS   611     104.636  74.255 112.339  1.00266.94           O  
ATOM   4642  N   LYS   612     105.759  76.058 111.590  1.00281.59           N  
ATOM   4643  CA  LYS   612     107.069  75.456 111.697  1.00286.75           C  
ATOM   4644  CB  LYS   612     108.194  76.311 111.089  1.00287.21           C  
ATOM   4645  CG  LYS   612     108.213  76.328 109.561  1.00289.48           C  
ATOM   4646  CD  LYS   612     109.192  77.349 108.984  1.00290.79           C  
ATOM   4647  CE  LYS   612     109.394  77.220 107.474  1.00330.22           C  
ATOM   4648  NZ  LYS   612     110.354  78.246 107.007  1.00326.26           N1+
ATOM   4649  C   LYS   612     107.459  75.214 113.134  1.00288.69           C  
ATOM   4650  O   LYS   612     108.107  74.212 113.434  1.00289.43           O  
ATOM   4651  N   ALA   613     107.072  76.121 114.057  1.00289.78           N  
ATOM   4652  CA  ALA   613     107.536  76.100 115.424  1.00284.52           C  
ATOM   4653  CB  ALA   613     107.100  77.338 116.227  1.00282.65           C  
ATOM   4654  C   ALA   613     107.079  74.891 116.181  1.00280.77           C  
ATOM   4655  O   ALA   613     106.073  74.270 115.849  1.00284.73           O  
ATOM   4656  N   ASP   614     107.887  74.500 117.195  1.00272.23           N  
ATOM   4657  CA  ASP   614     107.636  73.384 118.068  1.00257.33           C  
ATOM   4658  CB  ASP   614     108.853  73.056 118.948  1.00246.43           C  
ATOM   4659  CG  ASP   614     109.957  72.547 118.033  1.00243.83           C  
ATOM   4660  OD1 ASP   614     109.624  72.045 116.927  1.00243.09           O  
ATOM   4661  OD2 ASP   614     111.151  72.661 118.423  1.00242.76           O1-
ATOM   4662  C   ASP   614     106.475  73.660 118.993  1.00257.29           C  
ATOM   4663  O   ASP   614     105.576  72.829 119.112  1.00264.40           O  
ATOM   4664  N   LYS   615     106.457  74.834 119.672  1.00250.04           N  
ATOM   4665  CA  LYS   615     105.415  75.150 120.624  1.00238.33           C  
ATOM   4666  CB  LYS   615     105.897  75.114 122.086  1.00237.50           C  
ATOM   4667  CG  LYS   615     106.439  73.768 122.574  1.00236.51           C  
ATOM   4668  CD  LYS   615     105.408  72.643 122.673  1.00239.38           C  
ATOM   4669  CE  LYS   615     105.992  71.355 123.259  1.00244.02           C  
ATOM   4670  NZ  LYS   615     104.954  70.304 123.330  1.00248.88           N1+
ATOM   4671  C   LYS   615     104.987  76.577 120.387  1.00229.53           C  
ATOM   4672  O   LYS   615     105.821  77.433 120.102  1.00220.75           O  
ATOM   4673  N   ILE   616     103.674  76.877 120.537  1.00218.89           N  
ATOM   4674  CA  ILE   616     103.154  78.199 120.273  1.00223.60           C  
ATOM   4675  CB  ILE   616     102.163  78.206 119.144  1.00230.76           C  
ATOM   4676  CG1 ILE   616     102.807  77.657 117.860  1.00237.02           C  
ATOM   4677  CG2 ILE   616     101.612  79.633 118.992  1.00230.84           C  
ATOM   4678  CD1 ILE   616     101.794  77.322 116.765  1.00239.65           C  
ATOM   4679  C   ILE   616     102.420  78.690 121.494  1.00221.98           C  
ATOM   4680  O   ILE   616     101.877  77.892 122.256  1.00202.09           O  
ATOM   4681  N   LEU   617     102.416  80.029 121.726  1.00239.66           N  
ATOM   4682  CA  LEU   617     101.728  80.596 122.863  1.00247.73           C  
ATOM   4683  CB  LEU   617     102.690  80.989 124.002  1.00255.01           C  
ATOM   4684  CG  LEU   617     102.003  81.600 125.241  1.00257.23           C  
ATOM   4685  CD1 LEU   617     101.118  80.567 125.956  1.00257.17           C  
ATOM   4686  CD2 LEU   617     103.024  82.259 126.182  1.00257.49           C  
ATOM   4687  C   LEU   617     100.996  81.853 122.448  1.00248.79           C  
ATOM   4688  O   LEU   617     101.562  82.747 121.818  1.00242.88           O  
ATOM   4689  N   ILE   618      99.701  81.962 122.825  1.00250.38           N  
ATOM   4690  CA  ILE   618      98.893  83.106 122.486  1.00250.64           C  
ATOM   4691  CB  ILE   618      97.688  82.734 121.657  1.00247.70           C  
ATOM   4692  CG1 ILE   618      98.128  82.043 120.348  1.00297.71           C  
ATOM   4693  CG2 ILE   618      96.852  84.002 121.416  1.00287.51           C  
ATOM   4694  CD1 ILE   618      96.991  81.346 119.595  1.00253.16           C  
ATOM   4695  C   ILE   618      98.417  83.734 123.772  1.00255.75           C  
ATOM   4696  O   ILE   618      98.074  83.037 124.726  1.00249.69           O  
ATOM   4697  N   LEU   619      98.389  85.083 123.844  1.00267.78           N  
ATOM   4698  CA  LEU   619      98.041  85.716 125.095  1.00266.04           C  
ATOM   4699  CB  LEU   619      99.098  86.708 125.608  1.00270.62           C  
ATOM   4700  CG  LEU   619     100.485  86.075 125.825  1.00277.12           C  
ATOM   4701  CD1 LEU   619     101.189  85.789 124.491  1.00279.17           C  
ATOM   4702  CD2 LEU   619     101.341  86.912 126.781  1.00279.30           C  
ATOM   4703  C   LEU   619      96.756  86.477 124.953  1.00261.51           C  
ATOM   4704  O   LEU   619      96.251  86.691 123.857  1.00262.27           O  
ATOM   4705  N   HIS   620      96.143  86.857 126.089  1.00250.65           N  
ATOM   4706  CA  HIS   620      94.950  87.647 126.026  1.00258.83           C  
ATOM   4707  ND1 HIS   620      92.160  87.589 124.261  1.00294.17           N  
ATOM   4708  CG  HIS   620      92.434  87.453 125.605  1.00284.52           C  
ATOM   4709  CB  HIS   620      93.672  86.790 126.137  1.00269.85           C  
ATOM   4710  NE2 HIS   620      90.435  88.469 125.353  1.00298.12           N  
ATOM   4711  CD2 HIS   620      91.372  87.997 126.257  1.00291.99           C  
ATOM   4712  CE1 HIS   620      90.953  88.201 124.167  1.00293.23           C  
ATOM   4713  C   HIS   620      95.037  88.572 127.183  1.00254.10           C  
ATOM   4714  O   HIS   620      94.562  88.262 128.276  1.00245.24           O  
ATOM   4715  N   GLU   621      95.626  89.762 126.952  1.00259.53           N  
ATOM   4716  CA  GLU   621      95.898  90.590 128.073  1.00263.12           C  
ATOM   4717  CB  GLU   621      94.641  90.987 128.862  1.00262.54           C  
ATOM   4718  CG  GLU   621      93.699  91.865 128.031  1.00260.58           C  
ATOM   4719  CD  GLU   621      94.457  93.119 127.617  1.00288.90           C  
ATOM   4720  OE1 GLU   621      95.063  93.765 128.513  1.00284.13           O  
ATOM   4721  OE2 GLU   621      94.446  93.442 126.399  1.00282.98           O1-
ATOM   4722  C   GLU   621      96.800  89.708 128.870  1.00264.60           C  
ATOM   4723  O   GLU   621      97.509  88.870 128.341  1.00271.74           O  
ATOM   4724  N   GLY   622      96.823  89.840 130.174  1.00260.80           N  
ATOM   4725  CA  GLY   622      97.682  89.048 131.006  1.00251.60           C  
ATOM   4726  C   GLY   622      97.363  87.574 130.995  1.00247.18           C  
ATOM   4727  O   GLY   622      98.244  86.772 131.308  1.00246.54           O  
ATOM   4728  N   SER   623      96.089  87.182 130.756  1.00242.43           N  
ATOM   4729  CA  SER   623      95.687  85.794 130.776  1.00236.08           C  
ATOM   4730  CB  SER   623      94.170  85.626 130.936  1.00239.30           C  
ATOM   4731  OG  SER   623      93.510  86.243 129.842  1.00291.57           O  
ATOM   4732  C   SER   623      96.073  85.109 129.495  1.00229.67           C  
ATOM   4733  O   SER   623      96.157  85.748 128.450  1.00212.37           O  
ATOM   4734  N   SER   624      96.308  83.772 129.542  1.00238.23           N  
ATOM   4735  CA  SER   624      96.738  83.068 128.359  1.00250.29           C  
ATOM   4736  CB  SER   624      97.612  81.834 128.665  1.00256.08           C  
ATOM   4737  OG  SER   624      98.002  81.186 127.462  1.00259.88           O  
ATOM   4738  C   SER   624      95.546  82.602 127.574  1.00251.49           C  
ATOM   4739  O   SER   624      94.564  82.115 128.137  1.00247.62           O  
ATOM   4740  N   TYR   625      95.607  82.800 126.237  1.00256.74           N  
ATOM   4741  CA  TYR   625      94.578  82.411 125.317  1.00252.34           C  
ATOM   4742  CB  TYR   625      94.890  82.973 123.920  1.00252.26           C  
ATOM   4743  CG  TYR   625      93.652  83.076 123.111  1.00255.84           C  
ATOM   4744  CD1 TYR   625      92.804  84.125 123.360  1.00260.45           C  
ATOM   4745  CD2 TYR   625      93.348  82.185 122.109  1.00258.53           C  
ATOM   4746  CE1 TYR   625      91.653  84.288 122.640  1.00265.17           C  
ATOM   4747  CE2 TYR   625      92.192  82.343 121.381  1.00264.98           C  
ATOM   4748  CZ  TYR   625      91.346  83.395 121.651  1.00267.12           C  
ATOM   4749  OH  TYR   625      90.158  83.581 120.920  1.00319.00           O  
ATOM   4750  C   TYR   625      94.591  80.915 125.184  1.00248.08           C  
ATOM   4751  O   TYR   625      93.600  80.243 125.464  1.00258.97           O  
ATOM   4752  N   PHE   626      95.757  80.351 124.794  1.00230.62           N  
ATOM   4753  CA  PHE   626      95.840  78.929 124.606  1.00222.60           C  
ATOM   4754  CB  PHE   626      95.146  78.468 123.308  1.00223.72           C  
ATOM   4755  CG  PHE   626      95.096  76.983 123.309  1.00224.75           C  
ATOM   4756  CD1 PHE   626      94.263  76.324 124.181  1.00221.63           C  
ATOM   4757  CD2 PHE   626      95.858  76.255 122.426  1.00227.39           C  
ATOM   4758  CE1 PHE   626      94.209  74.953 124.188  1.00222.63           C  
ATOM   4759  CE2 PHE   626      95.806  74.881 122.428  1.00226.54           C  
ATOM   4760  CZ  PHE   626      94.982  74.229 123.313  1.00225.07           C  
ATOM   4761  C   PHE   626      97.290  78.543 124.548  1.00214.92           C  
ATOM   4762  O   PHE   626      98.132  79.344 124.147  1.00204.89           O  
ATOM   4763  N   TYR   627      97.611  77.289 124.940  1.00212.67           N  
ATOM   4764  CA  TYR   627      98.978  76.850 125.005  1.00215.60           C  
ATOM   4765  CB  TYR   627      99.349  76.550 126.466  1.00223.62           C  
ATOM   4766  CG  TYR   627     100.820  76.594 126.647  1.00235.33           C  
ATOM   4767  CD1 TYR   627     101.414  77.799 126.937  1.00243.82           C  
ATOM   4768  CD2 TYR   627     101.594  75.465 126.543  1.00241.39           C  
ATOM   4769  CE1 TYR   627     102.770  77.884 127.122  1.00250.86           C  
ATOM   4770  CE2 TYR   627     102.955  75.545 126.726  1.00247.43           C  
ATOM   4771  CZ  TYR   627     103.542  76.754 127.016  1.00252.68           C  
ATOM   4772  OH  TYR   627     104.935  76.841 127.206  1.00256.33           O  
ATOM   4773  C   TYR   627      99.079  75.559 124.240  1.00212.20           C  
ATOM   4774  O   TYR   627      98.260  74.665 124.443  1.00201.83           O  
ATOM   4775  N   GLY   628     100.077  75.403 123.337  1.00217.51           N  
ATOM   4776  CA  GLY   628     100.155  74.126 122.685  1.00211.83           C  
ATOM   4777  C   GLY   628     100.750  74.252 121.323  1.00207.65           C  
ATOM   4778  O   GLY   628     101.708  74.993 121.103  1.00190.18           O  
ATOM   4779  N   THR   629     100.181  73.473 120.380  1.00212.83           N  
ATOM   4780  CA  THR   629     100.661  73.415 119.036  1.00207.72           C  
ATOM   4781  CB  THR   629     101.147  72.047 118.669  1.00208.58           C  
ATOM   4782  OG1 THR   629     101.634  72.034 117.338  1.00197.12           O  
ATOM   4783  CG2 THR   629      99.983  71.057 118.823  1.00210.89           C  
ATOM   4784  C   THR   629      99.544  73.779 118.104  1.00204.51           C  
ATOM   4785  O   THR   629      98.369  73.796 118.469  1.00183.50           O  
ATOM   4786  N   PHE   630      99.923  74.100 116.855  1.00215.80           N  
ATOM   4787  CA  PHE   630      99.033  74.512 115.813  1.00217.87           C  
ATOM   4788  CB  PHE   630      99.806  74.935 114.550  1.00206.98           C  
ATOM   4789  CG  PHE   630      98.897  75.704 113.656  1.00198.88           C  
ATOM   4790  CD1 PHE   630      98.538  76.992 113.986  1.00196.51           C  
ATOM   4791  CD2 PHE   630      98.431  75.160 112.483  1.00194.38           C  
ATOM   4792  CE1 PHE   630      97.708  77.720 113.168  1.00194.24           C  
ATOM   4793  CE2 PHE   630      97.600  75.884 111.661  1.00192.67           C  
ATOM   4794  CZ  PHE   630      97.235  77.164 112.004  1.00191.93           C  
ATOM   4795  C   PHE   630      98.156  73.337 115.486  1.00237.71           C  
ATOM   4796  O   PHE   630      96.975  73.498 115.184  1.00232.52           O  
ATOM   4797  N   SER   631      98.737  72.119 115.523  1.00272.52           N  
ATOM   4798  CA  SER   631      98.045  70.897 115.220  1.00265.58           C  
ATOM   4799  CB  SER   631      98.969  69.668 115.273  1.00269.28           C  
ATOM   4800  OG  SER   631      99.983  69.777 114.284  1.00319.88           O  
ATOM   4801  C   SER   631      96.950  70.675 116.212  1.00258.96           C  
ATOM   4802  O   SER   631      95.840  70.305 115.837  1.00244.43           O  
ATOM   4803  N   GLU   632      97.239  70.870 117.513  1.00253.71           N  
ATOM   4804  CA  GLU   632      96.240  70.699 118.528  1.00270.71           C  
ATOM   4805  CB  GLU   632      96.798  70.725 119.964  1.00267.68           C  
ATOM   4806  CG  GLU   632      97.473  72.035 120.363  1.00267.18           C  
ATOM   4807  CD  GLU   632      97.958  71.890 121.798  1.00268.34           C  
ATOM   4808  OE1 GLU   632      98.552  70.827 122.118  1.00269.91           O  
ATOM   4809  OE2 GLU   632      97.732  72.839 122.594  1.00266.44           O1-
ATOM   4810  C   GLU   632      95.244  71.802 118.372  1.00286.85           C  
ATOM   4811  O   GLU   632      94.056  71.626 118.633  1.00291.88           O  
ATOM   4812  N   LEU   633      95.723  72.971 117.911  1.00306.75           N  
ATOM   4813  CA  LEU   633      94.934  74.157 117.761  1.00310.24           C  
ATOM   4814  CB  LEU   633      95.758  75.297 117.125  1.00318.01           C  
ATOM   4815  CG  LEU   633      95.140  76.710 117.194  1.00324.30           C  
ATOM   4816  CD1 LEU   633      93.733  76.777 116.591  1.00329.54           C  
ATOM   4817  CD2 LEU   633      95.220  77.282 118.611  1.00323.59           C  
ATOM   4818  C   LEU   633      93.831  73.835 116.812  1.00304.40           C  
ATOM   4819  O   LEU   633      92.680  74.226 117.011  1.00305.21           O  
ATOM   4820  N   GLN   634      94.157  73.074 115.756  1.00292.73           N  
ATOM   4821  CA  GLN   634      93.160  72.757 114.787  1.00283.10           C  
ATOM   4822  CB  GLN   634      93.700  71.874 113.649  1.00286.56           C  
ATOM   4823  CG  GLN   634      94.759  72.588 112.804  1.00290.60           C  
ATOM   4824  CD  GLN   634      95.230  71.641 111.711  1.00293.71           C  
ATOM   4825  OE1 GLN   634      94.716  70.532 111.568  1.00297.30           O  
ATOM   4826  NE2 GLN   634      96.236  72.090 110.914  1.00295.30           N  
ATOM   4827  C   GLN   634      92.066  72.019 115.496  1.00272.36           C  
ATOM   4828  O   GLN   634      90.887  72.211 115.202  1.00264.85           O  
ATOM   4829  N   ASN   635      92.424  71.124 116.437  1.00264.21           N  
ATOM   4830  CA  ASN   635      91.413  70.399 117.151  1.00258.10           C  
ATOM   4831  CB  ASN   635      91.996  69.247 117.986  1.00243.03           C  
ATOM   4832  CG  ASN   635      92.568  68.223 117.017  1.00233.73           C  
ATOM   4833  OD1 ASN   635      92.372  68.322 115.806  1.00216.78           O  
ATOM   4834  ND2 ASN   635      93.290  67.208 117.560  1.00239.07           N  
ATOM   4835  C   ASN   635      90.643  71.291 118.092  1.00268.15           C  
ATOM   4836  O   ASN   635      89.414  71.308 118.055  1.00269.10           O  
ATOM   4837  N   LEU   636      91.338  72.064 118.958  1.00283.71           N  
ATOM   4838  CA  LEU   636      90.637  72.807 119.977  1.00278.79           C  
ATOM   4839  CB  LEU   636      91.528  73.382 121.092  1.00283.90           C  
ATOM   4840  CG  LEU   636      92.182  72.294 121.964  1.00286.26           C  
ATOM   4841  CD1 LEU   636      93.436  71.708 121.302  1.00346.02           C  
ATOM   4842  CD2 LEU   636      92.398  72.768 123.405  1.00336.82           C  
ATOM   4843  C   LEU   636      89.797  73.926 119.450  1.00271.74           C  
ATOM   4844  O   LEU   636      88.635  74.047 119.834  1.00259.94           O  
ATOM   4845  N   GLN   637      90.342  74.784 118.568  1.00268.93           N  
ATOM   4846  CA  GLN   637      89.535  75.878 118.109  1.00268.79           C  
ATOM   4847  CB  GLN   637      89.977  77.212 118.755  1.00263.12           C  
ATOM   4848  CG  GLN   637      91.452  77.572 118.535  1.00266.97           C  
ATOM   4849  CD  GLN   637      91.844  78.692 119.503  1.00272.76           C  
ATOM   4850  OE1 GLN   637      92.738  78.527 120.333  1.00280.14           O  
ATOM   4851  NE2 GLN   637      91.167  79.865 119.396  1.00281.61           N  
ATOM   4852  C   GLN   637      89.610  75.945 116.616  1.00277.24           C  
ATOM   4853  O   GLN   637      90.429  76.659 116.037  1.00269.65           O  
ATOM   4854  N   PRO   638      88.754  75.173 115.992  1.00295.65           N  
ATOM   4855  CA  PRO   638      88.660  75.091 114.559  1.00298.81           C  
ATOM   4856  CD  PRO   638      88.090  74.064 116.653  1.00291.86           C  
ATOM   4857  CB  PRO   638      87.824  73.843 114.259  1.00296.39           C  
ATOM   4858  CG  PRO   638      87.121  73.519 115.590  1.00292.88           C  
ATOM   4859  C   PRO   638      88.137  76.327 113.896  1.00306.37           C  
ATOM   4860  O   PRO   638      88.572  76.623 112.783  1.00297.60           O  
ATOM   4861  N   ASP   639      87.193  77.048 114.534  1.00323.28           N  
ATOM   4862  CA  ASP   639      86.637  78.228 113.929  1.00325.18           C  
ATOM   4863  CB  ASP   639      85.482  78.831 114.748  1.00324.55           C  
ATOM   4864  CG  ASP   639      84.284  77.897 114.645  1.00323.38           C  
ATOM   4865  OD1 ASP   639      84.315  76.982 113.778  1.00321.95           O  
ATOM   4866  OD2 ASP   639      83.317  78.089 115.428  1.00322.76           O1-
ATOM   4867  C   ASP   639      87.717  79.252 113.858  1.00328.80           C  
ATOM   4868  O   ASP   639      87.881  79.949 112.857  1.00334.18           O  
ATOM   4869  N   PHE   640      88.488  79.352 114.953  1.00328.10           N  
ATOM   4870  CA  PHE   640      89.569  80.280 115.034  1.00312.67           C  
ATOM   4871  CB  PHE   640      90.230  80.263 116.425  1.00304.10           C  
ATOM   4872  CG  PHE   640      91.352  81.244 116.474  1.00298.08           C  
ATOM   4873  CD1 PHE   640      91.102  82.595 116.545  1.00295.58           C  
ATOM   4874  CD2 PHE   640      92.657  80.809 116.481  1.00295.53           C  
ATOM   4875  CE1 PHE   640      92.138  83.498 116.599  1.00294.48           C  
ATOM   4876  CE2 PHE   640      93.698  81.706 116.537  1.00294.77           C  
ATOM   4877  CZ  PHE   640      93.439  83.055 116.593  1.00294.36           C  
ATOM   4878  C   PHE   640      90.572  79.867 114.008  1.00311.39           C  
ATOM   4879  O   PHE   640      91.126  80.696 113.287  1.00303.33           O  
ATOM   4880  N   SER   641      90.801  78.547 113.899  1.00314.76           N  
ATOM   4881  CA  SER   641      91.789  78.039 112.996  1.00310.62           C  
ATOM   4882  CB  SER   641      91.884  76.503 113.017  1.00313.07           C  
ATOM   4883  OG  SER   641      92.325  76.062 114.293  1.00316.44           O  
ATOM   4884  C   SER   641      91.464  78.466 111.601  1.00304.05           C  
ATOM   4885  O   SER   641      92.327  78.971 110.886  1.00301.18           O  
ATOM   4886  N   SER   642      90.204  78.283 111.169  1.00296.93           N  
ATOM   4887  CA  SER   642      89.859  78.640 109.822  1.00296.55           C  
ATOM   4888  CB  SER   642      88.408  78.274 109.467  1.00291.69           C  
ATOM   4889  OG  SER   642      88.226  76.869 109.544  1.00289.40           O  
ATOM   4890  C   SER   642      89.990  80.122 109.639  1.00302.33           C  
ATOM   4891  O   SER   642      90.632  80.595 108.702  1.00300.27           O  
ATOM   4892  N   LYS   643      89.392  80.894 110.565  1.00313.51           N  
ATOM   4893  CA  LYS   643      89.317  82.325 110.469  1.00306.52           C  
ATOM   4894  CB  LYS   643      88.468  82.934 111.599  1.00302.52           C  
ATOM   4895  CG  LYS   643      88.288  84.448 111.494  1.00298.05           C  
ATOM   4896  CD  LYS   643      87.176  84.982 112.398  1.00338.98           C  
ATOM   4897  CE  LYS   643      86.988  86.497 112.309  1.00335.85           C  
ATOM   4898  NZ  LYS   643      88.163  87.181 112.892  1.00332.27           N1+
ATOM   4899  C   LYS   643      90.680  82.958 110.530  1.00304.72           C  
ATOM   4900  O   LYS   643      90.943  83.935 109.830  1.00305.26           O  
ATOM   4901  N   LEU   644      91.583  82.436 111.383  1.00299.08           N  
ATOM   4902  CA  LEU   644      92.896  83.001 111.541  1.00294.57           C  
ATOM   4903  CB  LEU   644      93.722  82.329 112.660  1.00293.89           C  
ATOM   4904  CG  LEU   644      95.083  82.991 112.984  1.00290.72           C  
ATOM   4905  CD1 LEU   644      95.682  82.397 114.264  1.00289.46           C  
ATOM   4906  CD2 LEU   644      96.089  82.890 111.830  1.00287.76           C  
ATOM   4907  C   LEU   644      93.607  82.843 110.251  1.00291.76           C  
ATOM   4908  O   LEU   644      94.387  83.701 109.842  1.00280.74           O  
ATOM   4909  N   MET   645      93.365  81.722 109.559  1.00294.98           N  
ATOM   4910  CA  MET   645      93.911  81.633 108.249  1.00292.46           C  
ATOM   4911  CB  MET   645      93.851  80.211 107.662  1.00286.73           C  
ATOM   4912  CG  MET   645      94.840  79.982 106.515  1.00282.07           C  
ATOM   4913  SD  MET   645      95.139  78.232 106.117  1.00354.97           S  
ATOM   4914  CE  MET   645      96.194  77.917 107.561  1.00350.16           C  
ATOM   4915  C   MET   645      93.010  82.564 107.500  1.00297.93           C  
ATOM   4916  O   MET   645      92.946  83.759 107.783  1.00295.34           O  
ATOM   4917  N   GLY   646      92.339  82.082 106.460  1.00250.86           N  
ATOM   4918  CA  GLY   646      91.361  82.935 105.856  1.00264.08           C  
ATOM   4919  C   GLY   646      92.033  83.936 104.959  1.00276.81           C  
ATOM   4920  O   GLY   646      91.463  84.364 103.958  1.00282.65           O  
ATOM   4921  N   CYS   647      93.278  84.330 105.291  1.00287.77           N  
ATOM   4922  CA  CYS   647      93.998  85.282 104.512  1.00288.72           C  
ATOM   4923  CB  CYS   647      94.925  86.196 105.336  1.00287.83           C  
ATOM   4924  SG  CYS   647      94.013  87.292 106.463  1.00  0.00           S  
ATOM   4925  C   CYS   647      94.862  84.447 103.636  1.00293.20           C  
ATOM   4926  O   CYS   647      95.740  83.732 104.118  1.00294.29           O  
ATOM   4927  N   ASP   648      94.583  84.475 102.323  1.00296.15           N  
ATOM   4928  CA  ASP   648      95.313  83.659 101.399  1.00299.91           C  
ATOM   4929  CB  ASP   648      94.722  83.712  99.980  1.00299.88           C  
ATOM   4930  CG  ASP   648      93.363  83.028 100.013  1.00299.71           C  
ATOM   4931  OD1 ASP   648      93.042  82.400 101.057  1.00  0.00           O  
ATOM   4932  OD2 ASP   648      92.626  83.129  98.996  1.00  0.00           O1-
ATOM   4933  C   ASP   648      96.741  84.096 101.303  1.00304.32           C  
ATOM   4934  O   ASP   648      97.653  83.293 101.487  1.00305.88           O  
ATOM   4935  N   SER   649      96.987  85.395 101.040  1.00309.62           N  
ATOM   4936  CA  SER   649      98.359  85.792 100.878  1.00304.34           C  
ATOM   4937  CB  SER   649      98.587  86.727  99.680  1.00300.54           C
[truncated: 370,041 more chars]
